# Supplementary material for: Whole-genome sequencing of Schistosoma mansoni reveals extensive diversity with limited selection despite mass drug administration
Source: Nat Commun. 2021 Aug 6;12:4776. doi: 10.1038/s41467-021-24958-0 (PMC8346512; doi:10.1038/s41467-021-24958-0)
Supplement: Supplementary file 4 — Supplementary Dataset 1 [file 41467_2021_24958_MOESM4_ESM.xlsx]

## Sheet: Supplementary Data 1
sample_ID	SRA sample accession	Read Count	Mapped reads (% of total)	Reads mapped with MQ>40 (Count)	Reads mapped with MQ>40 (%)	Median autosomal depth of read coverage
PZQ_popgen6431174	SAMEA5366708	235954514	97.4502	202142800	85.6702	58.0004
PZQ_popgen6472885	SAMEA5367083	119793022	98.8228	106817931	89.1687	34.9756
PZQ_popgen6431209	SAMEA5366743	149604672	98.0624	117634146	78.63	33.257
PZQ_popgen6431210	SAMEA5366744	145244998	93.5716	119416721	82.2174	33.0569
PZQ_popgen6431199	SAMEA5366733	433417922	90.2204	337391428	77.8444	32.8364
PZQ_popgen6431167	SAMEA5366701	112861292	94.9744	94509474	83.7395	31.837
PZQ_popgen6472814	SAMEA5367017	105470512	95.5058	90118167	85.4439	30.1652
PZQ_popgen6472792	SAMEA5366995	134119130	77.1138	88143684	65.7204	28.4038
PZQ_popgen6472745	SAMEA5366948	103511670	97.0152	90054811	86.9997	27.2475
PZQ_popgen6472882	SAMEA5367080	106941622	93.2744	87608003	81.9213	27.0967
PZQ_popgen6472883	SAMEA5367081	100722444	97.9292	86106328	85.4887	27.0592
PZQ_popgen6472808	SAMEA5367011	129261958	82.383	94044603	72.7551	26.9288
PZQ_popgen6472844	SAMEA5367041	100006970	93.7201	81602691	81.597	26.4139
PZQ_popgen6431166	SAMEA5366700	100156460	89.1506	77347760	77.2269	26.4028
PZQ_popgen6472735	SAMEA5366938	102482456	99.3814	79579651	77.652	26.1401
PZQ_popgen6431213	SAMEA5366747	111099412	91.2672	87501713	78.7598	25.7718
PZQ_popgen6472899	SAMEA5367096	91733414	95.1261	77215266	84.1735	25.7086
PZQ_popgen6431214	SAMEA5366748	123653600	82.3825	88533751	71.5982	25.6304
PZQ_popgen6431211	SAMEA5366745	102575250	91.5977	80427034	78.4078	25.5173
PZQ_popgen6472778	SAMEA5366981	94454422	93.5195	79219504	83.8706	25.5039
PZQ_popgen6472904	SAMEA5367101	88854064	95.2902	76224762	85.7865	25.4312
PZQ_popgen6472747	SAMEA5366950	94751596	98.3896	76726865	80.9769	25.1869
PZQ_popgen6431168	SAMEA5366702	119554472	72.5293	73425217	61.4157	25.101
PZQ_popgen6472869	SAMEA5367067	103224374	91.926	82378260	79.805	24.8342
PZQ_popgen6472795	SAMEA5366998	103559116	95.7247	78239132	75.5502	24.7512
PZQ_popgen6472840	SAMEA5367037	94040596	89.9192	74701194	79.435	24.7468
PZQ_popgen6472896	SAMEA5367094	109159676	95.0546	83832096	76.7977	24.6989
PZQ_popgen6472758	SAMEA5366961	109539318	93.8889	81065767	74.0061	24.5355
PZQ_popgen6472744	SAMEA5366947	100073608	89.268	78516037	78.4583	24.4643
PZQ_popgen6472895	SAMEA5367093	99515982	94.1949	80590182	80.9822	24.1574
PZQ_popgen6472845	SAMEA5367042	82258948	96.4455	71010005	86.325	24.1205
PZQ_popgen6472886	SAMEA5367084	99244726	96.6387	75521780	76.0965	24.0771
PZQ_popgen6472738	SAMEA5366941	98758178	91.225	78946741	79.9394	24.0684
PZQ_popgen6472863	SAMEA5367061	97120450	85.0521	73102438	75.2699	24.0674
PZQ_popgen6472757	SAMEA5366960	95924538	96.5236	79803414	83.194	24.0489
PZQ_popgen6472800	SAMEA5367003	84324744	93.3338	70576393	83.6959	23.8935
PZQ_popgen6472759	SAMEA5366962	99107860	85.1024	73156439	73.815	23.5821
PZQ_popgen6472879	SAMEA5367077	89522972	95.6051	72015685	80.4438	23.2917
PZQ_popgen6472813	SAMEA5367016	89858602	92.3807	74029286	82.3842	23.2726
PZQ_popgen6472768	SAMEA5366971	91679168	94.7553	73331550	79.9871	23.1418
PZQ_popgen6472901	SAMEA5367098	90229464	98.4536	72900983	80.7951	23.1371
PZQ_popgen6472870	SAMEA5367068	83298150	94.1179	68961331	82.7886	22.9624
PZQ_popgen6472767	SAMEA5366970	91301808	94.7384	71825763	78.6685	22.91
PZQ_popgen6472781	SAMEA5366984	80360108	95.8305	68415576	85.1362	22.8812
PZQ_popgen6472752	SAMEA5366955	95866016	87.1582	69819225	72.83	22.6121
PZQ_popgen6472893	SAMEA5367091	86676148	92.9838	70394445	81.2155	22.5391
PZQ_popgen6431140	SAMEA5366674	104451476	95.9289	87197053	83.4809	22.4591
PZQ_popgen6472765	SAMEA5366968	82769458	92.8411	67456581	81.4994	22.4576
PZQ_popgen6472807	SAMEA5367010	106336812	73.5328	69531387	65.3879	22.2099
PZQ_popgen6472878	SAMEA5367076	84970956	95.8766	69272416	81.5248	22.2035
PZQ_popgen6472848	SAMEA5367045	88089470	86.0899	67796082	76.9628	22.1505
PZQ_popgen6472736	SAMEA5366939	102305608	99.2978	68368904	66.8281	22.0549
PZQ_popgen6472766	SAMEA5366969	97253054	81.0225	69311829	71.2696	21.9464
PZQ_popgen6472900	SAMEA5367097	81968930	98.1099	66694718	81.3659	21.8071
PZQ_popgen6472836	SAMEA5367033	90906702	82.5477	65508552	72.0613	21.7701
PZQ_popgen6472799	SAMEA5367002	93164624	94.1742	68961517	74.0211	21.7518
PZQ_popgen6472902	SAMEA5367099	112076304	77.1112	75985292	67.7978	21.6877
PZQ_popgen6472853	SAMEA5367050	128038110	57.7244	66110346	51.6333	21.6543
PZQ_popgen6472769	SAMEA5366972	112506952	79.8139	79916183	71.0322	21.6322
PZQ_popgen6472806	SAMEA5367009	89060450	95.5616	67086812	75.3273	21.63
PZQ_popgen6472743	SAMEA5366946	91630968	87.1485	65786099	71.7946	21.3967
PZQ_popgen6472775	SAMEA5366978	95134802	94.8406	63671229	66.9274	21.3439
PZQ_popgen6472750	SAMEA5366953	88379562	87.2355	67538608	76.4188	21.3054
PZQ_popgen6472884	SAMEA5367082	84080532	97.5884	69362640	82.4955	21.0349
PZQ_popgen6472787	SAMEA5366990	94577028	90.256	67296395	71.1551	21.0147
PZQ_popgen6472888	SAMEA5367086	99413222	76.7673	67300313	67.6975	20.9928
PZQ_popgen6472786	SAMEA5366989	91614996	84.7994	69944484	76.3461	20.9601
PZQ_popgen6472864	SAMEA5367062	86503524	89.437	66084221	76.3948	20.927
PZQ_popgen6431180	SAMEA5366714	227796524	87.0597	168212635	73.8434	20.8897
PZQ_popgen6472804	SAMEA5367007	91822108	89.0527	64536708	70.2845	20.7792
PZQ_popgen6472838	SAMEA5367035	89129124	80.2881	63944101	71.7432	20.7296
PZQ_popgen6472862	SAMEA5367060	88438746	84.7119	66931210	75.6809	20.6204
PZQ_popgen6472837	SAMEA5367034	88747292	95.059	73522684	82.845	20.4842
PZQ_popgen6472851	SAMEA5367048	88034788	88.8736	68702054	78.0397	20.2611
PZQ_popgen6472852	SAMEA5367049	85774832	78.5865	59662862	69.5575	20.0673
PZQ_popgen6472887	SAMEA5367085	90491160	93.6449	72954876	80.621	19.9772
PZQ_popgen6472867	SAMEA5367065	81492324	93.1138	62814849	77.0807	19.9159
PZQ_popgen6472782	SAMEA5366985	96924422	96.1268	60097231	62.0042	19.8824
PZQ_popgen6472741	SAMEA5366944	79013938	93.9128	64545590	81.6889	19.7169
PZQ_popgen6431135	SAMEA5366669	94290720	96.4531	77911514	82.629	19.7011
PZQ_popgen6472866	SAMEA5367064	85987568	77.061	58945776	68.5515	19.6815
PZQ_popgen6472776	SAMEA5366979	88495622	93.6533	67277690	76.0237	19.5551
PZQ_popgen6472760	SAMEA5366963	96314004	74.2159	64581492	67.0531	19.2693
PZQ_popgen6431215	SAMEA5366749	103627840	78.2895	68798132	66.3896	19.1178
PZQ_popgen6472737	SAMEA5366940	98320430	85.9765	75244035	76.5294	18.856
PZQ_popgen6472881	SAMEA5367079	96739480	95.0646	80571026	83.2866	18.8453
PZQ_popgen6472892	SAMEA5367090	93593014	91.0106	69121239	73.853	18.7778
PZQ_popgen6472742	SAMEA5366945	98734002	97.1898	64908458	65.7407	18.2764
PZQ_popgen6472868	SAMEA5367066	84330760	94.2713	62943950	74.6394	17.675
PZQ_popgen6472797	SAMEA5367000	78637186	94.9889	60942940	77.4989	17.5191
PZQ_popgen6472734	SAMEA5366937	92719580	97.6356	54509695	58.7898	17.4125
PZQ_popgen6472891	SAMEA5367089	121624310	65.65	67911223	55.8369	17.3652
PZQ_popgen6472847	SAMEA5367044	73405744	94.4254	57654448	78.5421	17.1332
PZQ_popgen6472783	SAMEA5366986	80168806	97.9376	57568546	71.8092	16.9916
PZQ_popgen6472860	SAMEA5367058	82364274	98.3847	52341699	63.549	16.9163
PZQ_popgen6431165	SAMEA5366699	105640128	92.9895	86367933	81.7567	16.916
PZQ_popgen6472780	SAMEA5366983	90400944	93.1904	53315227	58.9764	16.6711
PZQ_popgen6472791	SAMEA5366994	84971594	97.7309	60047981	70.6683	16.6071
PZQ_popgen6472861	SAMEA5367059	92831532	68.7069	54358594	58.5562	16.5153
PZQ_popgen6472751	SAMEA5366954	84336494	89.8903	58940457	69.8873	16.1058
PZQ_popgen6472740	SAMEA5366943	81993582	87.8297	61680128	75.2256	15.7525
PZQ_popgen6472748	SAMEA5366951	82222912	86.9843	57605298	70.0599	15.7486
PZQ_popgen6472854	SAMEA5367051	90049438	58.2712	47310463	52.5383	15.7404
PZQ_popgen6472877	SAMEA5367075	91458166	96.3446	48189399	52.6901	15.5296
PZQ_popgen6431159	SAMEA5366693	102450766	96.4301	83799754	81.7951	15.4452
PZQ_popgen6431179	SAMEA5366713	210996184	87.1107	151945181	72.0132	15.3531
PZQ_popgen6431132	SAMEA5366665	124619002	96.0855	100231547	80.4304	15.0637
PZQ_popgen6472774	SAMEA5366977	83501440	77.9742	45986591	55.0728	14.8262
PZQ_popgen6472805	SAMEA5367008	93230028	73.2714	45767811	49.0913	14.3061
PZQ_popgen6431134	SAMEA5366667	102812410	94.3579	79235714	77.0682	14.2934
PZQ_popgen6472789	SAMEA5366992	110677986	52.6455	50291095	45.4391	13.962
PZQ_popgen6472843	SAMEA5367040	95375284	56.1215	46909369	49.184	13.9009
PZQ_popgen6472855	SAMEA5367052	90622346	51.2016	41649096	45.959	13.8824
PZQ_popgen6431191	SAMEA5366725	196483010	89.2426	137466604	69.9636	13.7429
PZQ_popgen6472770	SAMEA5366973	85657362	69.0128	52861169	61.7123	13.5852
PZQ_popgen6472846	SAMEA5367043	93007194	86.3975	70668173	75.9814	13.3435
PZQ_popgen6431217	SAMEA5366751	98530616	79.0903	65491033	66.4677	13.3314
PZQ_popgen6431148	SAMEA5366682	116523084	94.7172	87909553	75.4439	13.3092
PZQ_popgen6472872	SAMEA5367070	85003784	64.1656	47051055	55.3517	13.173
PZQ_popgen6472755	SAMEA5366958	116177086	40.8263	41438612	35.6685	12.9054
PZQ_popgen6472772	SAMEA5366975	79451052	97.3711	41563323	52.3131	12.9032
PZQ_popgen6431129	SAMEA5366662	153339852	95.8071	123848153	80.7671	12.8264
PZQ_popgen6472880	SAMEA5367078	85451490	98.346	40214182	47.0608	12.7226
PZQ_popgen6431164	SAMEA5366698	104767236	81.8839	74904238	71.4959	12.3716
PZQ_popgen6431190	SAMEA5366724	230828874	92.4779	172491954	74.7272	12.3494
PZQ_popgen6431175	SAMEA5366709	212036928	92.5653	165552730	78.0773	12.2988
PZQ_popgen6472850	SAMEA5367047	84828242	84.2772	62290877	73.4318	12.2221
PZQ_popgen6472779	SAMEA5366982	72354874	91.6927	39592837	54.7203	12.1695
PZQ_popgen6472859	SAMEA5367057	97949188	61.7976	53028071	54.1383	12.1611
PZQ_popgen6431144	SAMEA5366678	134022454	93.4794	102191980	76.2499	12.1324
PZQ_popgen6431185	SAMEA5366719	284506238	86.7305	201940370	70.9792	11.8724
PZQ_popgen6472796	SAMEA5366999	82075878	99.0764	32479973	39.5731	11.4025
PZQ_popgen6472910	SAMEA5367107	91795600	88.6211	70781892	77.1082	11.3221
PZQ_popgen6472773	SAMEA5366976	89206134	78.6974	35909530	40.2546	10.9422
PZQ_popgen6431169	SAMEA5366703	252977196	95.8447	193132739	76.3439	10.7894
PZQ_popgen6472764	SAMEA5366967	103808242	37.0195	33484785	32.2564	10.7762
PZQ_popgen6431158	SAMEA5366692	133814242	95.9867	101412154	75.7858	10.6199
PZQ_popgen6472907	SAMEA5367104	91357500	39.6234	32150787	35.1923	10.526
PZQ_popgen6472731	SAMEA5366934	91162406	44.7947	35296045	38.7178	10.4225
PZQ_popgen6431173	SAMEA5366707	207290342	96.0193	160152037	77.2598	10.1439
PZQ_popgen6431189	SAMEA5366723	184973988	92.4817	138804986	75.0403	10.1232
PZQ_popgen6431181	SAMEA5366715	204565808	85.77	147828556	72.2645	10.0818
PZQ_popgen6431149	SAMEA5366683	132700672	89.5221	91732923	69.1277	9.8712
PZQ_popgen6431130	SAMEA5366663	114537680	93.0848	88271739	77.0679	9.84038
PZQ_popgen6431197	SAMEA5366731	203547382	94.4065	150667223	74.0207	9.73678
PZQ_popgen6472875	SAMEA5367073	75946332	98.5066	31267352	41.1703	9.55769
PZQ_popgen6472762	SAMEA5366965	103174012	39.2384	35182298	34.1	9.5502
PZQ_popgen6472798	SAMEA5367001	88932496	98.0122	28365573	31.8956	9.12611
PZQ_popgen6472828	SAMEA5367025	89854822	83.3061	63845812	71.0544	8.80622
PZQ_popgen6431150	SAMEA5366684	140504552	74.1082	80591471	57.3586	8.76751
PZQ_popgen6431156	SAMEA5366690	132475722	93.0401	96232118	72.6413	8.72301
PZQ_popgen6431160	SAMEA5366694	91401890	93.7973	72331292	79.1354	8.66881
PZQ_popgen6431139	SAMEA5366673	115198034	80.2825	75400670	65.4531	8.66568
PZQ_popgen6472815	SAMEA5367018	109100252	76.2332	65667021	60.1896	8.60564
PZQ_popgen6472874	SAMEA5367072	88306988	71.3899	53750542	60.8678	8.51542
PZQ_popgen6431141	SAMEA5366675	134471742	67.2199	71015425	52.8107	8.43067
PZQ_popgen6472756	SAMEA5366959	93129510	62.9888	52429310	56.2972	8.25634
PZQ_popgen6431143	SAMEA5366677	131766502	48.6547	49425107	37.5096	8.24164
PZQ_popgen6472911	SAMEA5367108	100531240	81.0416	71376444	70.9993	8.09253
PZQ_popgen6472803	SAMEA5367006	94720348	31.8776	25420422	26.8373	7.88244
PZQ_popgen6431207	SAMEA5366741	423979450	83.3768	269470759	63.5575	7.87021
PZQ_popgen6472876	SAMEA5367074	85291610	98.4347	29882889	35.0361	7.73907
PZQ_popgen6472829	SAMEA5367026	90525198	90.395	69968069	77.2913	7.62599
PZQ_popgen6472839	SAMEA5367036	99772092	24.5484	21916601	21.9667	7.24907
PZQ_popgen6472771	SAMEA5366974	83860906	98.0338	25500643	30.4083	6.78506
PZQ_popgen6431133	SAMEA5366666	117502350	87.4778	85110525	72.433	6.5399
PZQ_popgen6431136	SAMEA5366670	114384676	91.9534	81898781	71.5994	6.444
PZQ_popgen6472733	SAMEA5366936	99602052	35.645	19182518	19.2592	6.0717
PZQ_popgen6431212	SAMEA5366746	85000042	98.0442	20164895	23.7234	6.04583
PZQ_popgen6472793	SAMEA5366996	74044816	95.4239	62311339	84.1535	5.91525
PZQ_popgen6431163	SAMEA5366697	109795574	93.1207	77989887	71.0319	5.7989
PZQ_popgen6472909	SAMEA5367106	84536824	92.1936	67182257	79.471	5.69448
PZQ_popgen6472763	SAMEA5366966	88103332	21.538	16588024	18.8279	5.60424
PZQ_popgen6431155	SAMEA5366689	134528398	37.3635	39946651	29.6938	5.53262
PZQ_popgen6431157	SAMEA5366691	177355088	48.6641	69038507	38.9267	4.74801
PZQ_popgen6472754	SAMEA5366957	97211474	91.1493	77773809	80.0048	4.05696
PZQ_popgen6472903	SAMEA5367100	78791770	81.9074	54716594	69.4446	3.98608
PZQ_popgen6472842	SAMEA5367039	86595320	72.6701	49429431	57.0809	3.87272
PZQ_popgen6472816	SAMEA5367019	109917942	89.7908	75190223	68.4058	3.87223
PZQ_popgen6472865	SAMEA5367063	91404374	75.5218	56532478	61.8488	3.601
PZQ_popgen6472871	SAMEA5367069	92246586	89.4822	68557163	74.3195	3.53165
PZQ_popgen6472753	SAMEA5366956	85758916	75.0731	53416846	62.2872	3.47445
PZQ_popgen6472897	SAMEA5367054	88436270	84.3236	60468400	68.3751	3.23482
PZQ_popgen6472905	SAMEA5367102	86169218	80.0461	56433129	65.4911	3.06662
PZQ_popgen6472908	SAMEA5367105	104340298	94.9251	86910907	83.2956	3.0604
PZQ_popgen6472819	SAMEA5367022	88604328	88.3728	61595479	69.5175	2.55524
PZQ_popgen6472811	SAMEA5367014	75531872	90.4127	56235401	74.4525	2.13218
PZQ_popgen6472831	SAMEA5367028	79219028	85.6074	52467246	66.2306	1.94256
PZQ_popgen6472841	SAMEA5367038	78248914	86.5545	54759615	69.9813	1.80373
PZQ_popgen6472749	SAMEA5366952	76807328	90.5836	56547244	73.6222	1.76765
PZQ_popgen6472832	SAMEA5367029	76339498	81.1699	47301435	61.9619	1.71511
PZQ_popgen6472830	SAMEA5367027	65396884	81.5617	44426410	67.9335	1.53721
PZQ_popgen6472790	SAMEA5366993	102517902	54.5679	44058877	42.9768	1.42109
PZQ_popgen6472801	SAMEA5367004	85498952	88.013	60936105	71.2712	1.41213
PZQ_popgen6472849	SAMEA5367046	80268842	73.6332	47542968	59.2297	1.39791
PZQ_popgen6472858	SAMEA5367056	102295882	15.9377	14673260	14.3439	1.36201
PZQ_popgen6472739	SAMEA5366942	142360054	4.07613	4705062	3.30504	1.34371
PZQ_popgen6472856	SAMEA5367053	78123866	3.61255	2626020	3.36135	1.12841
PZQ_popgen6431142	SAMEA5366676	113387524	17.6267	13318270	11.7458	1.1198
PZQ_popgen6472802	SAMEA5367005	119475792	88.6949	85369050	71.453	1.10376
PZQ_popgen6472809	SAMEA5367012	107663436	81.2445	62605950	58.1497	1.03322
PZQ_popgen6472812	SAMEA5367015	80116638	87.5525	52710948	65.7928	0.903166
PZQ_popgen6472777	SAMEA5366980	125643376	88.0359	92051982	73.2645	0.882535
PZQ_popgen6472835	SAMEA5367032	85137588	48.5705	32755152	38.4732	0.863164
PZQ_popgen6472913	SAMEA5367110	87448874	71.0753	47597626	54.4291	0.842808
PZQ_popgen6472784	SAMEA5366987	79604372	73.1764	41861712	52.5872	0.808749
PZQ_popgen6472889	SAMEA5367087	128148462	77.9607	79137769	61.7548	0.808176
PZQ_popgen6472857	SAMEA5367055	83364270	82.4135	53164740	63.774	0.786328
PZQ_popgen6472873	SAMEA5367071	67183924	80.3924	45135703	67.1823	0.772642
PZQ_popgen6472761	SAMEA5366964	190188354	85.5889	132547883	69.693	0.561765
PZQ_popgen6472826	SAMEA5367023	90310284	70.0312	44611231	49.3977	0.471544
PZQ_popgen6472817	SAMEA5367020	118607512	79.751	68214280	57.5126	0.450161
PZQ_popgen6472827	SAMEA5367024	61030912	74.0257	36602401	59.9735	0.442236
PZQ_popgen6472788	SAMEA5366991	361056246	45.7445	122504636	33.9295	0.323849
PZQ_popgen6472890	SAMEA5367088	78241980	45.5822	24598882	31.4395	0.284231
PZQ_popgen6472894	SAMEA5367092	81958664	41.8167	23589619	28.7823	0.248415
PZQ_popgen6472833	SAMEA5367030	35795096	43.5403	10384302	29.0104	0.225212
PZQ_popgen6472912	SAMEA5367109	98492396	10.9623	8480098	8.6099	0.200556
PZQ_popgen6472834	SAMEA5367031	109036226	44.5539	35984766	33.0026	0.176112
PZQ_popgen6472906	SAMEA5367103	62491470	18.7413	9156793	14.6529	0.168744
PZQ_popgen6472898	SAMEA5367095	39350506	40.4892	10994881	27.9409	0.164987
PZQ_popgen6472915	SAMEA5367112	23080460	19.3675	3214459	13.9272	0.127404
