# Supplementary material for: Whole-genome sequencing of Schistosoma mansoni reveals extensive diversity with limited selection despite mass drug administration
Source: Nat Commun. 2021 Aug 6;12:4776. doi: 10.1038/s41467-021-24958-0 (PMC8346512; doi:10.1038/s41467-021-24958-0)
Supplement: Supplementary file 5 — Supplementary Dataset 2 [file 41467_2021_24958_MOESM5_ESM.xlsx]

## Sheet: Supplementary Data 2
Population 1	Population 2	Median FST	Median dXY	Notes
Bu5	Ko2	0.0263	0.002	Samples Bu4 & Bu5 was excluded from all grouped dXY and FST comparisons due to consistently low coverage across all miracidia in the infrapopualtion
Bu5	Ko1	0.0273	0.0022	Samples Bu4 & Bu5 was excluded from all grouped dXY and FST comparisons due to consistently low coverage across all miracidia in the infrapopualtion
Bu5	Ko3	0.0301	0.0022	Samples Bu4 & Bu5 was excluded from all grouped dXY and FST comparisons due to consistently low coverage across all miracidia in the infrapopualtion
Bu4	Ko2	0.0282	0.0031	Samples Bu4 & Bu5 was excluded from all grouped dXY and FST comparisons due to consistently low coverage across all miracidia in the infrapopualtion
Bu4	Ko1	0.0264	0.0032	Samples Bu4 & Bu5 was excluded from all grouped dXY and FST comparisons due to consistently low coverage across all miracidia in the infrapopualtion
Bu4	Ko3	0.038	0.0033	Samples Bu4 & Bu5 was excluded from all grouped dXY and FST comparisons due to consistently low coverage across all miracidia in the infrapopualtion
Bw9	Mu6	0	0.0033
Ko2	Mu6	0	0.0034
Bw9	Mu2	0	0.0034
Bu3	Ko2	0.0122	0.0034
Bw9	Mu5	0	0.0034
Bw4	Ko2	0.0209	0.0034
Bu7	Ko2	0.0318	0.0034
Bw9	Mu10	0	0.0034
Bw1	Ko2	0.0227	0.0034
Ko2	Mu5	0.0293	0.0034
Ko2	Mu2	0.0247	0.0034
Bw9	Mu8	0	0.0034
Ko2	Mu10	0.0062	0.0034
Bw10	Ko2	0	0.0035
Bw3	Ko2	0.0265	0.0035
Ko1	Ko2	0	0.0035
Bu13	Ko2	0.0073	0.0035
Bw9	Mu11	0	0.0035
Bu2	Ko2	0.0167	0.0035
Bu8	Ko2	0.0188	0.0035
Bw9	Ko2	0.0254	0.0035
Ko3	Mu6	0	0.0035
Bu6	Ko2	0.0241	0.0035
Bw9	Mu4	0	0.0035
Bw2	Ko2	0.0289	0.0035
Ko2	Mu8	0.021	0.0035
Bw9	Mu9	0	0.0035
Bw4	Ko3	0.0241	0.0035
Ko3	Mu5	0.0265	0.0035
Bu7	Ko3	0.0333	0.0035
Bu14	Ko2	0.0246	0.0035
Bw7	Ko2	0.0182	0.0035
Bw6	Ko2	0.0271	0.0035
Ko2	Mu4	0.0247	0.0035
Ko2	Mu9	0.026	0.0035
Bw1	Ko3	0.0223	0.0035
Ko1	Mu6	0	0.0035
Ko3	Mu2	0.0295	0.0035
Ko2	Mu11	0.0169	0.0035
Bw3	Ko3	0.0278	0.0035
Bw4	Ko1	0.0233	0.0035
Ko3	Mu10	0.0045	0.0035
Bu12	Ko2	0.0292	0.0036
Bu7	Ko1	0.0296	0.0036
Bw9	Mu7	0	0.0036
Bu3	Ko3	0.0208	0.0036
Ko1	Mu5	0.0275	0.0036
Bu13	Ko3	0.0026	0.0036
Bu3	Ko1	0.0136	0.0036
Bu10	Ko2	0.0327	0.0036
Bu6	Ko3	0.0239	0.0036
Bw2	Ko3	0.0275	0.0036
Ko3	Mu8	0.0194	0.0036
Bu8	Ko3	0.0211	0.0036
Bu2	Ko3	0.0218	0.0036
Ko2	Mu7	0.0283	0.0036
Ko1	Mu10	0	0.0036
Bw2	Ko1	0.026	0.0036
Bw1	Ko1	0.0239	0.0036
Bu1	Ko2	0.0166	0.0036
Bu2	Ko1	0.0229	0.0036
Bw9	Ko1	0.0223	0.0036
Ko1	Mu2	0.0257	0.0036
Ko1	Mu8	0.0208	0.0036
Bw3	Ko1	0.0243	0.0036
Bw10	Ko3	0	0.0036
Bw8	Ko2	0.0279	0.0036
Bu12	Ko3	0.0256	0.0036
Bw9	Ko3	0.0236	0.0036
Ko3	Mu11	0.0171	0.0036
Bu6	Ko1	0.0228	0.0036
Ko3	Mu4	0.0226	0.0036
Bw10	Ko1	0	0.0036
Bw7	Ko3	0.0232	0.0036
Bu8	Ko1	0.0206	0.0036
Bu13	Ko1	0.0094	0.0036
Ko3	Mu9	0.0269	0.0036
Ko1	Mu11	0.0138	0.0036
Bu14	Ko3	0.0199	0.0036
Bw7	Ko1	0.0196	0.0036
Ko1	Mu9	0.0265	0.0036
Bw6	Ko3	0.0273	0.0037
Bu14	Ko1	0.0217	0.0037
Ko1	Mu4	0.0214	0.0037
Bw5	Ko2	0.0277	0.0037
Bu12	Ko1	0.0339	0.0037
Bw6	Ko1	0.0255	0.0037
Bw8	Ko3	0.0267	0.0037
Ko3	Mu7	0.024	0.0037
Bu10	Ko3	0.0237	0.0037
Bu1	Ko3	0.0208	0.0037
Bu10	Ko1	0.0259	0.0037
Ko1	Mu7	0.0239	0.0037
Bu1	Ko1	0.0182	0.0038
Bw5	Ko3	0.0256	0.0038
Bw8	Ko1	0.0253	0.0038
Bw5	Ko1	0.0264	0.0038
Bu4	Bu5	0	0.0009	Samples Bu4 & Bu5 was excluded from all grouped dXY and FST comparisons due to consistently low coverage across all miracidia in the infrapopualtion
Bu5	Bw10	0	0.0012	Samples Bu4 & Bu5 was excluded from all grouped dXY and FST comparisons due to consistently low coverage across all miracidia in the infrapopualtion
Bu5	Mu6	0	0.0016	Samples Bu4 & Bu5 was excluded from all grouped dXY and FST comparisons due to consistently low coverage across all miracidia in the infrapopualtion
Bu3	Bu5	0	0.0017	Samples Bu4 & Bu5 was excluded from all grouped dXY and FST comparisons due to consistently low coverage across all miracidia in the infrapopualtion
Bu5	Bu7	0.0123	0.0019	Samples Bu4 & Bu5 was excluded from all grouped dXY and FST comparisons due to consistently low coverage across all miracidia in the infrapopualtion
Bu2	Bu5	0	0.0019	Samples Bu4 & Bu5 was excluded from all grouped dXY and FST comparisons due to consistently low coverage across all miracidia in the infrapopualtion
Bu5	Mu10	0.0056	0.0019	Samples Bu4 & Bu5 was excluded from all grouped dXY and FST comparisons due to consistently low coverage across all miracidia in the infrapopualtion
Bu5	Mu11	0	0.0019	Samples Bu4 & Bu5 was excluded from all grouped dXY and FST comparisons due to consistently low coverage across all miracidia in the infrapopualtion
Bu5	Bw1	0	0.0019	Samples Bu4 & Bu5 was excluded from all grouped dXY and FST comparisons due to consistently low coverage across all miracidia in the infrapopualtion
Bu12	Bu5	0.008	0.0019	Samples Bu4 & Bu5 was excluded from all grouped dXY and FST comparisons due to consistently low coverage across all miracidia in the infrapopualtion
Bu13	Bu5	0.0077	0.0019	Samples Bu4 & Bu5 was excluded from all grouped dXY and FST comparisons due to consistently low coverage across all miracidia in the infrapopualtion
Bu5	Bw4	0	0.002	Samples Bu4 & Bu5 was excluded from all grouped dXY and FST comparisons due to consistently low coverage across all miracidia in the infrapopualtion
Bu5	Mu8	0.0219	0.002	Samples Bu4 & Bu5 was excluded from all grouped dXY and FST comparisons due to consistently low coverage across all miracidia in the infrapopualtion
Bu5	Mu9	0.0103	0.002	Samples Bu4 & Bu5 was excluded from all grouped dXY and FST comparisons due to consistently low coverage across all miracidia in the infrapopualtion
Bu5	Bw9	0.0092	0.002	Samples Bu4 & Bu5 was excluded from all grouped dXY and FST comparisons due to consistently low coverage across all miracidia in the infrapopualtion
Bu5	Mu5	0	0.002	Samples Bu4 & Bu5 was excluded from all grouped dXY and FST comparisons due to consistently low coverage across all miracidia in the infrapopualtion
Bu5	Bw2	0	0.002	Samples Bu4 & Bu5 was excluded from all grouped dXY and FST comparisons due to consistently low coverage across all miracidia in the infrapopualtion
Bu5	Bw3	0.0063	0.0021	Samples Bu4 & Bu5 was excluded from all grouped dXY and FST comparisons due to consistently low coverage across all miracidia in the infrapopualtion
Bu10	Bu5	0.0064	0.0021	Samples Bu4 & Bu5 was excluded from all grouped dXY and FST comparisons due to consistently low coverage across all miracidia in the infrapopualtion
Bu5	Bu6	0	0.0021	Samples Bu4 & Bu5 was excluded from all grouped dXY and FST comparisons due to consistently low coverage across all miracidia in the infrapopualtion
Bu5	Bu8	0	0.0021	Samples Bu4 & Bu5 was excluded from all grouped dXY and FST comparisons due to consistently low coverage across all miracidia in the infrapopualtion
Bu14	Bu5	0.0016	0.0021	Samples Bu4 & Bu5 was excluded from all grouped dXY and FST comparisons due to consistently low coverage across all miracidia in the infrapopualtion
Bu5	Mu2	0.0007	0.0021	Samples Bu4 & Bu5 was excluded from all grouped dXY and FST comparisons due to consistently low coverage across all miracidia in the infrapopualtion
Bu5	Bw7	0.0033	0.0021	Samples Bu4 & Bu5 was excluded from all grouped dXY and FST comparisons due to consistently low coverage across all miracidia in the infrapopualtion
Bu5	Mu7	0.0138	0.0021	Samples Bu4 & Bu5 was excluded from all grouped dXY and FST comparisons due to consistently low coverage across all miracidia in the infrapopualtion
Bu5	Mu4	0.0031	0.0021	Samples Bu4 & Bu5 was excluded from all grouped dXY and FST comparisons due to consistently low coverage across all miracidia in the infrapopualtion
Bu5	Bw6	0.017	0.0022	Samples Bu4 & Bu5 was excluded from all grouped dXY and FST comparisons due to consistently low coverage across all miracidia in the infrapopualtion
Bu5	Bw8	0.0183	0.0022	Samples Bu4 & Bu5 was excluded from all grouped dXY and FST comparisons due to consistently low coverage across all miracidia in the infrapopualtion
Bu1	Bu5	0	0.0022	Samples Bu4 & Bu5 was excluded from all grouped dXY and FST comparisons due to consistently low coverage across all miracidia in the infrapopualtion
Bu5	Bw5	0.012	0.0022	Samples Bu4 & Bu5 was excluded from all grouped dXY and FST comparisons due to consistently low coverage across all miracidia in the infrapopualtion
Bu4	Bw10	0	0.0028	Samples Bu4 & Bu5 was excluded from all grouped dXY and FST comparisons due to consistently low coverage across all miracidia in the infrapopualtion
Bu4	Mu6	0	0.0029	Samples Bu4 & Bu5 was excluded from all grouped dXY and FST comparisons due to consistently low coverage across all miracidia in the infrapopualtion
Bu3	Bu4	0	0.003	Samples Bu4 & Bu5 was excluded from all grouped dXY and FST comparisons due to consistently low coverage across all miracidia in the infrapopualtion
Bu4	Bu7	0	0.003	Samples Bu4 & Bu5 was excluded from all grouped dXY and FST comparisons due to consistently low coverage across all miracidia in the infrapopualtion
Bu4	Mu10	0	0.003	Samples Bu4 & Bu5 was excluded from all grouped dXY and FST comparisons due to consistently low coverage across all miracidia in the infrapopualtion
Bu4	Bw1	0.0009	0.003	Samples Bu4 & Bu5 was excluded from all grouped dXY and FST comparisons due to consistently low coverage across all miracidia in the infrapopualtion
Bu4	Mu5	0.0061	0.003	Samples Bu4 & Bu5 was excluded from all grouped dXY and FST comparisons due to consistently low coverage across all miracidia in the infrapopualtion
Bu2	Bu4	0	0.003	Samples Bu4 & Bu5 was excluded from all grouped dXY and FST comparisons due to consistently low coverage across all miracidia in the infrapopualtion
Bu4	Bw4	0	0.003	Samples Bu4 & Bu5 was excluded from all grouped dXY and FST comparisons due to consistently low coverage across all miracidia in the infrapopualtion
Bu13	Bu4	0.0043	0.003	Samples Bu4 & Bu5 was excluded from all grouped dXY and FST comparisons due to consistently low coverage across all miracidia in the infrapopualtion
Bu4	Bw2	0.0042	0.003	Samples Bu4 & Bu5 was excluded from all grouped dXY and FST comparisons due to consistently low coverage across all miracidia in the infrapopualtion
Bu12	Bu4	0.0141	0.003	Samples Bu4 & Bu5 was excluded from all grouped dXY and FST comparisons due to consistently low coverage across all miracidia in the infrapopualtion
Bu4	Mu9	0.0084	0.0031	Samples Bu4 & Bu5 was excluded from all grouped dXY and FST comparisons due to consistently low coverage across all miracidia in the infrapopualtion
Bu4	Mu8	0.0037	0.0031	Samples Bu4 & Bu5 was excluded from all grouped dXY and FST comparisons due to consistently low coverage across all miracidia in the infrapopualtion
Bu4	Bu6	0.0019	0.0031	Samples Bu4 & Bu5 was excluded from all grouped dXY and FST comparisons due to consistently low coverage across all miracidia in the infrapopualtion
Bu4	Bw9	0.0056	0.0031	Samples Bu4 & Bu5 was excluded from all grouped dXY and FST comparisons due to consistently low coverage across all miracidia in the infrapopualtion
Bu4	Bw3	0.0038	0.0031	Samples Bu4 & Bu5 was excluded from all grouped dXY and FST comparisons due to consistently low coverage across all miracidia in the infrapopualtion
Bu4	Mu2	0.003	0.0031	Samples Bu4 & Bu5 was excluded from all grouped dXY and FST comparisons due to consistently low coverage across all miracidia in the infrapopualtion
Bu14	Bu4	0.0047	0.0031	Samples Bu4 & Bu5 was excluded from all grouped dXY and FST comparisons due to consistently low coverage across all miracidia in the infrapopualtion
Bu4	Mu11	0	0.0031	Samples Bu4 & Bu5 was excluded from all grouped dXY and FST comparisons due to consistently low coverage across all miracidia in the infrapopualtion
Bu4	Mu7	0.0103	0.0031	Samples Bu4 & Bu5 was excluded from all grouped dXY and FST comparisons due to consistently low coverage across all miracidia in the infrapopualtion
Bu4	Bu8	0	0.0031	Samples Bu4 & Bu5 was excluded from all grouped dXY and FST comparisons due to consistently low coverage across all miracidia in the infrapopualtion
Bu10	Bu4	0.0103	0.0032	Samples Bu4 & Bu5 was excluded from all grouped dXY and FST comparisons due to consistently low coverage across all miracidia in the infrapopualtion
Bu4	Mu4	0.0042	0.0032	Samples Bu4 & Bu5 was excluded from all grouped dXY and FST comparisons due to consistently low coverage across all miracidia in the infrapopualtion
Bu4	Bw7	0.0066	0.0032	Samples Bu4 & Bu5 was excluded from all grouped dXY and FST comparisons due to consistently low coverage across all miracidia in the infrapopualtion
Bu4	Bw6	0.014	0.0032	Samples Bu4 & Bu5 was excluded from all grouped dXY and FST comparisons due to consistently low coverage across all miracidia in the infrapopualtion
Bu1	Bu4	0	0.0032	Samples Bu4 & Bu5 was excluded from all grouped dXY and FST comparisons due to consistently low coverage across all miracidia in the infrapopualtion
Bw10	Mu11	0	0.0032
Bu4	Bw8	0.0181	0.0032	Samples Bu4 & Bu5 was excluded from all grouped dXY and FST comparisons due to consistently low coverage across all miracidia in the infrapopualtion
Mu10	Mu6	0.0069	0.0033
Bu3	Bw10	0	0.0033
Bu4	Bw5	0.0134	0.0033	Samples Bu4 & Bu5 was excluded from all grouped dXY and FST comparisons due to consistently low coverage across all miracidia in the infrapopualtion
Bu3	Bu7	0	0.0033
Bw1	Mu6	0	0.0033
Bu7	Mu6	0	0.0033
Mu10	Mu5	0	0.0033
Bw2	Mu6	0	0.0033
Mu5	Mu6	0	0.0033
Bu6	Mu6	0	0.0033
Bu3	Mu6	0	0.0033
Mu2	Mu6	0	0.0033
Bw3	Mu6	0	0.0033
Bw10	Mu6	0	0.0033
Mu6	Mu8	0	0.0033
Bu3	Bw4	0	0.0033
Bw1	Bw4	0	0.0033
Bu6	Mu5	0	0.0033
Bw4	Mu5	0	0.0033
Mu5	Mu8	0	0.0033
Bu3	Bw1	0	0.0033
Bw4	Mu6	0	0.0033
Bu12	Mu6	0	0.0033
Bw1	Mu10	0	0.0033
Bw4	Mu8	0	0.0033
Bu7	Mu5	0.0058	0.0033
Bw10	Bw4	0	0.0033
Bu2	Bu3	0	0.0033
Bu8	Mu6	0	0.0033
Bu3	Mu5	0	0.0033
Bu3	Bw2	0	0.0033
Bw1	Mu8	0	0.0033
Bu2	Mu6	0	0.0033
Bu7	Bw3	0	0.0034
Bu8	Bw4	0	0.0034
Bu6	Bu7	0.0007	0.0034
Bw4	Mu2	0	0.0034
Bu6	Mu10	0	0.0034
Bw3	Mu5	0	0.0034
Mu2	Mu5	0	0.0034
Bw2	Bw4	0	0.0034
Bw3	Mu10	0	0.0034
Mu11	Mu6	0	0.0034
Bu3	Mu8	0	0.0034
Bu7	Bw1	0.0046	0.0034
Bu6	Bw1	0	0.0034
Bu7	Mu10	0	0.0034
Bw4	Mu10	0	0.0034
Bu3	Mu2	0	0.0034
Bw1	Mu5	0	0.0034
Bu7	Mu2	0.0031	0.0034
Bu3	Bu6	0	0.0034
Bu6	Bw4	0	0.0034
Bw2	Mu2	0	0.0034
Mu2	Mu8	0	0.0034
Bu13	Bu3	0	0.0034
Bw1	Bw2	0	0.0034
Bw2	Mu5	0	0.0034
Bu13	Mu5	0	0.0034
Bu7	Bw10	0	0.0034
Bu8	Mu5	0	0.0034
Bu7	Mu11	0	0.0034
Bu7	Bw4	0	0.0034
Mu6	Mu9	0	0.0034
Bw1	Mu2	0	0.0034
Bu7	Mu8	0.0046	0.0034
Bw7	Mu6	0	0.0034
Bu6	Mu8	0	0.0034
Bu2	Bu7	0	0.0034
Bw1	Mu4	0	0.0034
Bw2	Mu8	0	0.0034
Bw2	Mu10	0	0.0034
Bu13	Mu6	0	0.0034
Bu3	Mu10	0	0.0034
Bw1	Bw10	0	0.0034
Bw4	Mu11	0	0.0034
Bu6	Bw2	0	0.0034
Bw3	Bw4	0	0.0034
Bu12	Bw1	0	0.0034
Mu11	Mu8	0	0.0034
Bu3	Bw3	0	0.0034
Mu4	Mu6	0	0.0034
Bu3	Bu8	0	0.0034
Mu11	Mu5	0	0.0034
Mu10	Mu2	0	0.0034
Bu7	Bw2	0.0043	0.0034
Mu11	Mu2	0	0.0034
Bu7	Bu8	0	0.0034
Mu4	Mu8	0	0.0034
Bu8	Bw1	0	0.0034
Bw10	Mu5	0	0.0034
Bu2	Mu5	0	0.0034
Bu6	Mu2	0	0.0034
Bu8	Mu10	0	0.0034
Bw1	Mu11	0	0.0034
Bw4	Bw7	0	0.0034
Bu8	Bw3	0	0.0034
Bu13	Bu7	0.007	0.0034
Bw3	Mu2	0	0.0034
Ko2	Ko3	0	0.0034
Bu13	Bw1	0	0.0034
Bw7	Mu10	0	0.0034
Bu12	Bw3	0.0022	0.0034
Mu4	Mu5	0	0.0034
Bu14	Mu5	0	0.0034
Bw4	Bw9	0	0.0034
Bu13	Bw3	0	0.0034
Bu12	Bu3	0	0.0034
Bu2	Bw10	0	0.0034
Bu14	Bu7	0.0042	0.0034
Bu2	Mu10	0	0.0034
Bu12	Mu5	0.0011	0.0034
Bw2	Bw3	0	0.0034
Bw10	Bw7	0	0.0034
Bu13	Bu6	0	0.0034
Bu2	Bw3	0	0.0034
Bu3	Mu11	0	0.0034
Bw7	Mu5	0	0.0034
Bw10	Bw3	0	0.0034
Bu3	Bw7	0	0.0034
Bu2	Bw4	0	0.0034
Bw2	Mu4	0	0.0034
Bu14	Mu6	0	0.0034
Bw3	Mu8	0	0.0034
Mu5	Mu9	0	0.0034
Bw6	Mu6	0	0.0034
Bu8	Mu2	0	0.0034
Bu6	Bu8	0	0.0034
Bw10	Mu10	0	0.0034
Bw3	Mu9	0	0.0034
Bw1	Bw3	0	0.0034
Bw1	Bw7	0	0.0034
Bu6	Mu11	0	0.0034
Mu10	Mu8	0	0.0034
Bu7	Bw9	0.0035	0.0034
Bu6	Bw3	0	0.0034
Bu2	Bu6	0	0.0034
Bw4	Mu4	0	0.0034
Bu12	Mu2	0.0004	0.0034
Bu13	Bw4	0	0.0034
Bu14	Bw1	0	0.0034
Bu3	Bw9	0	0.0034
Bu6	Bw10	0	0.0034
Mu10	Mu11	0	0.0034
Bw1	Bw9	0	0.0034
Bu2	Mu8	0	0.0034
Bw3	Bw9	0	0.0034
Bu8	Bw2	0	0.0034
Bu12	Bu6	0.0005	0.0034
Bu12	Bw4	0	0.0034
Bu7	Mu4	0	0.0034
Bu8	Mu8	0	0.0034
Bu2	Bw1	0	0.0034
Mu10	Mu9	0	0.0034
Mu6	Mu7	0	0.0034
Bu6	Mu4	0	0.0034
Bu13	Bw2	0	0.0034
Bu12	Mu10	0	0.0034
Bw3	Bw7	0	0.0034
Mu10	Mu4	0	0.0034
Bu7	Bw7	0.0005	0.0034
Bu14	Bu6	0	0.0034
Bu8	Mu11	0	0.0034
Bu6	Bw7	0	0.0034
Bw3	Mu11	0	0.0034
Bu14	Mu10	0	0.0034
Bu14	Mu8	0	0.0034
Bu12	Bu7	0.0123	0.0034
Bw7	Mu8	0	0.0034
Bw1	Mu9	0	0.0034
Bu10	Bu7	0.0053	0.0034
Bu2	Mu11	0	0.0034
Bu14	Bw4	0	0.0034
Bw2	Bw7	0	0.0034
Bu2	Bw2	0	0.0034
Bu14	Mu2	0	0.0034
Bu3	Mu4	0	0.0034
Bu8	Mu9	0	0.0034
Bu2	Mu2	0	0.0034
Bw4	Mu9	0	0.0034
Bu13	Mu2	0	0.0034
Bu7	Mu9	0.0081	0.0034
Bu13	Mu10	0	0.0034
Bu6	Bw9	0	0.0034
Bw3	Mu4	0	0.0034
Bw2	Mu11	0	0.0034
Bw7	Mu2	0	0.0034
Bw6	Mu5	0.0007	0.0034
Bw10	Mu2	0	0.0034
Bu10	Bw4	0	0.0034
Bu8	Bw7	0	0.0034
Bu12	Bu8	0	0.0034
Bu14	Bw3	0	0.0035
Bu12	Mu8	0	0.0035
Bw10	Bw9	0	0.0035
Bw3	Mu7	0	0.0035
Bw6	Mu10	0	0.0035
Bu14	Bw2	0	0.0035
Bu6	Mu9	0	0.0035
Bu2	Bu8	0	0.0035
Mu2	Mu9	0	0.0035
Bw8	Mu6	0	0.0035
Bu10	Bu3	0	0.0035
Mu2	Mu4	0	0.0035
Bu8	Bw10	0	0.0035
Bw4	Bw6	0	0.0035
Bu7	Bw6	0.0033	0.0035
Bu12	Bw2	0.0012	0.0035
Bu13	Bu2	0	0.0035
Bw3	Bw6	0	0.0035
Bu8	Bw9	0	0.0035
Bu10	Mu5	0	0.0035
Mu8	Mu9	0	0.0035
Bw10	Bw2	0	0.0035
Bu13	Bw7	0	0.0035
Bu12	Mu4	0	0.0035
Bw2	Bw9	0	0.0035
Bu14	Bu3	0	0.0035
Bu1	Mu6	0	0.0035
Bu3	Mu9	0	0.0035
Bu2	Bw7	0	0.0035
Bu10	Mu6	0	0.0035
Bw1	Bw6	0.0005	0.0035
Bu12	Mu9	0	0.0035
Bu13	Mu8	0	0.0035
Bu7	Mu7	0.0042	0.0035
Bu12	Bw10	0	0.0035
Bw1	Mu7	0	0.0035
Bw10	Mu9	0	0.0035
Bu8	Mu4	0	0.0035
Bw2	Mu9	0	0.0035
Bu13	Bw10	0	0.0035
Bu12	Bw9	0	0.0035
Bu3	Bw6	0	0.0035
Bu2	Bw9	0	0.0035
Bu13	Bw9	0	0.0035
Bw7	Mu11	0	0.0035
Bu2	Mu9	0	0.0035
Bw7	Mu4	0	0.0035
Mu11	Mu4	0	0.0035
Bu14	Mu4	0	0.0035
Bu1	Mu5	0	0.0035
Bu12	Bu13	0	0.0035
Bu8	Bw6	0	0.0035
Bu14	Bw7	0	0.0035
Bu14	Mu11	0	0.0035
Bu14	Bu8	0	0.0035
Bu10	Bw3	0	0.0035
Bu12	Mu11	0	0.0035
Bu13	Bu14	0	0.0035
Bu1	Bw4	0	0.0035
Mu11	Mu9	0	0.0035
Mu4	Mu9	0	0.0035
Bu2	Mu4	0	0.0035
Bu1	Bw3	0	0.0035
Bu10	Bu12	0.0045	0.0035
Bw7	Bw9	0	0.0035
Bu1	Bu3	0	0.0035
Bw7	Mu9	0	0.0035
Bu1	Bu12	0	0.0035
Bu14	Bu2	0	0.0035
Bu12	Bu2	0	0.0035
Bw6	Mu11	0	0.0035
Bu12	Mu7	0	0.0035
Bw6	Mu8	0	0.0035
Bu12	Bw7	0	0.0035
Bu13	Mu11	0	0.0035
Bu12	Bu14	0	0.0035
Bu14	Bw9	0	0.0035
Bu13	Bu8	0	0.0035
Bw6	Mu2	0	0.0035
Bu13	Mu4	0	0.0035
Bw10	Mu4	0	0.0035
Mu5	Mu7	0	0.0035
Mu2	Mu7	0	0.0035
Bw4	Bw5	0	0.0035
Bu1	Bw1	0	0.0035
Bw3	Bw8	0	0.0035
Bu14	Bw10	0	0.0035
Bw2	Bw6	0	0.0035
Bw10	Mu8	0	0.0035
Bw4	Mu7	0	0.0035
Bw4	Bw8	0	0.0035
Bu1	Bu7	0	0.0035
Bw10	Bw6	0	0.0035
Bu1	Mu8	0	0.0035
Bu14	Mu9	0	0.0035
Bu1	Mu10	0	0.0035
Bw2	Mu7	0	0.0035
Bu1	Mu9	0	0.0035
Bu10	Bw2	0	0.0035
Bw6	Bw9	0	0.0035
Bu10	Mu2	0	0.0035
Bu6	Mu7	0	0.0035
Bu10	Bw1	0	0.0035
Bu1	Bw10	0	0.0035
Bu10	Mu9	0	0.0035
Bu6	Bw6	0	0.0035
Bw8	Mu2	0	0.0035
Bu7	Bw8	0.0084	0.0035
Bu10	Mu8	0	0.0035
Bw5	Mu5	0.0007	0.0035
Bw5	Mu10	0	0.0035
Mu7	Mu9	0	0.0035
Bu1	Bu8	0	0.0035
Mu10	Mu7	0	0.0035
Bu1	Bu2	0	0.0035
Bw8	Mu5	0.0013	0.0035
Mu7	Mu8	0	0.0035
Bw6	Bw7	0	0.0035
Bw6	Mu4	0	0.0035
Bu10	Mu10	0	0.0035
Bu10	Bw10	0	0.0035
Bw1	Bw5	0	0.0035
Bu3	Bw8	0	0.0035
Bw8	Mu10	0	0.0035
Bw5	Mu6	0	0.0035
Bu3	Mu7	0	0.0035
Bu10	Bu6	0	0.0035
Bu2	Bw6	0	0.0035
Bu1	Bu6	0	0.0035
Bu13	Bw6	0	0.0035
Bw1	Bw8	0	0.0035
Bu14	Bw6	0	0.0035
Bw2	Bw8	0	0.0035
Bu1	Bw2	0	0.0035
Bu1	Mu2	0	0.0035
Bw3	Bw5	0	0.0035
Bu12	Bw6	0.0019	0.0035
Bu8	Mu7	0	0.0035
Bu10	Bu2	0	0.0035
Bu6	Bw8	0	0.0035
Bu3	Bw5	0	0.0036
Bw5	Mu2	0	0.0036
Bu6	Bw5	0	0.0036
Bw6	Mu9	0	0.0036
Bw10	Bw8	0	0.0036
Bw8	Mu9	0	0.0036
Bu10	Mu11	0	0.0036
Bw5	Mu9	0	0.0036
Bw2	Bw5	0	0.0036
Bw8	Mu8	0	0.0036
Bw5	Mu8	0	0.0036
Bw10	Mu7	0	0.0036
Bw7	Mu7	0	0.0036
Bu10	Bu13	0	0.0036
Bu1	Bw7	0	0.0036
Mu11	Mu7	0	0.0036
Bu13	Mu9	0	0.0036
Bu2	Mu7	0	0.0036
Bu12	Bw8	0.0043	0.0036
Bu13	Bw8	0	0.0036
Bu12	Bw5	0.0031	0.0036
Bw8	Mu11	0	0.0036
Bu10	Bw9	0	0.0036
Bu7	Bw5	0.0053	0.0036
Bu10	Bu8	0	0.0036
Bu10	Bu14	0	0.0036
Bu10	Bw7	0	0.0036
Bu1	Bw9	0	0.0036
Bu8	Bw5	0	0.0036
Bu14	Mu7	0	0.0036
Bu1	Mu4	0	0.0036
Mu4	Mu7	0	0.0036
Ko1	Ko3	0.0094	0.0036
Bu1	Bu14	0	0.0036
Bw10	Bw5	0	0.0036
Bu8	Bw8	0	0.0036
Bu1	Mu11	0	0.0036
Bu1	Bu13	0	0.0036
Bw8	Mu4	0	0.0036
Bu2	Bw8	0.0017	0.0036
Bw5	Bw9	0	0.0036
Bw5	Bw7	0	0.0036
Bu14	Bw5	0	0.0036
Bu10	Bw8	0	0.0036
Bw6	Mu7	0	0.0036
Bw8	Bw9	0	0.0036
Bu10	Mu4	0	0.0036
Bw7	Bw8	0	0.0036
Bu13	Mu7	0	0.0036
Bu13	Bw5	0	0.0036
Bw6	Bw8	0	0.0036
Bu1	Bu10	0	0.0036
Bw5	Mu11	0	0.0036
Bu2	Bw5	0	0.0036
Bu14	Bw8	0	0.0036
Bw8	Mu7	0	0.0036
Bw5	Mu4	0	0.0036
Bu1	Mu7	0	0.0036
Bu1	Bw8	0	0.0036
Bu10	Bw6	0.0002	0.0036
Bu10	Mu7	0	0.0036
Bu1	Bw6	0	0.0036
Bw5	Bw6	0	0.0036
Bw5	Mu7	0	0.0037
Bu10	Bw5	0	0.0037
Bu1	Bw5	0	0.0037
Bw5	Bw8	0	0.0037
