# Supplementary material for: Whole-genome sequencing of Schistosoma mansoni reveals extensive diversity with limited selection despite mass drug administration
Source: Nat Commun. 2021 Aug 6;12:4776. doi: 10.1038/s41467-021-24958-0 (PMC8346512; doi:10.1038/s41467-021-24958-0)
Supplement: Supplementary file 6 — Supplementary Dataset 3 [file 41467_2021_24958_MOESM6_ESM.xlsx]

## Sheet: Supplementary Data 3
sample_ID	Median ZSR coverage	Median PAR coverage	ZSR/PAR	Median autosomal coverage	Sex
PZQ_popgen6472809	0.47	1.01	0.46	1.03	Female (inferred)
PZQ_popgen6472802	0.55	1.16	0.47	1.1	Female (inferred)
PZQ_popgen6472841	0.94	1.89	0.5	1.8	Female (inferred)
PZQ_popgen6472889	0.42	0.85	0.5	0.81	Female (inferred)
PZQ_popgen6472801	0.73	1.48	0.5	1.41	Female (inferred)
PZQ_popgen6472811	1.07	2.2	0.48	2.13	Female (inferred)
PZQ_popgen6472897	1.58	3.19	0.49	3.23	Female (inferred)
PZQ_popgen6472842	2.06	4.22	0.49	3.87	Female (inferred)
PZQ_popgen6472812	0.49	0.95	0.52	0.9	Female (inferred)
PZQ_popgen6472793	1.29	3.05	0.42	5.92	Female (inferred)
PZQ_popgen6472831	1.05	2.12	0.5	1.94	Female (inferred)
PZQ_popgen6472816	2.13	4.25	0.5	3.87	Female (inferred)
PZQ_popgen6472888	4.69	11.64	0.4	20.99	Female (inferred)
PZQ_popgen6472829	2.89	6.33	0.46	7.63	Female (inferred)
PZQ_popgen6472909	2.16	4.71	0.46	5.69	Female (inferred)
PZQ_popgen6472850	3.06	6.64	0.46	12.22	Female (inferred)
PZQ_popgen6472754	0.81	1.98	0.41	4.06	Female (inferred)
PZQ_popgen6472891	7.37	15.76	0.47	17.37	Female (inferred)
PZQ_popgen6472770	2.31	6.25	0.37	13.59	Female (inferred)
PZQ_popgen6472784	0.41	0.83	0.5	0.81	Female (inferred)
PZQ_popgen6472871	1.45	2.93	0.5	3.53	Female (inferred)
PZQ_popgen6472832	0.93	1.84	0.5	1.72	Female (inferred)
PZQ_popgen6472910	3.9	8.5	0.46	11.32	Female (inferred)
PZQ_popgen6472835	0.45	0.85	0.53	0.86	Female (inferred)
PZQ_popgen6472828	2.58	6.28	0.41	8.81	Female (inferred)
PZQ_popgen6472874	2.32	4.72	0.49	8.52	Female (inferred)
PZQ_popgen6472752	8.31	18.26	0.45	22.61	Female (inferred)
PZQ_popgen6472814	5.21	13.01	0.4	30.17	Female (inferred)
PZQ_popgen6472745	5.39	13.62	0.4	27.25	Female (inferred)
PZQ_popgen6472747	9.43	20.64	0.46	25.19	Female (inferred)
PZQ_popgen6472762	1.65	4.05	0.41	9.55	Female (inferred)
PZQ_popgen6472781	8.17	19.06	0.43	22.88	Female (inferred)
PZQ_popgen6472795	10.16	22.44	0.45	24.75	Female (inferred)
PZQ_popgen6472807	3.34	10.28	0.33	22.21	Female (inferred)
PZQ_popgen6472776	8.17	18.02	0.45	19.56	Female (inferred)
PZQ_popgen6472806	9.65	20.18	0.48	21.63	Female (inferred)
PZQ_popgen6472904	7.62	17.82	0.43	25.43	Female (inferred)
PZQ_popgen6472800	4.77	14.54	0.33	23.89	Female (inferred)
PZQ_popgen6472886	10.7	22.18	0.48	24.08	Female (inferred)
PZQ_popgen6472866	2.79	8.26	0.34	19.68	Female (inferred)
PZQ_popgen6472901	9.66	21.46	0.45	23.14	Female (inferred)
PZQ_popgen6472870	6.92	15.27	0.45	22.96	Female (inferred)
PZQ_popgen6472845	7.77	17.56	0.44	24.12	Female (inferred)
PZQ_popgen6472900	8.43	19.53	0.43	21.81	Female (inferred)
PZQ_popgen6472803	2.68	6.38	0.42	7.88	Female (inferred)
PZQ_popgen6472864	7.4	15.64	0.47	20.93	Female (inferred)
PZQ_popgen6472798	3.13	6.78	0.46	9.13	Female (inferred)
PZQ_popgen6472872	1.39	4.2	0.33	13.17	Female (inferred)
PZQ_popgen6472911	2.38	4.99	0.48	8.09	Female (inferred)
PZQ_popgen6472771	1.98	4.14	0.48	6.79	Female (inferred)
PZQ_popgen6472765	7	16.58	0.42	22.46	Female (inferred)
PZQ_popgen6472863	6.31	16.68	0.38	24.07	Female (inferred)
PZQ_popgen6472774	4.22	11.62	0.36	14.83	Female (inferred)
PZQ_popgen6472868	6.66	14.58	0.46	17.68	Female (inferred)
PZQ_popgen6472855	3.16	7.43	0.43	13.88	Female (inferred)
PZQ_popgen6472893	7.98	18.86	0.42	22.54	Female (inferred)
PZQ_popgen6472766	6.14	15.56	0.39	21.95	Female (inferred)
PZQ_popgen6472853	1.72	5.75	0.3	21.65	Female (inferred)
PZQ_popgen6472899	5.73	14.62	0.39	25.71	Female (inferred)
PZQ_popgen6472759	8.25	17.8	0.46	23.58	Female (inferred)
PZQ_popgen6472895	7.49	17.74	0.42	24.16	Female (inferred)
PZQ_popgen6431135	6.65	15.07	0.44	19.7	Female (inferred)
PZQ_popgen6431156	4.46	9.35	0.48	8.72	Female (inferred)
PZQ_popgen6472875	3.44	7.22	0.48	9.56	Female (inferred)
PZQ_popgen6431149	5.22	10.72	0.49	9.87	Female (inferred)
PZQ_popgen6472836	5.99	15.4	0.39	21.77	Female (inferred)
PZQ_popgen6472773	2.45	5.77	0.42	10.94	Female (inferred)
PZQ_popgen6472792	9.8	22.19	0.44	28.4	Female (inferred)
PZQ_popgen6431150	4.5	9.24	0.49	8.77	Female (inferred)
PZQ_popgen6472880	5.24	11.11	0.47	12.72	Female (inferred)
PZQ_popgen6472750	5.8	12.76	0.45	21.31	Female (inferred)
PZQ_popgen6431155	2.48	5	0.5	5.53	Female (inferred)
PZQ_popgen6472742	7.11	15.36	0.46	18.28	Female (inferred)
PZQ_popgen6472861	3.95	11.43	0.35	16.52	Female (inferred)
PZQ_popgen6431132	7.13	14.36	0.5	15.06	Female (inferred)
PZQ_popgen6431148	7.1	13.98	0.51	13.31	Female (inferred)
PZQ_popgen6472876	2.44	4.92	0.5	7.74	Female (inferred)
PZQ_popgen6472751	5.45	12.22	0.45	16.11	Female (inferred)
PZQ_popgen6472741	5.26	13.65	0.39	19.72	Female (inferred)
PZQ_popgen6431211	9.27	21.1	0.44	25.52	Female (inferred)
PZQ_popgen6431136	3.57	7.09	0.5	6.44	Female (inferred)
PZQ_popgen6431217	4.87	9.52	0.51	13.33	Female (inferred)
PZQ_popgen6431214	5.2	13.25	0.39	25.63	Female (inferred)
PZQ_popgen6431215	4.46	11.63	0.38	19.12	Female (inferred)
PZQ_popgen6431209	12.22	26.03	0.47	33.26	Female (inferred)
PZQ_popgen6431174	18.73	40.89	0.46	58	Female (inferred)
PZQ_popgen6431168	10.51	22.97	0.46	25.1	Female (inferred)
PZQ_popgen6431163	3.37	6.31	0.53	5.8	Female (inferred)
PZQ_popgen6431213	4.11	11.62	0.35	25.77	Female (inferred)
PZQ_popgen6431197	5.39	10.61	0.51	9.74	Female (inferred)
PZQ_popgen6431175	5.41	11.27	0.48	12.3	Female (inferred)
PZQ_popgen6472764	0.83	2.64	0.31	10.78	Female (inferred)
PZQ_popgen6472843	1.97	5.13	0.38	13.9	Female (inferred)
PZQ_popgen6431191	7.59	14.93	0.51	13.74	Female (inferred)
PZQ_popgen6431179	7.04	14.55	0.48	15.35	Female (inferred)
PZQ_popgen6431181	4.47	8.31	0.54	10.08	Female (inferred)
PZQ_popgen6472772	4.73	10.77	0.44	12.9	Female (inferred)
PZQ_popgen6472846	4.04	8.56	0.47	13.34	Female (inferred)
PZQ_popgen6472882	7.15	16.09	0.44	27.1	Female (inferred)
PZQ_popgen6431207	4.7	8.08	0.58	7.87	Female (inferred)
PZQ_popgen6431159	7.41	14.51	0.51	15.45	Female (inferred)
PZQ_popgen6472756	0.58	0.88	0.66	8.26	Female (inferred)
PZQ_popgen6472790	1.06	1.3	0.82	1.42	Male (inferred)
PZQ_popgen6472913	0.74	0.85	0.86	0.84	Male (inferred)
PZQ_popgen6472857	0.75	0.82	0.91	0.79	Male (inferred)
PZQ_popgen6472777	0.81	0.9	0.9	0.88	Male (inferred)
PZQ_popgen6472860	9.55	15.23	0.63	16.92	Female (inferred)
PZQ_popgen6472854	4.96	6.11	0.81	15.74	Male (inferred)
PZQ_popgen6472873	0.72	0.75	0.96	0.77	Male (inferred)
PZQ_popgen6431212	1.82	2.18	0.84	6.05	Male (inferred)
PZQ_popgen6472780	12.61	13.65	0.92	16.67	Male (inferred)
PZQ_popgen6472844	23.25	23.9	0.97	26.41	Male (inferred)
PZQ_popgen6472760	11	11.31	0.97	19.27	Male (inferred)
PZQ_popgen6431142	1.04	1.12	0.93	1.12	Male (inferred)
PZQ_popgen6472852	7.89	7.29	1.08	20.07	Male (inferred)
PZQ_popgen6472737	10.53	11.69	0.9	18.86	Male (inferred)
PZQ_popgen6431165	13.37	14.26	0.94	16.92	Male (inferred)
PZQ_popgen6431164	9.17	9.09	1.01	12.37	Male (inferred)
PZQ_popgen6472878	19.01	20.09	0.95	22.2	Male (inferred)
PZQ_popgen6472837	17.12	16.61	1.03	20.48	Male (inferred)
PZQ_popgen6472749	1.79	1.88	0.95	1.77	Male (inferred)
PZQ_popgen6431166	25.3	24.44	1.04	26.4	Male (inferred)
PZQ_popgen6472907	4.45	4.77	0.93	10.53	Male (inferred)
PZQ_popgen6472896	21.11	20.11	1.05	24.7	Male (inferred)
PZQ_popgen6472908	1.96	2.1	0.93	3.06	Male (inferred)
PZQ_popgen6472884	15.22	16.41	0.93	21.03	Male (inferred)
PZQ_popgen6472786	13.02	13.24	0.98	20.96	Male (inferred)
PZQ_popgen6472797	14.88	15.43	0.96	17.52	Male (inferred)
PZQ_popgen6472867	17.1	16.24	1.05	19.92	Male (inferred)
PZQ_popgen6472849	1.41	1.49	0.95	1.4	Male (inferred)
PZQ_popgen6431189	9.75	10.41	0.94	10.12	Male (inferred)
PZQ_popgen6431180	17.65	18.58	0.95	20.89	Male (inferred)
PZQ_popgen6472796	8.05	8.69	0.93	11.4	Male (inferred)
PZQ_popgen6431210	21.24	23.19	0.92	33.06	Male (inferred)
PZQ_popgen6431130	9.53	10.03	0.95	9.84	Male (inferred)
PZQ_popgen6472830	1.5	1.55	0.97	1.54	Male (inferred)
PZQ_popgen6472804	17.72	18.73	0.95	20.78	Male (inferred)
PZQ_popgen6472883	23.41	23.47	1	27.06	Male (inferred)
PZQ_popgen6472877	9.47	11.01	0.86	15.53	Male (inferred)
PZQ_popgen6472743	17.98	18.37	0.98	21.4	Male (inferred)
PZQ_popgen6431190	12.39	12.99	0.95	12.35	Male (inferred)
PZQ_popgen6472738	18.91	20.2	0.94	24.07	Male (inferred)
PZQ_popgen6431169	11.01	11.72	0.94	10.79	Male (inferred)
PZQ_popgen6431167	24.19	22.79	1.06	31.84	Male (inferred)
PZQ_popgen6472887	17.01	16.77	1.01	19.98	Male (inferred)
PZQ_popgen6472813	9.75	10.95	0.89	23.27	Male (inferred)
PZQ_popgen6472840	17.27	18.02	0.96	24.75	Male (inferred)
PZQ_popgen6472778	14.07	13.03	1.08	25.5	Male (inferred)
PZQ_popgen6431157	4.46	4.86	0.92	4.75	Male (inferred)
PZQ_popgen6431143	7.9	7.94	0.99	8.24	Male (inferred)
PZQ_popgen6472753	2.98	3.09	0.96	3.47	Male (inferred)
PZQ_popgen6431160	8.16	8.44	0.97	8.67	Male (inferred)
PZQ_popgen6472768	18.29	19.89	0.92	23.14	Male (inferred)
PZQ_popgen6431173	10.13	10.7	0.95	10.14	Male (inferred)
PZQ_popgen6472757	14.69	14.19	1.04	24.05	Male (inferred)
PZQ_popgen6472744	13.88	14.27	0.97	24.46	Male (inferred)
PZQ_popgen6472758	21.16	21.21	1	24.54	Male (inferred)
PZQ_popgen6431185	11.32	12.01	0.94	11.87	Male (inferred)
PZQ_popgen6472748	11.21	11.03	1.02	15.75	Male (inferred)
PZQ_popgen6472902	12.52	12.09	1.04	21.69	Male (inferred)
PZQ_popgen6431199	25.86	26.11	0.99	32.84	Male (inferred)
PZQ_popgen6472881	13.5	12.97	1.04	18.85	Male (inferred)
PZQ_popgen6472736	20.26	21.25	0.95	22.05	Male (inferred)
PZQ_popgen6472839	4.19	4.04	1.04	7.25	Male (inferred)
PZQ_popgen6472851	15.95	15.12	1.05	20.26	Male (inferred)
PZQ_popgen6472848	15.46	14.6	1.06	22.15	Male (inferred)
PZQ_popgen6431140	12.18	12.32	0.99	22.46	Male (inferred)
PZQ_popgen6472799	18.2	18.25	1	21.75	Male (inferred)
PZQ_popgen6472767	20.22	20.3	1	22.91	Male (inferred)
PZQ_popgen6472733	5.26	5.2	1.01	6.07	Male (inferred)
PZQ_popgen6472819	2.64	2.73	0.97	2.56	Male (inferred)
PZQ_popgen6472869	16.42	17.4	0.94	24.83	Male (inferred)
PZQ_popgen6472859	6.18	6.66	0.93	12.16	Male (inferred)
PZQ_popgen6472731	7.15	8.05	0.89	10.42	Male (inferred)
PZQ_popgen6472808	10.31	10.26	1	26.93	Male (inferred)
PZQ_popgen6472805	12.4	12.76	0.97	14.31	Male (inferred)
PZQ_popgen6431144	12.1	12.52	0.97	12.13	Male (inferred)
PZQ_popgen6431141	8.9	9.13	0.98	8.43	Male (inferred)
PZQ_popgen6472740	10.7	10.58	1.01	15.75	Male (inferred)
PZQ_popgen6472769	7.73	9.1	0.85	21.63	Male (inferred)
PZQ_popgen6472791	13.21	13.59	0.97	16.61	Male (inferred)
PZQ_popgen6472775	16.66	17.43	0.96	21.34	Male (inferred)
PZQ_popgen6472838	12.39	13.56	0.91	20.73	Male (inferred)
PZQ_popgen6431133	5.71	5.94	0.96	6.54	Male (inferred)
PZQ_popgen6431139	8.11	8.52	0.95	8.67	Male (inferred)
PZQ_popgen6472865	3.49	3.59	0.97	3.6	Male (inferred)
PZQ_popgen6472903	3.19	3.33	0.96	3.99	Male (inferred)
PZQ_popgen6431129	12	12.37	0.97	12.83	Male (inferred)
PZQ_popgen6472783	15.76	15.77	1	16.99	Male (inferred)
PZQ_popgen6472905	3.12	3.26	0.96	3.07	Male (inferred)
PZQ_popgen6472892	16.55	17.49	0.95	18.78	Male (inferred)
PZQ_popgen6472782	15.79	16.79	0.94	19.88	Male (inferred)
PZQ_popgen6472885	23.36	22.1	1.06	34.98	Male (inferred)
PZQ_popgen6431134	13.49	14.2	0.95	14.29	Male (inferred)
PZQ_popgen6472787	17.99	18.08	0.99	21.01	Male (inferred)
PZQ_popgen6472789	11.78	11.67	1.01	13.96	Male (inferred)
PZQ_popgen6472879	20.14	20.41	0.99	23.29	Male (inferred)
PZQ_popgen6472862	22.67	20.31	1.12	20.62	Male (inferred)
Sman1_266680_4265	54.91	54.27	1.01	46.9	Male (inferred)
SmFem3	24.32	42.58	0.57	37	Female (known)
SmG_118-2M_389638	28.21	27.2	1.04	27.1	Male (known)
SmG_118-5F_389638	17.41	32.06	0.54	31	Female (known)
SmG_118-6F_389638	11.61	21.24	0.55	21.1	Female (known)
3320Sman229274_2	60.77	57.89	1.05	45.4	Male (known)
3531Sman231352_5	44.82	43.48	1.03	38.1	Male (known)
3664Sman229274_1	60.52	58.01	1.04	44.4	Male (known)
4229Sman229274_2	57.36	55.49	1.03	49.1	Male (known)
