# Supplementary material for: Whole-genome sequencing of Schistosoma mansoni reveals extensive diversity with limited selection despite mass drug administration
Source: Nat Commun. 2021 Aug 6;12:4776. doi: 10.1038/s41467-021-24958-0 (PMC8346512; doi:10.1038/s41467-021-24958-0)
Supplement: Supplementary file 7 — Supplementary Dataset 4 [file 41467_2021_24958_MOESM7_ESM.xlsx]

## Sheet: Supplementary Data 4
Chromosome	Window start (bp)	Window end (bp)	Window size (kb)	Evidence
1	3718001	3846001	128	|iHS| Mayuge
2	31552001	31566001	14	|iHS| Mayuge
2	31874001	32472001	598	|iHS| Mayuge
2	43554001	43836001	282	|iHS| Mayuge
2	45248001	45450001	202	|iHS| Mayuge
2	46084001	46580001	496	|iHS| Mayuge
2	47004001	47394001	390	|iHS| Mayuge
2	47380001	48088001	708	|iHS| Mayuge
3	332001	498001	166	|iHS| Mayuge
3	38176001	38342001	166	|iHS| Mayuge
4	2168001	2732001	564	|iHS| Mayuge
4	5108001	5118001	10	|iHS| Mayuge
4	19018001	19744001	726	|iHS| Mayuge
4	21128001	21146001	18	|iHS| Mayuge
7	13326001	13656001	330	|iHS| Mayuge
Z	42001	196001	154	|iHS| Mayuge
Z	80928001	81030001	102	|iHS| Mayuge
2	3436001	4806001	1370	FST
2	46465001	46500001	35	FST
2	47004001	47392001	388	FST
5	17006001	17250001	244	FST
5	17792001	17830001	38	FST
5	20342001	20354001	12	FST
7	1604001	1684001	80	FST
7	11236001	11294001	58	FST
Z	6934001	7172001	238	FST
1	22000001	22052001	52	XP-EHH
2	2624001	2756001	132	XP-EHH
2	3434001	4722001	1288	XP-EHH
2	46460001	46500001	40	XP-EHH
2	47052001	47394001	342	XP-EHH
4	18898001	20024001	1126	XP-EHH
5	17108001	17360001	252	XP-EHH
5	17718001	17840001	122	XP-EHH
7	11238001	11290001	52	XP-EHH
