# Supplementary material for: Whole-genome sequencing of Schistosoma mansoni reveals extensive diversity with limited selection despite mass drug administration
Source: Nat Commun. 2021 Aug 6;12:4776. doi: 10.1038/s41467-021-24958-0 (PMC8346512; doi:10.1038/s41467-021-24958-0)
Supplement: Supplementary file 8 — Supplementary Dataset 5 [file 41467_2021_24958_MOESM8_ESM.xlsx]

## Sheet: Sheet1
Chromosome	Start (bp)	End (bp)
SM_V7_1	3718001	3846001
SM_V7_1	22000001	22052001
SM_V7_2	2624001	2756001
SM_V7_2	3434001	4806001
SM_V7_2	31552001	31566001
SM_V7_2	31874001	32472001
SM_V7_2	43554001	43836001
SM_V7_2	45248001	45450001
SM_V7_2	46084001	46580001
SM_V7_2	47004001	48088001
SM_V7_3	332001	498001
SM_V7_3	38176001	38342001
SM_V7_4	2168001	2732001
SM_V7_4	5108001	5118001
SM_V7_4	18898001	20024001
SM_V7_4	21128001	21146001
SM_V7_5	17006001	17360001
SM_V7_5	17718001	17840001
SM_V7_5	20342001	20354001
SM_V7_7	1604001	1684001
SM_V7_7	11236001	11294001
SM_V7_7	13326001	13656001
SM_V7_ZW	42001	196001
SM_V7_ZW	6934001	7172001
SM_V7_ZW	80928001	81030001
