# Supplementary material for: Whole-genome sequencing of Schistosoma mansoni reveals extensive diversity with limited selection despite mass drug administration
Source: Nat Commun. 2021 Aug 6;12:4776. doi: 10.1038/s41467-021-24958-0 (PMC8346512; doi:10.1038/s41467-021-24958-0)
Supplement: Supplementary file 9 — Supplementary Dataset 6 [file 41467_2021_24958_MOESM9_ESM.xlsx]

## Sheet: Supplementary Data 6
Chromosome	Start (bp)	Stop (bp)	Gene	Product/Domain annotation(s)
SM_V7_1	3737539	3743973	Smp_345790	Ribonuclease Oy
SM_V7_1	3844720	3846200	Smp_179950	Cathepsin B-like cysteine proteinase
SM_V7_1	21974824	22015904	Smp_341640	Translation initiation factor IF-2
SM_V7_2	2687527	2695043	Smp_327420	Cap-specific mRNA (nucleoside-2'-O-)-methyltransferase 1A
SM_V7_2	2699437	2705612	Smp_327430	Bone morphogenetic protein 2
SM_V7_2	3398900	3438438	Smp_122800	La-related protein 1
SM_V7_2	3463076	3478226	Smp_122790	Probable transcriptional regulatory protein THA_1246
SM_V7_2	3488670	3489140	Smp_327570	UPF0691 protein C9orf116
SM_V7_2	3494855	3503146	Smp_001360	Thymidylate kinase
SM_V7_2	3536030	3571084	Smp_122780	Leucine--tRNA ligase
SM_V7_2	3653600	3656786	Smp_327580	DNA-directed RNA polymerase subunit beta
SM_V7_2	3663147	3704846	Smp_327590	Protein jagged-1a
SM_V7_2	3802390	3829819	Smp_327610	Protein jagged-2
SM_V7_2	3831217	3834050	Smp_085410	Transcription factor bHLH129
SM_V7_2	3853079	3903645	Smp_327630	Protein jagged-1
SM_V7_2	4109626	4147736	Smp_327640	Cap-specific mRNA (nucleoside-2'-O-)-methyltransferase 1
SM_V7_2	4203255	4254016	Smp_122730	Cap-specific mRNA (nucleoside-2'-O-)-methyltransferase 1
SM_V7_2	4264409	4310333	Smp_001210	Myosin IC heavy chain
SM_V7_2	4326118	4396423	Smp_245490	Integrin alpha-5
SM_V7_2	4405526	4417064	Smp_181000	Ubiquitin thioesterase OTU1
SM_V7_2	4417119	4419954	Smp_241580	HSPB1-associated protein 1
SM_V7_2	4450693	4469064	Smp_157950	Glycogenin-1
SM_V7_2	4470164	4508366	Smp_245480	LisH domain-containing protein ARMC9
SM_V7_2	4515308	4521626	Smp_066260	Replication factor C subunit 5
SM_V7_2	4525569	4527219	Smp_210310	60S ribosomal protein L7a
SM_V7_2	4537235	4572684	Smp_210300	Phospholipase DDHD1
SM_V7_2	4649418	4659573	Smp_046190	Ankyrin repeat and SOCS box protein 13
SM_V7_2	4691398	4746854	Smp_146940	Innexin unc-9
SM_V7_2	4783380	4880215	Smp_310160	Trafficking protein particle complex subunit 10
SM_V7_2	31558412	31558865	Smp_201470	Single-pass membrane and coiled-coil domain-containing protein 4 homolog
SM_V7_2	31563157	31563711	Smp_201760	Palmitoyltransferase ZDHHC5
SM_V7_2	31824002	31890891	Smp_333890	Pecanex-like protein 1
SM_V7_2	31902125	31908920	Smp_130030	Protein FAM91A1
SM_V7_2	31912936	31930821	Smp_130020	Cilia- and flagella-associated protein 157
SM_V7_2	31940655	31981572	Smp_130000	Rab3 GTPase-activating protein non-catalytic subunit
SM_V7_2	31981972	32015543	Smp_129990	GTPase-activating protein and VPS9 domain-containing protein 1
SM_V7_2	32040196	32061890	Smp_014430	Flagellar biosynthetic protein FlhB
SM_V7_2	32072165	32092579	Smp_129980	Protein CASC4
SM_V7_2	32093356	32097821	Smp_014410	Disease resistance protein RLM3
SM_V7_2	32157822	32158731	Smp_328320	30S ribosomal protein S17e
SM_V7_2	32167657	32172115	Smp_014400	Enhancer of polycomb homolog 1
SM_V7_2	32195835	32214679	Smp_045480	Protein numb
SM_V7_2	32238416	32244440	Smp_045470	Homeobox protein prospero homolog 1
SM_V7_2	32249206	32275683	Smp_146650	Leucine-rich repeat-containing protein 74B
SM_V7_2	32283960	32343450	Smp_146640	LARGE xylosyl- and glucuronyltransferase 2
SM_V7_2	32359046	32363382	Smp_045430	UDP-N-acetylglucosamine transferase subunit ALG14 homolog
SM_V7_2	32364376	32372650	Smp_045420	Adiponectin receptor protein
SM_V7_2	32377053	32388353	Smp_045410	Adiponectin receptor protein
SM_V7_2	32404856	32420235	Smp_045400	Odorant response abnormal protein 4
SM_V7_2	32422966	32437933	Smp_146630	Probable palmitoyltransferase ZDHHC12
SM_V7_2	32458698	32547015	Smp_343940	Potassium voltage-gated channel protein eag
SM_V7_2	43547145	43572460	Smp_242230	GPI ethanolamine phosphate transferase 3
SM_V7_2	43589444	43620530	Smp_021960	Importin-13
SM_V7_2	43620415	43639200	Smp_340370	Pogo transposable element with ZNF domain
SM_V7_2	43639294	43646338	Smp_134020	Cell division cycle protein 27 homolog
SM_V7_2	43669794	43686577	Smp_134010	Zinc finger protein ZPR1
SM_V7_2	43700394	43736482	Smp_021920	paramyosin
SM_V7_2	43744315	43751490	Smp_021910	2-methoxy-6-polyprenyl-1,4-benzoquinol methylase, mitochondrial
SM_V7_2	43762812	43809821	Smp_342850	Junction plakoglobin
SM_V7_2	43822566	43844410	Smp_133990	DNA topoisomerase 2-binding protein 1
SM_V7_2	45243825	45264640	Smp_170980	Protein slit
SM_V7_2	45275679	45335383	Smp_246050	vinculin
SM_V7_2	45341284	45362191	Smp_246060	Mini-chromosome maintenance complex-binding protein
SM_V7_2	45364603	45369540	Smp_171000	CUB and zona pellucida-like domain-containing protein 1
SM_V7_2	45375611	45393680	Smp_333970	Eukaryotic translation initiation factor 5B
SM_V7_2	45410644	45416598	Smp_007000	DNA replication complex GINS protein PSF1
SM_V7_2	45420337	45535870	Smp_212600	Mitogen-activated protein kinase kinase kinase kinase 5
SM_V7_2	46067480	46087694	Smp_336050	KICSTOR complex protein ITFG2
SM_V7_2	46089133	46090878	Smp_032640	Thiamin pyrophosphokinase 1
SM_V7_2	46092152	46106756	Smp_139840	U-actitoxin-Avd3k
SM_V7_2	46107759	46139794	Smp_343330	Trehalose synthase/amylase TreS
SM_V7_2	46154734	46179078	Smp_032670	Immunoglobulin G-binding protein A
SM_V7_2	46239403	46248168	Smp_328680	Genome polyprotein
SM_V7_2	46262929	46277988	Smp_336060	Hypothetical protein
SM_V7_2	46348131	46357722	Smp_032720	Protein pitchfork
SM_V7_2	46359252	46429676	Smp_343340	Tetratricopeptide repeat protein 6
SM_V7_2	46431625	46450832	Smp_246100	Guanine nucleotide-binding protein G(i) subunit alpha
SM_V7_2	46450902	46455789	Smp_032760	40S ribosomal protein S11
SM_V7_2	46456737	46462648	Smp_032770	Cystatin-11
SM_V7_2	46507112	46525096	Smp_032780	Dolichyl-phosphate beta-glucosyltransferase
SM_V7_2	46525991	46534018	Smp_032790	Essential MCU regulator, mitochondrial
SM_V7_2	46548852	46567778	Smp_032800	WD40 repeat-containing protein SMU1
SM_V7_2	46571850	46580987	Smp_032810	Thymidylate kinase
SM_V7_2	47011207	47012047	Smp_170420	DNA gyrase subunit A
SM_V7_2	47020382	47026223	Smp_088720	Uncharacterized protein C9E9.15
SM_V7_2	47031597	47037397	Smp_170430	D-aspartate oxidase
SM_V7_2	47044097	47057531	Smp_170440	Transmembrane protein 209
SM_V7_2	47059067	47097663	Smp_170450	Sodium/potassium/calcium exchanger 4
SM_V7_2	47174968	47182403	Smp_266740	Glucan endo-1,3-beta-glucosidase
SM_V7_2	47193747	47199556	Smp_328700	Toll-like receptor 9
SM_V7_2	47208994	47213153	Smp_336070	Sodium/potassium/calcium exchanger 4
SM_V7_2	47242365	47263642	Smp_328710	Sodium/potassium/calcium exchanger 4
SM_V7_2	47338432	47342132	Smp_094390	Sodium/potassium/calcium exchanger 3
SM_V7_2	47370386	47394893	Smp_094380	PHD finger protein 12
SM_V7_2	47520431	47557932	Smp_166440	Protocadherin gamma-A1
SM_V7_2	47594821	47605432	Smp_082050	Ubiquitin-conjugating enzyme E2 K
SM_V7_2	47615486	47621367	Smp_166430	Nuclear cap-binding protein subunit 2
SM_V7_2	47624350	47625152	Smp_082030	Protein dj-1beta
SM_V7_2	47636936	47665755	Smp_166420	Tetratricopeptide repeat protein 30A
SM_V7_2	47675096	47676883	Smp_328730	U3 small nucleolar RNA-associated protein 10
SM_V7_2	47703998	47725512	Smp_242120	Mediator of RNA polymerase II transcription subunit 12
SM_V7_2	47739146	47760297	Smp_166400	Eukaryotic initiation factor 4A-II
SM_V7_2	47768715	47780902	Smp_166390	E3 ubiquitin-protein ligase HECW1
SM_V7_2	47797446	47846548	Smp_312150	Protein FAM214A
SM_V7_2	47911241	47922612	Smp_179070	Ribosomal protein S6 kinase beta-2
SM_V7_2	47955606	47959879	Smp_210930	Methylmalonic aciduria and homocystinuria type D homolog, mitochondrial
SM_V7_2	47960686	47983808	Smp_210920	RNA pseudouridylate synthase domain-containing protein 4
SM_V7_3	301155	413622	Smp_307600	Neurobeachin-like protein 2
SM_V7_3	428866	430510	Smp_072900	Protein wos2
SM_V7_3	469972	499829	Smp_072890	Zinc finger protein 609
SM_V7_3	38189696	38219842	Smp_000190	Short-chain dehydrogenase/reductase family 16C member 6
SM_V7_3	38255666	38286560	Smp_000180	Kv channel-interacting protein 1
SM_V7_4	2162330	2215830	Smp_087010	DNA polymerase delta catalytic subunit
SM_V7_4	2218604	2235427	Smp_169460	GTP-binding protein YPTC1
SM_V7_4	2239343	2247618	Smp_169470	Ras-related protein Rab-18
SM_V7_4	2259664	2272561	Smp_156100	Protein wntless homolog
SM_V7_4	2277934	2321412	Smp_062970	Cilia- and flagella-associated protein 57
SM_V7_4	2396482	2408000	Smp_062980	CD9 antigen
SM_V7_4	2443947	2500058	Smp_063000	smdr1
SM_V7_4	2504885	2524220	Smp_329010	Lysosome membrane protein 2
SM_V7_4	2588093	2603698	Smp_063030	Hypothetical protein
SM_V7_4	2608263	2628450	Smp_063040	Actin-like protein 6A
SM_V7_4	2631639	2708035	Smp_156150	Small conductance calcium-activated potassium channel protein
SM_V7_4	5114800	5115714	Smp_079000	Charged multivesicular body protein 1b
SM_V7_4	18895473	18945722	Smp_337070	Teneurin-4
SM_V7_4	18978900	18997366	Smp_316200	Tryptophan synthase alpha chain
SM_V7_4	19004300	19023308	Smp_345820	Transcription factor MYB65
SM_V7_4	19037343	19063566	Smp_336130	N-(5-amino-5-carboxypentanoyl)-L-cysteinyl-D-valine synthase
SM_V7_4	19093960	19164731	Smp_316210	Arginine--tRNA ligase
SM_V7_4	19172100	19207754	Smp_316220	Putative uncharacterized protein YehQ
SM_V7_4	19277660	19331646	Smp_316240	Pheromone-processing carboxypeptidase KEX1
SM_V7_4	19389767	19389979	Smp_205780	Prokaryotic ubiquitin-like protein Pup
SM_V7_4	19456632	19478228	Smp_137250	Leukocidin-F subunit
SM_V7_4	19540938	19564690	Smp_204920	Inhibitor of nuclear factor kappa-B kinase subunit alpha
SM_V7_4	19741085	19771188	Smp_340550	Glucose-6-phosphate 1-epimerase
SM_V7_4	19779797	19812028	Smp_316250	Reelin
SM_V7_4	19825846	19884163	Smp_127050	DNA repair protein RAD50
SM_V7_4	19989827	20024916	Smp_342290	Rho GTPase-activating protein 190
SM_V7_4	21123404	21153427	Smp_313110	50S ribosomal protein L25
SM_V7_5	17003721	17103866	Smp_156890	SCY1-like protein 2
SM_V7_5	17175283	17187970	Smp_064430	PTS system mannitol-specific EIICB component
SM_V7_5	17189647	17211256	Smp_156880	Protein transport protein Sec24C
SM_V7_5	17225590	17231564	Smp_064400	Coiled-coil domain-containing protein 174
SM_V7_5	17232260	17240314	Smp_064390	Protein TSSC4
SM_V7_5	17240086	17245809	Smp_064380	Aspartate aminotransferase, mitochondrial
SM_V7_5	17275690	17305827	Smp_156870	Receptor-type tyrosine-protein phosphatase S
SM_V7_5	17307438	17315926	Smp_064360	Polymerase delta-interacting protein 3
SM_V7_5	17323860	17335460	Smp_064350	V-type proton ATPase 21 kDa proteolipid subunit
SM_V7_5	17337998	17374703	Smp_156860	Meckelin
SM_V7_5	17694561	17748809	Smp_304140	Membrane-bound transcription factor site-1 protease
SM_V7_5	17792466	17827597	Smp_334560	Hypothetical protein
SM_V7_5	17838226	17844602	Smp_154160	ER lumen protein-retaining receptor 2
SM_V7_5	20348770	20351725	Smp_330680	1-(5-phosphoribosyl)-5-[(5-phosphoribosylamino)methylideneamino] imidazole-4-carboxamide isomerase
SM_V7_7	1607430	1635987	Smp_015050	choline/ethanolamine kinase
SM_V7_7	1650981	1668311	Smp_340220	Ethanolamine kinase 1
SM_V7_7	11230218	11245647	Smp_041430	14-3-3 protein beta/alpha-B
SM_V7_7	11257291	11274443	Smp_041450	Asparagine--tRNA ligase, cytoplasmic
SM_V7_7	11289881	11314947	Smp_041460	Tetraspanin-6
SM_V7_7	13378088	13394020	Smp_318350	Haloalkane dehalogenase
SM_V7_7	13425723	13430177	Smp_166720	Maltose/maltodextrin import ATP-binding protein MalK
SM_V7_7	13473733	13476007	Smp_166730	4-dihydromethyl-trisporate dehydrogenase
SM_V7_7	13527167	13530299	Smp_337810	4-dihydromethyl-trisporate dehydrogenase
SM_V7_7	13556516	13568582	Smp_166740	4-hydroxycoumarin synthase 2
SM_V7_7	13569777	13573197	Smp_166750	Bifunctional uridylyltransferase/uridylyl-removing enzyme
SM_V7_7	13573433	13577288	Smp_318370	Spermidine/putrescine import ATP-binding protein PotA
SM_V7_Z	59785	65102	Smp_321730	Putative uncharacterized protein YoeA
SM_V7_Z	161820	172392	Smp_321740	Annexin A10
SM_V7_Z	189387	195092	Smp_321750	Hypothetical protein
SM_V7_Z	80937343	80964154	Smp_163880	BTB/POZ domain-containing protein 9
SM_V7_Z	80967860	80999419	Smp_243830	Dopamine beta-hydroxylase
SM_V7_Z	81004534	81177179	Smp_345440	Hemicentin-1
SM_V7_2	2627203	2632092	Smp_327410	pseudogene
SM_V7_2	3723592	3769881	Smp_327600	pseudogene
SM_V7_2	32107165	32116211	Smp_328300	pseudogene
SM_V7_1	3844720	3850247	Smp_326260	pseudogene
SM_V7_2	4143890 4146469	4146469	Smp_327650
