# Supplementary material for: Whole-genome sequencing of Schistosoma mansoni reveals extensive diversity with limited selection despite mass drug administration
Source: Nat Commun. 2021 Aug 6;12:4776. doi: 10.1038/s41467-021-24958-0 (PMC8346512; doi:10.1038/s41467-021-24958-0)
Supplement: Supplementary file 10 — Supplementary Dataset 7 [file 41467_2021_24958_MOESM10_ESM.xlsx]

## Sheet: Sheet1
Chromosome	Position (bp)	Reference allele	Alternate allele(s)	Allele frequency (all samples)	Effect	Gene	Predicted impact
SM_V7_2	47059727	A	G	0.041	synonymous_variant	Smp_170450	LOW
SM_V7_2	47059779	A	G	0.014	synonymous_variant	Smp_170450	LOW
SM_V7_2	47059851	G	A	0.528	synonymous_variant	Smp_170450	LOW
SM_V7_2	47059881	G	A	0.183	synonymous_variant	Smp_170450	LOW
SM_V7_2	47059919	A	T,G	0.13,0.049	splice_region_variant&intron_variant	Smp_170450	LOW
SM_V7_2	47061777	C	A	0.061	synonymous_variant	Smp_170450	LOW
SM_V7_2	47088795	A	G	0.056	synonymous_variant	Smp_170450	LOW
SM_V7_2	47088820	G	A	0.057	missense_variant	Smp_170450	MODERATE
SM_V7_2	47088902	T	G	0.048	missense_variant	Smp_170450	MODERATE
SM_V7_2	47090616	A	T	0.035	splice_region_variant&intron_variant	Smp_170450	LOW
SM_V7_2	47090617	A	T	0.024	splice_donor_variant&intron_variant	Smp_170450	HIGH
SM_V7_2	47090633	C	G	0.027	missense_variant	Smp_170450	MODERATE
SM_V7_2	47090635	G	A	0.027	synonymous_variant	Smp_170450	LOW
SM_V7_2	47090647	T	C	0.019	synonymous_variant	Smp_170450	LOW
SM_V7_2	47090652	C	CA	0.016	frameshift_variant	Smp_170450	HIGH
SM_V7_2	47090702	C	T	0.075	missense_variant	Smp_170450	MODERATE
SM_V7_2	47090703	T	A	0.024	missense_variant	Smp_170450	MODERATE
SM_V7_2	47090706	G	T	0.024	missense_variant	Smp_170450	MODERATE
SM_V7_2	47090764	C	T	0.057	synonymous_variant	Smp_170450	LOW
SM_V7_2	47090785	T	C	0.045	synonymous_variant	Smp_170450	LOW
SM_V7_2	47090819	T	A	0.045	missense_variant	Smp_170450	MODERATE
SM_V7_2	47090861	T	C	0.021	missense_variant	Smp_170450	MODERATE
SM_V7_2	47090863	A	G	0.05	synonymous_variant	Smp_170450	LOW
SM_V7_2	47090874	A	T	0.047	missense_variant	Smp_170450	MODERATE
SM_V7_2	47093903	G	A	0.017	splice_region_variant&intron_variant	Smp_170450	LOW
SM_V7_2	47093921	T	G	0.246	missense_variant	Smp_170450	MODERATE
SM_V7_2	47093924	G	A	0.346	synonymous_variant	Smp_170450	LOW
SM_V7_2	47093936	T	C	0.35	synonymous_variant	Smp_170450	LOW
SM_V7_2	47093939	T	C	0.015	synonymous_variant	Smp_170450	LOW
SM_V7_2	47093940	G	T	0.032	missense_variant	Smp_170450	MODERATE
SM_V7_2	47093941	C	T	0.027	missense_variant	Smp_170450	MODERATE
SM_V7_2	47093944	A	G	0.015	synonymous_variant	Smp_170450	LOW
SM_V7_2	47093947	G	T	0.012	missense_variant	Smp_170450	MODERATE
SM_V7_2	47093953	TAG	T	0.387	frameshift_variant	Smp_170450	HIGH
SM_V7_2	47093957	TAACAG	T	0.389	frameshift_variant	Smp_170450	HIGH
SM_V7_2	47093972	G	A	0.428	synonymous_variant	Smp_170450	LOW
SM_V7_2	47093981	T	C	0.058	synonymous_variant	Smp_170450	LOW
SM_V7_2	47093990	C	A	0.038	missense_variant	Smp_170450	MODERATE
SM_V7_2	47094003	T	A	0.12	missense_variant	Smp_170450	MODERATE
SM_V7_2	47094016	A	T	0.012	splice_region_variant&intron_variant	Smp_170450	LOW
SM_V7_2	47094018	G	A	0.036	splice_region_variant&intron_variant	Smp_170450	LOW
SM_V7_2	47209535	T	C	0.026	missense_variant	Smp_336070	MODERATE
SM_V7_2	47248402	T	C	0.022	5_prime_UTR_premature_start_codon_gain_variant	Smp_328710	LOW
SM_V7_2	47248611	T	A	0.063	5_prime_UTR_premature_start_codon_gain_variant	Smp_328710	LOW
SM_V7_2	47248794	A	T	0.07	5_prime_UTR_premature_start_codon_gain_variant	Smp_328710	LOW
SM_V7_2	47249101	T	C	0.022	5_prime_UTR_premature_start_codon_gain_variant	Smp_328710	LOW
SM_V7_2	47249112	G	T	0.022	5_prime_UTR_premature_start_codon_gain_variant	Smp_328710	LOW
SM_V7_2	47249233	G	C	0.331	5_prime_UTR_premature_start_codon_gain_variant	Smp_328710	LOW
SM_V7_2	47249342	T	A,C	0.015,0.009804	5_prime_UTR_premature_start_codon_gain_variant	Smp_328710	LOW
SM_V7_2	47249395	G	C	0.056	5_prime_UTR_premature_start_codon_gain_variant	Smp_328710	LOW
SM_V7_2	47249408	C	A	0.015	5_prime_UTR_premature_start_codon_gain_variant	Smp_328710	LOW
SM_V7_2	47249699	T	C	0.059	5_prime_UTR_premature_start_codon_gain_variant	Smp_328710	LOW
SM_V7_2	47250041	G	C,A	0.012,0.032	5_prime_UTR_premature_start_codon_gain_variant	Smp_328710	LOW
SM_V7_2	47250076	T	C	0.01	5_prime_UTR_premature_start_codon_gain_variant	Smp_328710	LOW
SM_V7_2	47250318	A	T	0.04	5_prime_UTR_premature_start_codon_gain_variant	Smp_328710	LOW
SM_V7_2	47250430	A	T	0.018	5_prime_UTR_premature_start_codon_gain_variant	Smp_328710	LOW
SM_V7_2	47250445	T	C	0.018	5_prime_UTR_premature_start_codon_gain_variant	Smp_328710	LOW
SM_V7_2	47250450	T	C	0.07	5_prime_UTR_premature_start_codon_gain_variant	Smp_328710	LOW
SM_V7_2	47250481	T	A	0.00995	5_prime_UTR_premature_start_codon_gain_variant	Smp_328710	LOW
SM_V7_2	47250593	T	C	0.032	5_prime_UTR_premature_start_codon_gain_variant	Smp_328710	LOW
SM_V7_2	47251058	T	C	0.236	5_prime_UTR_premature_start_codon_gain_variant	Smp_328710	LOW
SM_V7_2	47251262	T	C	0.012	5_prime_UTR_premature_start_codon_gain_variant	Smp_328710	LOW
SM_V7_2	47251298	T	C	0.066	5_prime_UTR_premature_start_codon_gain_variant	Smp_328710	LOW
SM_V7_2	47251473	T	C	0.045	5_prime_UTR_premature_start_codon_gain_variant	Smp_328710	LOW
SM_V7_2	47251484	A	T	0.059	5_prime_UTR_premature_start_codon_gain_variant	Smp_328710	LOW
SM_V7_2	47251813	T	C	0.054	5_prime_UTR_premature_start_codon_gain_variant	Smp_328710	LOW
SM_V7_2	47251860	G	C	0.013	5_prime_UTR_premature_start_codon_gain_variant	Smp_328710	LOW
SM_V7_2	47251967	C	T	0.02	5_prime_UTR_premature_start_codon_gain_variant	Smp_328710	LOW
SM_V7_2	47252477	A	T	0.015	5_prime_UTR_premature_start_codon_gain_variant	Smp_328710	LOW
SM_V7_2	47252577	T	A,G,TTGTCACTCGATTCGATTTCG	0.048,0.025,0.078	5_prime_UTR_premature_start_codon_gain_variant	Smp_328710	LOW
SM_V7_2	47252924	G	C,A,T	0.073,0.023,0.013	5_prime_UTR_premature_start_codon_gain_variant	Smp_328710	LOW
SM_V7_2	47253253	T	C	0.01	5_prime_UTR_premature_start_codon_gain_variant	Smp_328710	LOW
SM_V7_2	47253323	C	T	0.00995	5_prime_UTR_premature_start_codon_gain_variant	Smp_328710	LOW
SM_V7_2	47253622	A	T	0.015	5_prime_UTR_premature_start_codon_gain_variant	Smp_328710	LOW
SM_V7_2	47253689	T	C	0.043	5_prime_UTR_premature_start_codon_gain_variant	Smp_328710	LOW
SM_V7_2	47253710	A	T	0.043	5_prime_UTR_premature_start_codon_gain_variant	Smp_328710	LOW
SM_V7_2	47253731	G	C	0.027	5_prime_UTR_premature_start_codon_gain_variant	Smp_328710	LOW
SM_V7_2	47253795	G	A	0.188	5_prime_UTR_premature_start_codon_gain_variant	Smp_328710	LOW
SM_V7_2	47254018	C	A	0.04	5_prime_UTR_premature_start_codon_gain_variant	Smp_328710	LOW
SM_V7_2	47254364	G	A,*	0.034,0.01	5_prime_UTR_premature_start_codon_gain_variant	Smp_328710	LOW
SM_V7_2	47254575	G	T	0.017	5_prime_UTR_premature_start_codon_gain_variant	Smp_328710	LOW
SM_V7_2	47254698	G	T	0.045	5_prime_UTR_premature_start_codon_gain_variant	Smp_328710	LOW
SM_V7_2	47254727	T	C	0.015	5_prime_UTR_premature_start_codon_gain_variant	Smp_328710	LOW
SM_V7_2	47254738	T	C	0.017	5_prime_UTR_premature_start_codon_gain_variant	Smp_328710	LOW
SM_V7_2	47254774	C	T	0.034	5_prime_UTR_premature_start_codon_gain_variant	Smp_328710	LOW
SM_V7_2	47254775	G	A	0.022	5_prime_UTR_premature_start_codon_gain_variant	Smp_328710	LOW
SM_V7_2	47254787	A	T	0.027	5_prime_UTR_premature_start_codon_gain_variant	Smp_328710	LOW
SM_V7_2	47254874	G	A	0.251	5_prime_UTR_premature_start_codon_gain_variant	Smp_328710	LOW
SM_V7_2	47254970	G	T,A,*	0.035,0.07,0.00995	5_prime_UTR_premature_start_codon_gain_variant	Smp_328710	LOW
SM_V7_2	47255011	A	T	0.278	5_prime_UTR_premature_start_codon_gain_variant	Smp_328710	LOW
SM_V7_2	47256173	C	A	0.039	5_prime_UTR_premature_start_codon_gain_variant	Smp_328710	LOW
SM_V7_2	47260245	A	T	0.018	5_prime_UTR_premature_start_codon_gain_variant	Smp_328710	LOW
SM_V7_2	47260266	T	C	0.049	5_prime_UTR_premature_start_codon_gain_variant	Smp_328710	LOW
SM_V7_2	47260345	C	T	0.013	5_prime_UTR_premature_start_codon_gain_variant	Smp_328710	LOW
SM_V7_2	47260452	T	C,A	0.028,0.01	5_prime_UTR_premature_start_codon_gain_variant	Smp_328710	LOW
SM_V7_2	47260513	C	T	0.044	5_prime_UTR_premature_start_codon_gain_variant	Smp_328710	LOW
SM_V7_2	47260554	T	A	0.105	5_prime_UTR_premature_start_codon_gain_variant	Smp_328710	LOW
SM_V7_2	47260663	C	T	0.012	5_prime_UTR_premature_start_codon_gain_variant	Smp_328710	LOW
SM_V7_2	47262947	A	G,T	0.024,0.074	5_prime_UTR_premature_start_codon_gain_variant	Smp_328710	LOW
SM_V7_2	47263019	T	C	0.045	5_prime_UTR_premature_start_codon_gain_variant	Smp_328710	LOW
SM_V7_2	47263459	T	C	0.012	5_prime_UTR_premature_start_codon_gain_variant	Smp_328710	LOW
SM_V7_2	47263466	G	C	0.345	5_prime_UTR_premature_start_codon_gain_variant	Smp_328710	LOW
SM_V7_2	47263472	G	C	0.012	5_prime_UTR_premature_start_codon_gain_variant	Smp_328710	LOW
SM_V7_2	47263581	G	T	0.017	5_prime_UTR_premature_start_codon_gain_variant	Smp_328710	LOW
SM_V7_2	47263588	C	T	0.207	5_prime_UTR_premature_start_codon_gain_variant	Smp_328710	LOW
SM_V7_2	47340676	G	A	0.036	splice_region_variant&intron_variant	Smp_094390	LOW
SM_V7_2	47341915	T	C	0.043	splice_region_variant&intron_variant	Smp_094390	LOW
SM_V7_2	47341920	C	G	0.02	splice_region_variant&intron_variant	Smp_094390	LOW
SM_V7_2	47341937	C	A	0.02	missense_variant	Smp_094390	MODERATE
SM_V7_2	47341955	C	T	0.016	missense_variant	Smp_094390	MODERATE
SM_V7_2	47341961	C	A	0.01	stop_gained	Smp_094390	HIGH
SM_V7_2	47341962	A	G	0.293	synonymous_variant	Smp_094390	LOW
SM_V7_2	47341963	G	T	0.044	missense_variant	Smp_094390	MODERATE
SM_V7_2	47342045	A	G	0.056	missense_variant	Smp_094390	MODERATE
SM_V7_2	47342051	T	C	0.056	missense_variant	Smp_094390	MODERATE
SM_V7_2	47342055	A	T,C	0.053,0.064	synonymous_variant	Smp_094390	LOW
SM_V7_2	47342064	G	A	0.12	synonymous_variant	Smp_094390	LOW
SM_V7_2	47342092	A	G	0.064	missense_variant	Smp_094390	MODERATE
SM_V7_2	47342097	A	G	0.062	synonymous_variant	Smp_094390	LOW
SM_V7_4	2448195	G	C	0.107	missense_variant	Smp_063000	MODERATE
SM_V7_4	2448200	C	A	0.107	missense_variant	Smp_063000	MODERATE
SM_V7_4	2448217	C	T	0.119	missense_variant	Smp_063000	MODERATE
SM_V7_4	2448280	A	AAT	0.111	splice_region_variant&intron_variant	Smp_063000	LOW
SM_V7_4	2450989	C	T	0.13	synonymous_variant	Smp_063000	LOW
SM_V7_4	2450995	A	G	0.074	synonymous_variant	Smp_063000	LOW
SM_V7_4	2451034	T	C	0.077	synonymous_variant	Smp_063000	LOW
SM_V7_4	2458957	C	T	0.026	missense_variant	Smp_063000	MODERATE
SM_V7_4	2460017	G	A	0.046	synonymous_variant	Smp_063000	LOW
SM_V7_4	2460018	G	A	0.011	missense_variant	Smp_063000	MODERATE
SM_V7_4	2460092	A	G	0.13	synonymous_variant	Smp_063000	LOW
SM_V7_4	2460098	C	G	0.029	synonymous_variant	Smp_063000	LOW
SM_V7_4	2460134	T	C	0.05	synonymous_variant	Smp_063000	LOW
SM_V7_4	2460138	G	A	0.035	missense_variant	Smp_063000	MODERATE
SM_V7_4	2460161	T	C	0.034	synonymous_variant	Smp_063000	LOW
SM_V7_4	2460172	T	C	0.081	missense_variant	Smp_063000	MODERATE
SM_V7_4	2460181	C	A	0.128	missense_variant	Smp_063000	MODERATE
SM_V7_4	2460215	T	G	0.013	synonymous_variant	Smp_063000	LOW
SM_V7_4	2460228	C	T	0.033	missense_variant	Smp_063000	MODERATE
SM_V7_4	2460233	A	G	0.024	synonymous_variant	Smp_063000	LOW
SM_V7_4	2470645	T	C	0.044	missense_variant&splice_region_variant	Smp_063000	MODERATE
SM_V7_4	2470662	C	T	0.138	synonymous_variant	Smp_063000	LOW
SM_V7_4	2470668	A	G	0.023	synonymous_variant	Smp_063000	LOW
SM_V7_4	2470709	T	C	0.013	missense_variant	Smp_063000	MODERATE
SM_V7_4	2470757	G	A	0.013	missense_variant	Smp_063000	MODERATE
SM_V7_4	2470774	C	T	0.065	missense_variant	Smp_063000	MODERATE
SM_V7_4	2472947	A	G	0.037	synonymous_variant	Smp_063000	LOW
SM_V7_4	2476198	T	C	0.234	synonymous_variant	Smp_063000	LOW
SM_V7_4	2481259	C	A	0.01	missense_variant	Smp_063000	MODERATE
SM_V7_4	2481275	C	T	0.011	synonymous_variant	Smp_063000	LOW
SM_V7_4	2483475	T	C	0.013	synonymous_variant	Smp_063000	LOW
SM_V7_4	2483535	A	G	0.018	synonymous_variant	Smp_063000	LOW
SM_V7_4	2483565	G	A	0.01	synonymous_variant	Smp_063000	LOW
SM_V7_4	2483603	G	A	0.142	synonymous_variant	Smp_063000	LOW
SM_V7_4	2487851	A	G	0.033	synonymous_variant	Smp_063000	LOW
SM_V7_4	2487920	G	T	0.058	missense_variant	Smp_063000	MODERATE
SM_V7_4	2487925	C	T	0.069	missense_variant	Smp_063000	MODERATE
SM_V7_4	2487944	G	T	0.029	missense_variant	Smp_063000	MODERATE
SM_V7_4	2488812	C	T	0.122	5_prime_UTR_premature_start_codon_gain_variant	Smp_063000	LOW
SM_V7_4	2489796	C	T	0.058	5_prime_UTR_premature_start_codon_gain_variant	Smp_063000	LOW
SM_V7_4	2489812	A	C	0.142	5_prime_UTR_premature_start_codon_gain_variant	Smp_063000	LOW
SM_V7_4	2489829	G	C	0.14	5_prime_UTR_premature_start_codon_gain_variant	Smp_063000	LOW
SM_V7_4	2490098	T	C	0.17	5_prime_UTR_premature_start_codon_gain_variant	Smp_063000	LOW
