# Supplementary material for: Whole-genome sequencing of Schistosoma mansoni reveals extensive diversity with limited selection despite mass drug administration
Source: Nat Commun. 2021 Aug 6;12:4776. doi: 10.1038/s41467-021-24958-0 (PMC8346512; doi:10.1038/s41467-021-24958-0)
Supplement: Supplementary file 11 — Supplementary Dataset 8 [file 41467_2021_24958_MOESM11_ESM.xlsx]

## Sheet: Sheet1
Chromosome	Position (bp)	Reference allele	Alternate allele	Allele frequency (all samples)	Effect	Gene(s)	Type
SM_V7_2	2523377	G	A	0.151	MODIFIER	Smp_310080-Smp_310090	Intergenic
SM_V7_4	5414238	A	G	0.085	MODIFIER	Smp_085300, Smp_085310	3_prime_UTR_variant, downstream_gene_variant
SM_V7_1	50655732	A	G	0.062	MODIFIER	Smp_127240-Smp_009630	Intergenic
SM_V7_1	32447806	GACATTGCTTGTAAA	G	0.073	MODIFIER	Smp_347800	Intron variant
