# Supplementary material for: Whole-genome sequencing of Schistosoma mansoni reveals extensive diversity with limited selection despite mass drug administration
Source: Nat Commun. 2021 Aug 6;12:4776. doi: 10.1038/s41467-021-24958-0 (PMC8346512; doi:10.1038/s41467-021-24958-0)
Supplement: Supplementary file 12 — Supplementary Dataset 9 [file 41467_2021_24958_MOESM12_ESM.xlsx]

## Sheet: Sheet1
child_ID	Sex	Age (years)	mean post-treatment posterior egg reduction rate	pre-treatment miracidia sequenced	pre-treatment miracidia sequenced passed qc	post-treatment miracidia sequenced	post-treatment miracidia sequenced passed qc	District	Subdistrict	School	School coordinates
Bu1	M	7	0.258	5	5	5	5	Mayuge	Kigandalo	Bugoto	0.32369,33.62837
Bu2	F	7	0.598	5	4	4	3	Mayuge	Kigandalo	Bugoto	0.32369,33.62837
Mu2	M	7	0.621	7	7	4	3	Mayuge	Kigandalo	Musubi	0.31105,33.6652
Bu3	M	9	0.651	6	3	2	2	Mayuge	Kigandalo	Bugoto	0.32369,33.62837
Bu4	M	10	0.707	1	1	3	3	Mayuge	Kigandalo	Bugoto	0.32369,33.62837
Bu5	M	10	0.747	5	3	4	2	Mayuge	Kigandalo	Bugoto	0.32369,33.62837
Bu6	F	11	0.892	6	6	3	3	Mayuge	Kigandalo	Bugoto	0.32369,33.62837
Bw1	M	11	0.912	5	4	4	3	Mayuge	Malongo	Bwondha	0.17775,33.56138
Mu4	M	9	0.914	5	4	4	4	Mayuge	Kigandalo	Musubi	0.31105,33.6652
Bw2	M	7	0.929	4	4	5	4	Mayuge	Malongo	Bwondha	0.17775,33.56138
Bw3	M	8	0.935	4	4	3	2	Mayuge	Malongo	Bwondha	0.17775,33.56138
Bu7	F	8	0.937	0	0	4	4	Mayuge	Kigandalo	Bugoto	0.32369,33.62837
Bw4	M	6	0.944	6	6	0	0	Mayuge	Malongo	Bwondha	0.17775,33.56138
Bu8	F	6	0.945	4	4	3	3	Mayuge	Kigandalo	Bugoto	0.32369,33.62837
Mu5	F	7	0.971	2	2	6	6	Mayuge	Kigandalo	Musubi	0.31105,33.6652
Bw5	M	7	0.994	8	8	0	0	Mayuge	Malongo	Bwondha	0.17775,33.56138
Bu10	M	8	0.994	2	2	3	3	Mayuge	Kigandalo	Bugoto	0.32369,33.62837
Mu6	F	9	0.996	2	1	0	0	Mayuge	Kigandalo	Musubi	0.31105,33.6652
Bw6	M	6	0.997	7	7	0	0	Mayuge	Malongo	Bwondha	0.17775,33.56138
Mu7	M	8	0.997	6	5	0	0	Mayuge	Kigandalo	Musubi	0.31105,33.6652
Bu12	M	12	0.997	9	7	0	0	Mayuge	Kigandalo	Bugoto	0.32369,33.62837
Bw7	F	11	0.998	7	6	0	0	Mayuge	Malongo	Bwondha	0.17775,33.56138
Bu13	F	8	0.998	4	4	0	0	Mayuge	Kigandalo	Bugoto	0.32369,33.62837
Bu14	F	10	0.998	8	8	0	0	Mayuge	Kigandalo	Bugoto	0.32369,33.62837
Bw8	M	6	0.998	7	6	0	0	Mayuge	Malongo	Bwondha	0.17775,33.56138
Ko3	M	9	0.998	7	7	0	0	Tororo	Mukuju	Kocoge	0.77552,34.23175
Bw9	F	9	0.998	6	5	0	0	Mayuge	Malongo	Bwondha	0.17775,33.56138
Mu8	F	11	0.999	4	3	0	0	Mayuge	Kigandalo	Musubi	0.31105,33.6652
Bw10	F	9	0.999	1	1	0	0	Mayuge	Malongo	Bwondha	0.17775,33.56138
Ko2	F	7	0.999	6	6	0	0	Tororo	Mukuju	Kocoge	0.77552,34.23175
Ko1	M	11	0.999	5	4	0	0	Tororo	Mukuju	Kocoge	0.77552,34.23175
Mu9	M	8	0.999	5	5	0	0	Mayuge	Kigandalo	Musubi	0.31105,33.6652
Mu11	F	8	0.999	4	4	0	0	Mayuge	Kigandalo	Musubi	0.31105,33.6652
Mu10	F	8	0.999	2	2	0	0	Mayuge	Kigandalo	Musubi	0.31105,33.6652
