# Supplementary material for: Whole-genome sequencing of Schistosoma mansoni reveals extensive diversity with limited selection despite mass drug administration
Source: Nat Commun. 2021 Aug 6;12:4776. doi: 10.1038/s41467-021-24958-0 (PMC8346512; doi:10.1038/s41467-021-24958-0)
Supplement: Supplementary file 13 — Supplementary Dataset 10 [file 41467_2021_24958_MOESM13_ESM.xlsx]

## Sheet: Sheet1
sample_ID	QC status	country	year_sampled	child_ID	school	district	sample_point	classification	mean_posterior_egg_reduction_rate	study_accession	sample_accession	secondary_sample_accession	experiment_accession	run_accession	tax_id	scientific_name	instrument_model	library_layout	fastq_ftp	fastq_galaxy	submitted_ftp	submitted_galaxy	cram_index_ftp	cram_index_galaxy
3320Sman229274_2	Retained	Kenya	1996	NA	NA	NA	NA	NA	NA	PRJEB2679	SAMEA1463517	ERS074980	ERX095886	ERR119614	6183	Schistosoma mansoni	Illumina HiSeq 2000	PAIRED	ftp://ftp.sra.ebi.ac.uk/vol1/fastq/ERR119/ERR119614/ERR119614_1.fastq.gz;ftp://ftp.sra.ebi.ac.uk/vol1/fastq/ERR119/ERR119614/ERR119614_2.fastq.gz
3531Sman231352_5	Retained	Cameroon	1997	NA	NA	NA	NA	NA	NA	PRJEB2679	SAMEA1034742	ERS074981	ERX080486	ERR103050	6183	Schistosoma mansoni	Illumina HiSeq 2000	PAIRED	ftp://ftp.sra.ebi.ac.uk/vol1/fastq/ERR103/ERR103050/ERR103050_1.fastq.gz;ftp://ftp.sra.ebi.ac.uk/vol1/fastq/ERR103/ERR103050/ERR103050_2.fastq.gz
3664Sman229274_1	Retained	Senegal	1998	NA	NA	NA	NA	NA	NA	PRJEB2679	SAMEA1034740	ERS074979	ERX080485	ERR103049	6183	Schistosoma mansoni	Illumina HiSeq 2000	PAIRED	ftp://ftp.sra.ebi.ac.uk/vol1/fastq/ERR103/ERR103049/ERR103049_1.fastq.gz;ftp://ftp.sra.ebi.ac.uk/vol1/fastq/ERR103/ERR103049/ERR103049_2.fastq.gz
4229Sman229274_2	Retained	Uganda	2004	NA	Walukuba	Buliisa	NA	NA	NA	PRJEB2679	SAMEA1463527	ERS074982	ERX095887	ERR119615	6183	Schistosoma mansoni	Illumina HiSeq 2000	PAIRED	ftp://ftp.sra.ebi.ac.uk/vol1/fastq/ERR119/ERR119615/ERR119615_1.fastq.gz;ftp://ftp.sra.ebi.ac.uk/vol1/fastq/ERR119/ERR119615/ERR119615_2.fastq.gz
PZQ_popgen6431129	Retained	Uganda	2014	Mu7	Musubi	Mayuge	Pre-treatment	Good_clearers	0.997199	PRJEB31375	SAMEA5366662	ERS3173268	ERX3200982	ERR3173048	6183	Schistosoma mansoni	HiSeq X Ten	PAIRED	ftp.sra.ebi.ac.uk/vol1/fastq/ERR317/008/ERR3173048/ERR3173048_1.fastq.gz;ftp.sra.ebi.ac.uk/vol1/fastq/ERR317/008/ERR3173048/ERR3173048_2.fastq.gz	ftp.sra.ebi.ac.uk/vol1/fastq/ERR317/008/ERR3173048/ERR3173048_1.fastq.gz;ftp.sra.ebi.ac.uk/vol1/fastq/ERR317/008/ERR3173048/ERR3173048_2.fastq.gz	ftp.sra.ebi.ac.uk/vol1/run/ERR317/ERR3173048/20234_1#1.cram	ftp.sra.ebi.ac.uk/vol1/run/ERR317/ERR3173048/20234_1#1.cram	ftp.sra.ebi.ac.uk/vol1/run/ERR317/ERR3173048/20234_1#1.cram.crai	ftp.sra.ebi.ac.uk/vol1/run/ERR317/ERR3173048/20234_1#1.cram.crai
PZQ_popgen6431130	Retained	Uganda	2014	Mu7	Musubi	Mayuge	Pre-treatment	Good_clearers	0.997199	PRJEB31375	SAMEA5366663	ERS3173269	ERX3200983	ERR3173049	6183	Schistosoma mansoni	HiSeq X Ten	PAIRED	ftp.sra.ebi.ac.uk/vol1/fastq/ERR317/009/ERR3173049/ERR3173049_1.fastq.gz;ftp.sra.ebi.ac.uk/vol1/fastq/ERR317/009/ERR3173049/ERR3173049_2.fastq.gz	ftp.sra.ebi.ac.uk/vol1/fastq/ERR317/009/ERR3173049/ERR3173049_1.fastq.gz;ftp.sra.ebi.ac.uk/vol1/fastq/ERR317/009/ERR3173049/ERR3173049_2.fastq.gz	ftp.sra.ebi.ac.uk/vol1/run/ERR317/ERR3173049/20234_1#2.cram	ftp.sra.ebi.ac.uk/vol1/run/ERR317/ERR3173049/20234_1#2.cram	ftp.sra.ebi.ac.uk/vol1/run/ERR317/ERR3173049/20234_1#2.cram.crai	ftp.sra.ebi.ac.uk/vol1/run/ERR317/ERR3173049/20234_1#2.cram.crai
PZQ_popgen6431132	Retained	Uganda	2014	Mu7	Musubi	Mayuge	Pre-treatment	Good_clearers	0.997199	PRJEB31375	SAMEA5366665	ERS3173271	ERX3200984	ERR3173050	6183	Schistosoma mansoni	HiSeq X Ten	PAIRED	ftp.sra.ebi.ac.uk/vol1/fastq/ERR317/000/ERR3173050/ERR3173050_1.fastq.gz;ftp.sra.ebi.ac.uk/vol1/fastq/ERR317/000/ERR3173050/ERR3173050_2.fastq.gz	ftp.sra.ebi.ac.uk/vol1/fastq/ERR317/000/ERR3173050/ERR3173050_1.fastq.gz;ftp.sra.ebi.ac.uk/vol1/fastq/ERR317/000/ERR3173050/ERR3173050_2.fastq.gz	ftp.sra.ebi.ac.uk/vol1/run/ERR317/ERR3173050/20234_1#3.cram	ftp.sra.ebi.ac.uk/vol1/run/ERR317/ERR3173050/20234_1#3.cram	ftp.sra.ebi.ac.uk/vol1/run/ERR317/ERR3173050/20234_1#3.cram.crai	ftp.sra.ebi.ac.uk/vol1/run/ERR317/ERR3173050/20234_1#3.cram.crai
PZQ_popgen6431133	Retained	Uganda	2014	Mu7	Musubi	Mayuge	Pre-treatment	Good_clearers	0.99862	PRJEB31375	SAMEA5366666	ERS3173272	ERX3200985	ERR3173051	6183	Schistosoma mansoni	HiSeq X Ten	PAIRED	ftp.sra.ebi.ac.uk/vol1/fastq/ERR317/001/ERR3173051/ERR3173051_1.fastq.gz;ftp.sra.ebi.ac.uk/vol1/fastq/ERR317/001/ERR3173051/ERR3173051_2.fastq.gz	ftp.sra.ebi.ac.uk/vol1/fastq/ERR317/001/ERR3173051/ERR3173051_1.fastq.gz;ftp.sra.ebi.ac.uk/vol1/fastq/ERR317/001/ERR3173051/ERR3173051_2.fastq.gz	ftp.sra.ebi.ac.uk/vol1/run/ERR317/ERR3173051/20234_1#4.cram	ftp.sra.ebi.ac.uk/vol1/run/ERR317/ERR3173051/20234_1#4.cram	ftp.sra.ebi.ac.uk/vol1/run/ERR317/ERR3173051/20234_1#4.cram.crai	ftp.sra.ebi.ac.uk/vol1/run/ERR317/ERR3173051/20234_1#4.cram.crai
PZQ_popgen6431134	Retained	Uganda	2014	Mu8	Musubi	Mayuge	Pre-treatment	Good_clearers	0.99862	PRJEB31375	SAMEA5366667	ERS3173273	ERX3200986	ERR3173052	6183	Schistosoma mansoni	HiSeq X Ten	PAIRED	ftp.sra.ebi.ac.uk/vol1/fastq/ERR317/002/ERR3173052/ERR3173052_1.fastq.gz;ftp.sra.ebi.ac.uk/vol1/fastq/ERR317/002/ERR3173052/ERR3173052_2.fastq.gz	ftp.sra.ebi.ac.uk/vol1/fastq/ERR317/002/ERR3173052/ERR3173052_1.fastq.gz;ftp.sra.ebi.ac.uk/vol1/fastq/ERR317/002/ERR3173052/ERR3173052_2.fastq.gz	ftp.sra.ebi.ac.uk/vol1/run/ERR317/ERR3173052/20234_1#5.cram	ftp.sra.ebi.ac.uk/vol1/run/ERR317/ERR3173052/20234_1#5.cram	ftp.sra.ebi.ac.uk/vol1/run/ERR317/ERR3173052/20234_1#5.cram.crai	ftp.sra.ebi.ac.uk/vol1/run/ERR317/ERR3173052/20234_1#5.cram.crai
PZQ_popgen6431135	Retained	Uganda	2014	Mu8	Musubi	Mayuge	Pre-treatment	Good_clearers	0.999228	PRJEB31375	SAMEA5366669	ERS3173274	ERX3200987	ERR3173053	6183	Schistosoma mansoni	HiSeq X Ten	PAIRED	ftp.sra.ebi.ac.uk/vol1/fastq/ERR317/003/ERR3173053/ERR3173053_1.fastq.gz;ftp.sra.ebi.ac.uk/vol1/fastq/ERR317/003/ERR3173053/ERR3173053_2.fastq.gz	ftp.sra.ebi.ac.uk/vol1/fastq/ERR317/003/ERR3173053/ERR3173053_1.fastq.gz;ftp.sra.ebi.ac.uk/vol1/fastq/ERR317/003/ERR3173053/ERR3173053_2.fastq.gz	ftp.sra.ebi.ac.uk/vol1/run/ERR317/ERR3173053/20234_1#6.cram	ftp.sra.ebi.ac.uk/vol1/run/ERR317/ERR3173053/20234_1#6.cram	ftp.sra.ebi.ac.uk/vol1/run/ERR317/ERR3173053/20234_1#6.cram.crai	ftp.sra.ebi.ac.uk/vol1/run/ERR317/ERR3173053/20234_1#6.cram.crai
PZQ_popgen6431136	Retained	Uganda	2014	Mu8	Musubi	Mayuge	Pre-treatment	Good_clearers	0.999228	PRJEB31375	SAMEA5366670	ERS3173275	ERX3200988	ERR3173054	6183	Schistosoma mansoni	HiSeq X Ten	PAIRED	ftp.sra.ebi.ac.uk/vol1/fastq/ERR317/004/ERR3173054/ERR3173054_1.fastq.gz;ftp.sra.ebi.ac.uk/vol1/fastq/ERR317/004/ERR3173054/ERR3173054_2.fastq.gz	ftp.sra.ebi.ac.uk/vol1/fastq/ERR317/004/ERR3173054/ERR3173054_1.fastq.gz;ftp.sra.ebi.ac.uk/vol1/fastq/ERR317/004/ERR3173054/ERR3173054_2.fastq.gz	ftp.sra.ebi.ac.uk/vol1/run/ERR317/ERR3173054/20234_1#7.cram	ftp.sra.ebi.ac.uk/vol1/run/ERR317/ERR3173054/20234_1#7.cram	ftp.sra.ebi.ac.uk/vol1/run/ERR317/ERR3173054/20234_1#7.cram.crai	ftp.sra.ebi.ac.uk/vol1/run/ERR317/ERR3173054/20234_1#7.cram.crai
PZQ_popgen6431139	Retained	Uganda	2014	Mu9	Musubi	Mayuge	Pre-treatment	Good_clearers	0.999228	PRJEB31375	SAMEA5366673	ERS3173278	ERX3200989	ERR3173055	6183	Schistosoma mansoni	HiSeq X Ten	PAIRED	ftp.sra.ebi.ac.uk/vol1/fastq/ERR317/005/ERR3173055/ERR3173055_1.fastq.gz;ftp.sra.ebi.ac.uk/vol1/fastq/ERR317/005/ERR3173055/ERR3173055_2.fastq.gz	ftp.sra.ebi.ac.uk/vol1/fastq/ERR317/005/ERR3173055/ERR3173055_1.fastq.gz;ftp.sra.ebi.ac.uk/vol1/fastq/ERR317/005/ERR3173055/ERR3173055_2.fastq.gz	ftp.sra.ebi.ac.uk/vol1/run/ERR317/ERR3173055/20234_2#1.cram	ftp.sra.ebi.ac.uk/vol1/run/ERR317/ERR3173055/20234_2#1.cram	ftp.sra.ebi.ac.uk/vol1/run/ERR317/ERR3173055/20234_2#1.cram.crai	ftp.sra.ebi.ac.uk/vol1/run/ERR317/ERR3173055/20234_2#1.cram.crai
PZQ_popgen6431140	Retained	Uganda	2014	Mu9	Musubi	Mayuge	Pre-treatment	Good_clearers	0.999228	PRJEB31375	SAMEA5366674	ERS3173279	ERX3200990	ERR3173056	6183	Schistosoma mansoni	HiSeq X Ten	PAIRED	ftp.sra.ebi.ac.uk/vol1/fastq/ERR317/006/ERR3173056/ERR3173056_1.fastq.gz;ftp.sra.ebi.ac.uk/vol1/fastq/ERR317/006/ERR3173056/ERR3173056_2.fastq.gz	ftp.sra.ebi.ac.uk/vol1/fastq/ERR317/006/ERR3173056/ERR3173056_1.fastq.gz;ftp.sra.ebi.ac.uk/vol1/fastq/ERR317/006/ERR3173056/ERR3173056_2.fastq.gz	ftp.sra.ebi.ac.uk/vol1/run/ERR317/ERR3173056/20234_2#2.cram	ftp.sra.ebi.ac.uk/vol1/run/ERR317/ERR3173056/20234_2#2.cram	ftp.sra.ebi.ac.uk/vol1/run/ERR317/ERR3173056/20234_2#2.cram.crai	ftp.sra.ebi.ac.uk/vol1/run/ERR317/ERR3173056/20234_2#2.cram.crai
PZQ_popgen6431141	Retained	Uganda	2014	Mu9	Musubi	Mayuge	Pre-treatment	Good_clearers	0.999228	PRJEB31375	SAMEA5366675	ERS3173280	ERX3200991	ERR3173057	6183	Schistosoma mansoni	HiSeq X Ten	PAIRED	ftp.sra.ebi.ac.uk/vol1/fastq/ERR317/007/ERR3173057/ERR3173057_1.fastq.gz;ftp.sra.ebi.ac.uk/vol1/fastq/ERR317/007/ERR3173057/ERR3173057_2.fastq.gz	ftp.sra.ebi.ac.uk/vol1/fastq/ERR317/007/ERR3173057/ERR3173057_1.fastq.gz;ftp.sra.ebi.ac.uk/vol1/fastq/ERR317/007/ERR3173057/ERR3173057_2.fastq.gz	ftp.sra.ebi.ac.uk/vol1/run/ERR317/ERR3173057/20234_2#3.cram	ftp.sra.ebi.ac.uk/vol1/run/ERR317/ERR3173057/20234_2#3.cram	ftp.sra.ebi.ac.uk/vol1/run/ERR317/ERR3173057/20234_2#3.cram.crai	ftp.sra.ebi.ac.uk/vol1/run/ERR317/ERR3173057/20234_2#3.cram.crai
PZQ_popgen6431142	Retained	Uganda	2014	Mu9	Musubi	Mayuge	Pre-treatment	Good_clearers	0.999228	PRJEB31375	SAMEA5366676	ERS3173281	ERX3200992	ERR3173058	6183	Schistosoma mansoni	HiSeq X Ten	PAIRED	ftp.sra.ebi.ac.uk/vol1/fastq/ERR317/008/ERR3173058/ERR3173058_1.fastq.gz;ftp.sra.ebi.ac.uk/vol1/fastq/ERR317/008/ERR3173058/ERR3173058_2.fastq.gz	ftp.sra.ebi.ac.uk/vol1/fastq/ERR317/008/ERR3173058/ERR3173058_1.fastq.gz;ftp.sra.ebi.ac.uk/vol1/fastq/ERR317/008/ERR3173058/ERR3173058_2.fastq.gz	ftp.sra.ebi.ac.uk/vol1/run/ERR317/ERR3173058/20234_2#4.cram	ftp.sra.ebi.ac.uk/vol1/run/ERR317/ERR3173058/20234_2#4.cram	ftp.sra.ebi.ac.uk/vol1/run/ERR317/ERR3173058/20234_2#4.cram.crai	ftp.sra.ebi.ac.uk/vol1/run/ERR317/ERR3173058/20234_2#4.cram.crai
PZQ_popgen6431143	Retained	Uganda	2014	Mu9	Musubi	Mayuge	Pre-treatment	Good_clearers	0.999228	PRJEB31375	SAMEA5366677	ERS3173282	ERX3200993	ERR3173059	6183	Schistosoma mansoni	HiSeq X Ten	PAIRED	ftp.sra.ebi.ac.uk/vol1/fastq/ERR317/009/ERR3173059/ERR3173059_1.fastq.gz;ftp.sra.ebi.ac.uk/vol1/fastq/ERR317/009/ERR3173059/ERR3173059_2.fastq.gz	ftp.sra.ebi.ac.uk/vol1/fastq/ERR317/009/ERR3173059/ERR3173059_1.fastq.gz;ftp.sra.ebi.ac.uk/vol1/fastq/ERR317/009/ERR3173059/ERR3173059_2.fastq.gz	ftp.sra.ebi.ac.uk/vol1/run/ERR317/ERR3173059/20234_2#5.cram	ftp.sra.ebi.ac.uk/vol1/run/ERR317/ERR3173059/20234_2#5.cram	ftp.sra.ebi.ac.uk/vol1/run/ERR317/ERR3173059/20234_2#5.cram.crai	ftp.sra.ebi.ac.uk/vol1/run/ERR317/ERR3173059/20234_2#5.cram.crai
PZQ_popgen6431144	Retained	Uganda	2014	Mu10	Musubi	Mayuge	Pre-treatment	Good_clearers	0.999366	PRJEB31375	SAMEA5366678	ERS3173283	ERX3200994	ERR3173060	6183	Schistosoma mansoni	HiSeq X Ten	PAIRED	ftp.sra.ebi.ac.uk/vol1/fastq/ERR317/000/ERR3173060/ERR3173060_1.fastq.gz;ftp.sra.ebi.ac.uk/vol1/fastq/ERR317/000/ERR3173060/ERR3173060_2.fastq.gz	ftp.sra.ebi.ac.uk/vol1/fastq/ERR317/000/ERR3173060/ERR3173060_1.fastq.gz;ftp.sra.ebi.ac.uk/vol1/fastq/ERR317/000/ERR3173060/ERR3173060_2.fastq.gz	ftp.sra.ebi.ac.uk/vol1/run/ERR317/ERR3173060/20234_2#6.cram	ftp.sra.ebi.ac.uk/vol1/run/ERR317/ERR3173060/20234_2#6.cram	ftp.sra.ebi.ac.uk/vol1/run/ERR317/ERR3173060/20234_2#6.cram.crai	ftp.sra.ebi.ac.uk/vol1/run/ERR317/ERR3173060/20234_2#6.cram.crai
PZQ_popgen6431148	Retained	Uganda	2014	Mu10	Musubi	Mayuge	Pre-treatment	Good_clearers	0.999366	PRJEB31375	SAMEA5366682	ERS3173287	ERX3200995	ERR3173061	6183	Schistosoma mansoni	HiSeq X Ten	PAIRED	ftp.sra.ebi.ac.uk/vol1/fastq/ERR317/001/ERR3173061/ERR3173061_1.fastq.gz;ftp.sra.ebi.ac.uk/vol1/fastq/ERR317/001/ERR3173061/ERR3173061_2.fastq.gz	ftp.sra.ebi.ac.uk/vol1/fastq/ERR317/001/ERR3173061/ERR3173061_1.fastq.gz;ftp.sra.ebi.ac.uk/vol1/fastq/ERR317/001/ERR3173061/ERR3173061_2.fastq.gz	ftp.sra.ebi.ac.uk/vol1/run/ERR317/ERR3173061/20234_2#7.cram	ftp.sra.ebi.ac.uk/vol1/run/ERR317/ERR3173061/20234_2#7.cram	ftp.sra.ebi.ac.uk/vol1/run/ERR317/ERR3173061/20234_2#7.cram.crai	ftp.sra.ebi.ac.uk/vol1/run/ERR317/ERR3173061/20234_2#7.cram.crai
PZQ_popgen6431149	Retained	Uganda	2014	Bu10	Bugoto	Mayuge	Pre-treatment	Pre-treatment	0.993774	PRJEB31375	SAMEA5366683	ERS3173288	ERX3200996	ERR3173062	6183	Schistosoma mansoni	HiSeq X Ten	PAIRED	ftp.sra.ebi.ac.uk/vol1/fastq/ERR317/002/ERR3173062/ERR3173062_1.fastq.gz;ftp.sra.ebi.ac.uk/vol1/fastq/ERR317/002/ERR3173062/ERR3173062_2.fastq.gz	ftp.sra.ebi.ac.uk/vol1/fastq/ERR317/002/ERR3173062/ERR3173062_1.fastq.gz;ftp.sra.ebi.ac.uk/vol1/fastq/ERR317/002/ERR3173062/ERR3173062_2.fastq.gz	ftp.sra.ebi.ac.uk/vol1/run/ERR317/ERR3173062/20234_3#1.cram	ftp.sra.ebi.ac.uk/vol1/run/ERR317/ERR3173062/20234_3#1.cram	ftp.sra.ebi.ac.uk/vol1/run/ERR317/ERR3173062/20234_3#1.cram.crai	ftp.sra.ebi.ac.uk/vol1/run/ERR317/ERR3173062/20234_3#1.cram.crai
PZQ_popgen6431150	Retained	Uganda	2014	Bu10	Bugoto	Mayuge	Pre-treatment	Pre-treatment	0.993774	PRJEB31375	SAMEA5366684	ERS3173289	ERX3200997	ERR3173063	6183	Schistosoma mansoni	HiSeq X Ten	PAIRED	ftp.sra.ebi.ac.uk/vol1/fastq/ERR317/003/ERR3173063/ERR3173063_1.fastq.gz;ftp.sra.ebi.ac.uk/vol1/fastq/ERR317/003/ERR3173063/ERR3173063_2.fastq.gz	ftp.sra.ebi.ac.uk/vol1/fastq/ERR317/003/ERR3173063/ERR3173063_1.fastq.gz;ftp.sra.ebi.ac.uk/vol1/fastq/ERR317/003/ERR3173063/ERR3173063_2.fastq.gz	ftp.sra.ebi.ac.uk/vol1/run/ERR317/ERR3173063/20234_3#2.cram	ftp.sra.ebi.ac.uk/vol1/run/ERR317/ERR3173063/20234_3#2.cram	ftp.sra.ebi.ac.uk/vol1/run/ERR317/ERR3173063/20234_3#2.cram.crai	ftp.sra.ebi.ac.uk/vol1/run/ERR317/ERR3173063/20234_3#2.cram.crai
PZQ_popgen6431155	Retained	Uganda	2014	Bu12	Bugoto	Mayuge	Pre-treatment	Good_clearers	0.997523	PRJEB31375	SAMEA5366689	ERS3173294	ERX3200998	ERR3173064	6183	Schistosoma mansoni	HiSeq X Ten	PAIRED	ftp.sra.ebi.ac.uk/vol1/fastq/ERR317/004/ERR3173064/ERR3173064_1.fastq.gz;ftp.sra.ebi.ac.uk/vol1/fastq/ERR317/004/ERR3173064/ERR3173064_2.fastq.gz	ftp.sra.ebi.ac.uk/vol1/fastq/ERR317/004/ERR3173064/ERR3173064_1.fastq.gz;ftp.sra.ebi.ac.uk/vol1/fastq/ERR317/004/ERR3173064/ERR3173064_2.fastq.gz	ftp.sra.ebi.ac.uk/vol1/run/ERR317/ERR3173064/20234_3#3.cram	ftp.sra.ebi.ac.uk/vol1/run/ERR317/ERR3173064/20234_3#3.cram	ftp.sra.ebi.ac.uk/vol1/run/ERR317/ERR3173064/20234_3#3.cram.crai	ftp.sra.ebi.ac.uk/vol1/run/ERR317/ERR3173064/20234_3#3.cram.crai
PZQ_popgen6431156	Retained	Uganda	2014	Bu12	Bugoto	Mayuge	Pre-treatment	Good_clearers	0.997523	PRJEB31375	SAMEA5366690	ERS3173295	ERX3200999	ERR3173065	6183	Schistosoma mansoni	HiSeq X Ten	PAIRED	ftp.sra.ebi.ac.uk/vol1/fastq/ERR317/005/ERR3173065/ERR3173065_1.fastq.gz;ftp.sra.ebi.ac.uk/vol1/fastq/ERR317/005/ERR3173065/ERR3173065_2.fastq.gz	ftp.sra.ebi.ac.uk/vol1/fastq/ERR317/005/ERR3173065/ERR3173065_1.fastq.gz;ftp.sra.ebi.ac.uk/vol1/fastq/ERR317/005/ERR3173065/ERR3173065_2.fastq.gz	ftp.sra.ebi.ac.uk/vol1/run/ERR317/ERR3173065/20234_3#4.cram	ftp.sra.ebi.ac.uk/vol1/run/ERR317/ERR3173065/20234_3#4.cram	ftp.sra.ebi.ac.uk/vol1/run/ERR317/ERR3173065/20234_3#4.cram.crai	ftp.sra.ebi.ac.uk/vol1/run/ERR317/ERR3173065/20234_3#4.cram.crai
PZQ_popgen6431157	Retained	Uganda	2014	Bu12	Bugoto	Mayuge	Pre-treatment	Good_clearers	0.997523	PRJEB31375	SAMEA5366691	ERS3173296	ERX3201000	ERR3173066	6183	Schistosoma mansoni	HiSeq X Ten	PAIRED	ftp.sra.ebi.ac.uk/vol1/fastq/ERR317/006/ERR3173066/ERR3173066_1.fastq.gz;ftp.sra.ebi.ac.uk/vol1/fastq/ERR317/006/ERR3173066/ERR3173066_2.fastq.gz	ftp.sra.ebi.ac.uk/vol1/fastq/ERR317/006/ERR3173066/ERR3173066_1.fastq.gz;ftp.sra.ebi.ac.uk/vol1/fastq/ERR317/006/ERR3173066/ERR3173066_2.fastq.gz	ftp.sra.ebi.ac.uk/vol1/run/ERR317/ERR3173066/20234_3#5.cram	ftp.sra.ebi.ac.uk/vol1/run/ERR317/ERR3173066/20234_3#5.cram	ftp.sra.ebi.ac.uk/vol1/run/ERR317/ERR3173066/20234_3#5.cram.crai	ftp.sra.ebi.ac.uk/vol1/run/ERR317/ERR3173066/20234_3#5.cram.crai
PZQ_popgen6431158	Excluded	Uganda	2014	Bu12	Bugoto	Mayuge	Pre-treatment	Good_clearers	0.997523	PRJEB31375	SAMEA5366692	ERS3173297	ERX3201001	ERR3173067	6183	Schistosoma mansoni	HiSeq X Ten	PAIRED	ftp.sra.ebi.ac.uk/vol1/fastq/ERR317/007/ERR3173067/ERR3173067_1.fastq.gz;ftp.sra.ebi.ac.uk/vol1/fastq/ERR317/007/ERR3173067/ERR3173067_2.fastq.gz	ftp.sra.ebi.ac.uk/vol1/fastq/ERR317/007/ERR3173067/ERR3173067_1.fastq.gz;ftp.sra.ebi.ac.uk/vol1/fastq/ERR317/007/ERR3173067/ERR3173067_2.fastq.gz	ftp.sra.ebi.ac.uk/vol1/run/ERR317/ERR3173067/20234_3#6.cram	ftp.sra.ebi.ac.uk/vol1/run/ERR317/ERR3173067/20234_3#6.cram	ftp.sra.ebi.ac.uk/vol1/run/ERR317/ERR3173067/20234_3#6.cram.crai	ftp.sra.ebi.ac.uk/vol1/run/ERR317/ERR3173067/20234_3#6.cram.crai
PZQ_popgen6431159	Retained	Uganda	2014	Bu13	Bugoto	Mayuge	Pre-treatment	Good_clearers	0.997998	PRJEB31375	SAMEA5366693	ERS3173298	ERX3201002	ERR3173068	6183	Schistosoma mansoni	HiSeq X Ten	PAIRED	ftp.sra.ebi.ac.uk/vol1/fastq/ERR317/008/ERR3173068/ERR3173068_1.fastq.gz;ftp.sra.ebi.ac.uk/vol1/fastq/ERR317/008/ERR3173068/ERR3173068_2.fastq.gz	ftp.sra.ebi.ac.uk/vol1/fastq/ERR317/008/ERR3173068/ERR3173068_1.fastq.gz;ftp.sra.ebi.ac.uk/vol1/fastq/ERR317/008/ERR3173068/ERR3173068_2.fastq.gz	ftp.sra.ebi.ac.uk/vol1/run/ERR317/ERR3173068/20234_4#1.cram	ftp.sra.ebi.ac.uk/vol1/run/ERR317/ERR3173068/20234_4#1.cram	ftp.sra.ebi.ac.uk/vol1/run/ERR317/ERR3173068/20234_4#1.cram.crai	ftp.sra.ebi.ac.uk/vol1/run/ERR317/ERR3173068/20234_4#1.cram.crai
PZQ_popgen6431160	Retained	Uganda	2014	Bu13	Bugoto	Mayuge	Pre-treatment	Good_clearers	0.997998	PRJEB31375	SAMEA5366694	ERS3173299	ERX3201003	ERR3173069	6183	Schistosoma mansoni	HiSeq X Ten	PAIRED	ftp.sra.ebi.ac.uk/vol1/fastq/ERR317/009/ERR3173069/ERR3173069_1.fastq.gz;ftp.sra.ebi.ac.uk/vol1/fastq/ERR317/009/ERR3173069/ERR3173069_2.fastq.gz	ftp.sra.ebi.ac.uk/vol1/fastq/ERR317/009/ERR3173069/ERR3173069_1.fastq.gz;ftp.sra.ebi.ac.uk/vol1/fastq/ERR317/009/ERR3173069/ERR3173069_2.fastq.gz	ftp.sra.ebi.ac.uk/vol1/run/ERR317/ERR3173069/20234_4#2.cram	ftp.sra.ebi.ac.uk/vol1/run/ERR317/ERR3173069/20234_4#2.cram	ftp.sra.ebi.ac.uk/vol1/run/ERR317/ERR3173069/20234_4#2.cram.crai	ftp.sra.ebi.ac.uk/vol1/run/ERR317/ERR3173069/20234_4#2.cram.crai
PZQ_popgen6431163	Retained	Uganda	2014	Bu13	Bugoto	Mayuge	Pre-treatment	Good_clearers	0.997998	PRJEB31375	SAMEA5366697	ERS3173302	ERX3201004	ERR3173070	6183	Schistosoma mansoni	HiSeq X Ten	PAIRED	ftp.sra.ebi.ac.uk/vol1/fastq/ERR317/000/ERR3173070/ERR3173070_1.fastq.gz;ftp.sra.ebi.ac.uk/vol1/fastq/ERR317/000/ERR3173070/ERR3173070_2.fastq.gz	ftp.sra.ebi.ac.uk/vol1/fastq/ERR317/000/ERR3173070/ERR3173070_1.fastq.gz;ftp.sra.ebi.ac.uk/vol1/fastq/ERR317/000/ERR3173070/ERR3173070_2.fastq.gz	ftp.sra.ebi.ac.uk/vol1/run/ERR317/ERR3173070/20234_4#3.cram	ftp.sra.ebi.ac.uk/vol1/run/ERR317/ERR3173070/20234_4#3.cram	ftp.sra.ebi.ac.uk/vol1/run/ERR317/ERR3173070/20234_4#3.cram.crai	ftp.sra.ebi.ac.uk/vol1/run/ERR317/ERR3173070/20234_4#3.cram.crai
PZQ_popgen6431164	Retained	Uganda	2014	Ko3	Kocoge	Tororo	Pre-treatment	Good_clearers	0.998478	PRJEB31375	SAMEA5366698	ERS3173303	ERX3201005	ERR3173071	6183	Schistosoma mansoni	HiSeq X Ten	PAIRED	ftp.sra.ebi.ac.uk/vol1/fastq/ERR317/001/ERR3173071/ERR3173071_1.fastq.gz;ftp.sra.ebi.ac.uk/vol1/fastq/ERR317/001/ERR3173071/ERR3173071_2.fastq.gz	ftp.sra.ebi.ac.uk/vol1/fastq/ERR317/001/ERR3173071/ERR3173071_1.fastq.gz;ftp.sra.ebi.ac.uk/vol1/fastq/ERR317/001/ERR3173071/ERR3173071_2.fastq.gz	ftp.sra.ebi.ac.uk/vol1/run/ERR317/ERR3173071/20234_4#4.cram	ftp.sra.ebi.ac.uk/vol1/run/ERR317/ERR3173071/20234_4#4.cram	ftp.sra.ebi.ac.uk/vol1/run/ERR317/ERR3173071/20234_4#4.cram.crai	ftp.sra.ebi.ac.uk/vol1/run/ERR317/ERR3173071/20234_4#4.cram.crai
PZQ_popgen6431165	Retained	Uganda	2014	Ko3	Kocoge	Tororo	Pre-treatment	Good_clearers	0.998478	PRJEB31375	SAMEA5366699	ERS3173304	ERX3201006	ERR3173072	6183	Schistosoma mansoni	HiSeq X Ten	PAIRED	ftp.sra.ebi.ac.uk/vol1/fastq/ERR317/002/ERR3173072/ERR3173072_1.fastq.gz;ftp.sra.ebi.ac.uk/vol1/fastq/ERR317/002/ERR3173072/ERR3173072_2.fastq.gz	ftp.sra.ebi.ac.uk/vol1/fastq/ERR317/002/ERR3173072/ERR3173072_1.fastq.gz;ftp.sra.ebi.ac.uk/vol1/fastq/ERR317/002/ERR3173072/ERR3173072_2.fastq.gz	ftp.sra.ebi.ac.uk/vol1/run/ERR317/ERR3173072/20234_4#5.cram	ftp.sra.ebi.ac.uk/vol1/run/ERR317/ERR3173072/20234_4#5.cram	ftp.sra.ebi.ac.uk/vol1/run/ERR317/ERR3173072/20234_4#5.cram.crai	ftp.sra.ebi.ac.uk/vol1/run/ERR317/ERR3173072/20234_4#5.cram.crai
PZQ_popgen6431166	Retained	Uganda	2014	Ko3	Kocoge	Tororo	Pre-treatment	Good_clearers	0.998478	PRJEB31375	SAMEA5366700	ERS3173305	ERX3201007	ERR3173073	6183	Schistosoma mansoni	HiSeq X Ten	PAIRED	ftp.sra.ebi.ac.uk/vol1/fastq/ERR317/003/ERR3173073/ERR3173073_1.fastq.gz;ftp.sra.ebi.ac.uk/vol1/fastq/ERR317/003/ERR3173073/ERR3173073_2.fastq.gz	ftp.sra.ebi.ac.uk/vol1/fastq/ERR317/003/ERR3173073/ERR3173073_1.fastq.gz;ftp.sra.ebi.ac.uk/vol1/fastq/ERR317/003/ERR3173073/ERR3173073_2.fastq.gz	ftp.sra.ebi.ac.uk/vol1/run/ERR317/ERR3173073/20234_4#6.cram	ftp.sra.ebi.ac.uk/vol1/run/ERR317/ERR3173073/20234_4#6.cram	ftp.sra.ebi.ac.uk/vol1/run/ERR317/ERR3173073/20234_4#6.cram.crai	ftp.sra.ebi.ac.uk/vol1/run/ERR317/ERR3173073/20234_4#6.cram.crai
PZQ_popgen6431167	Retained	Uganda	2014	Ko3	Kocoge	Tororo	Pre-treatment	Good_clearers	0.998478	PRJEB31375	SAMEA5366701	ERS3173306	ERX3201008	ERR3173074	6183	Schistosoma mansoni	HiSeq X Ten	PAIRED	ftp.sra.ebi.ac.uk/vol1/fastq/ERR317/004/ERR3173074/ERR3173074_1.fastq.gz;ftp.sra.ebi.ac.uk/vol1/fastq/ERR317/004/ERR3173074/ERR3173074_2.fastq.gz	ftp.sra.ebi.ac.uk/vol1/fastq/ERR317/004/ERR3173074/ERR3173074_1.fastq.gz;ftp.sra.ebi.ac.uk/vol1/fastq/ERR317/004/ERR3173074/ERR3173074_2.fastq.gz	ftp.sra.ebi.ac.uk/vol1/run/ERR317/ERR3173074/20234_4#7.cram	ftp.sra.ebi.ac.uk/vol1/run/ERR317/ERR3173074/20234_4#7.cram	ftp.sra.ebi.ac.uk/vol1/run/ERR317/ERR3173074/20234_4#7.cram.crai	ftp.sra.ebi.ac.uk/vol1/run/ERR317/ERR3173074/20234_4#7.cram.crai
PZQ_popgen6431168	Retained	Uganda	2014	Ko3	Kocoge	Tororo	Pre-treatment	Good_clearers	0.998478	PRJEB31375	SAMEA5366702	ERS3173307	ERX3201009	ERR3173075	6183	Schistosoma mansoni	HiSeq X Ten	PAIRED	ftp.sra.ebi.ac.uk/vol1/fastq/ERR317/005/ERR3173075/ERR3173075_1.fastq.gz;ftp.sra.ebi.ac.uk/vol1/fastq/ERR317/005/ERR3173075/ERR3173075_2.fastq.gz	ftp.sra.ebi.ac.uk/vol1/fastq/ERR317/005/ERR3173075/ERR3173075_1.fastq.gz;ftp.sra.ebi.ac.uk/vol1/fastq/ERR317/005/ERR3173075/ERR3173075_2.fastq.gz	ftp.sra.ebi.ac.uk/vol1/run/ERR317/ERR3173075/20234_4#8.cram	ftp.sra.ebi.ac.uk/vol1/run/ERR317/ERR3173075/20234_4#8.cram	ftp.sra.ebi.ac.uk/vol1/run/ERR317/ERR3173075/20234_4#8.cram.crai	ftp.sra.ebi.ac.uk/vol1/run/ERR317/ERR3173075/20234_4#8.cram.crai
PZQ_popgen6431169	Retained	Uganda	2014	Bu14	Bugoto	Mayuge	Pre-treatment	Good_clearers	0.998115	PRJEB31375	SAMEA5366703	ERS3173308	ERX3201010	ERR3173076	6183	Schistosoma mansoni	HiSeq X Ten	PAIRED	ftp.sra.ebi.ac.uk/vol1/fastq/ERR317/006/ERR3173076/ERR3173076_1.fastq.gz;ftp.sra.ebi.ac.uk/vol1/fastq/ERR317/006/ERR3173076/ERR3173076_2.fastq.gz	ftp.sra.ebi.ac.uk/vol1/fastq/ERR317/006/ERR3173076/ERR3173076_1.fastq.gz;ftp.sra.ebi.ac.uk/vol1/fastq/ERR317/006/ERR3173076/ERR3173076_2.fastq.gz	ftp.sra.ebi.ac.uk/vol1/run/ERR317/ERR3173076/20234_5#1.cram	ftp.sra.ebi.ac.uk/vol1/run/ERR317/ERR3173076/20234_5#1.cram	ftp.sra.ebi.ac.uk/vol1/run/ERR317/ERR3173076/20234_5#1.cram.crai	ftp.sra.ebi.ac.uk/vol1/run/ERR317/ERR3173076/20234_5#1.cram.crai
PZQ_popgen6431173	Retained	Uganda	2014	Bu14	Bugoto	Mayuge	Pre-treatment	Good_clearers	0.998115	PRJEB31375	SAMEA5366707	ERS3173312	ERX3201011	ERR3173077	6183	Schistosoma mansoni	HiSeq X Ten	PAIRED	ftp.sra.ebi.ac.uk/vol1/fastq/ERR317/007/ERR3173077/ERR3173077_1.fastq.gz;ftp.sra.ebi.ac.uk/vol1/fastq/ERR317/007/ERR3173077/ERR3173077_2.fastq.gz	ftp.sra.ebi.ac.uk/vol1/fastq/ERR317/007/ERR3173077/ERR3173077_1.fastq.gz;ftp.sra.ebi.ac.uk/vol1/fastq/ERR317/007/ERR3173077/ERR3173077_2.fastq.gz	ftp.sra.ebi.ac.uk/vol1/run/ERR317/ERR3173077/20234_5#2.cram	ftp.sra.ebi.ac.uk/vol1/run/ERR317/ERR3173077/20234_5#2.cram	ftp.sra.ebi.ac.uk/vol1/run/ERR317/ERR3173077/20234_5#2.cram.crai	ftp.sra.ebi.ac.uk/vol1/run/ERR317/ERR3173077/20234_5#2.cram.crai
PZQ_popgen6431174	Retained	Uganda	2014	Bw5	Bwondha	Mayuge	Pre-treatment	Good_clearers	0.994054	PRJEB31375	SAMEA5366708	ERS3173313	ERX3201012	ERR3173078	6183	Schistosoma mansoni	HiSeq X Ten	PAIRED	ftp.sra.ebi.ac.uk/vol1/fastq/ERR317/008/ERR3173078/ERR3173078_1.fastq.gz;ftp.sra.ebi.ac.uk/vol1/fastq/ERR317/008/ERR3173078/ERR3173078_2.fastq.gz	ftp.sra.ebi.ac.uk/vol1/fastq/ERR317/008/ERR3173078/ERR3173078_1.fastq.gz;ftp.sra.ebi.ac.uk/vol1/fastq/ERR317/008/ERR3173078/ERR3173078_2.fastq.gz	ftp.sra.ebi.ac.uk/vol1/run/ERR317/ERR3173078/20234_5#3.cram	ftp.sra.ebi.ac.uk/vol1/run/ERR317/ERR3173078/20234_5#3.cram	ftp.sra.ebi.ac.uk/vol1/run/ERR317/ERR3173078/20234_5#3.cram.crai	ftp.sra.ebi.ac.uk/vol1/run/ERR317/ERR3173078/20234_5#3.cram.crai
PZQ_popgen6431175	Retained	Uganda	2014	Bw5	Bwondha	Mayuge	Pre-treatment	Good_clearers	0.994054	PRJEB31375	SAMEA5366709	ERS3173314	ERX3201013	ERR3173079	6183	Schistosoma mansoni	HiSeq X Ten	PAIRED	ftp.sra.ebi.ac.uk/vol1/fastq/ERR317/009/ERR3173079/ERR3173079_1.fastq.gz;ftp.sra.ebi.ac.uk/vol1/fastq/ERR317/009/ERR3173079/ERR3173079_2.fastq.gz	ftp.sra.ebi.ac.uk/vol1/fastq/ERR317/009/ERR3173079/ERR3173079_1.fastq.gz;ftp.sra.ebi.ac.uk/vol1/fastq/ERR317/009/ERR3173079/ERR3173079_2.fastq.gz	ftp.sra.ebi.ac.uk/vol1/run/ERR317/ERR3173079/20234_5#4.cram	ftp.sra.ebi.ac.uk/vol1/run/ERR317/ERR3173079/20234_5#4.cram	ftp.sra.ebi.ac.uk/vol1/run/ERR317/ERR3173079/20234_5#4.cram.crai	ftp.sra.ebi.ac.uk/vol1/run/ERR317/ERR3173079/20234_5#4.cram.crai
PZQ_popgen6431179	Retained	Uganda	2014	Bw6	Bwondha	Mayuge	Pre-treatment	Good_clearers	0.996972	PRJEB31375	SAMEA5366713	ERS3173318	ERX3201014	ERR3173080	6183	Schistosoma mansoni	HiSeq X Ten	PAIRED	ftp.sra.ebi.ac.uk/vol1/fastq/ERR317/000/ERR3173080/ERR3173080_1.fastq.gz;ftp.sra.ebi.ac.uk/vol1/fastq/ERR317/000/ERR3173080/ERR3173080_2.fastq.gz	ftp.sra.ebi.ac.uk/vol1/fastq/ERR317/000/ERR3173080/ERR3173080_1.fastq.gz;ftp.sra.ebi.ac.uk/vol1/fastq/ERR317/000/ERR3173080/ERR3173080_2.fastq.gz	ftp.sra.ebi.ac.uk/vol1/run/ERR317/ERR3173080/20234_6#1.cram	ftp.sra.ebi.ac.uk/vol1/run/ERR317/ERR3173080/20234_6#1.cram	ftp.sra.ebi.ac.uk/vol1/run/ERR317/ERR3173080/20234_6#1.cram.crai	ftp.sra.ebi.ac.uk/vol1/run/ERR317/ERR3173080/20234_6#1.cram.crai
PZQ_popgen6431180	Retained	Uganda	2014	Bw6	Bwondha	Mayuge	Pre-treatment	Good_clearers	0.996972	PRJEB31375	SAMEA5366714	ERS3173319	ERX3201015	ERR3173081	6183	Schistosoma mansoni	HiSeq X Ten	PAIRED	ftp.sra.ebi.ac.uk/vol1/fastq/ERR317/001/ERR3173081/ERR3173081_1.fastq.gz;ftp.sra.ebi.ac.uk/vol1/fastq/ERR317/001/ERR3173081/ERR3173081_2.fastq.gz	ftp.sra.ebi.ac.uk/vol1/fastq/ERR317/001/ERR3173081/ERR3173081_1.fastq.gz;ftp.sra.ebi.ac.uk/vol1/fastq/ERR317/001/ERR3173081/ERR3173081_2.fastq.gz	ftp.sra.ebi.ac.uk/vol1/run/ERR317/ERR3173081/20234_6#2.cram	ftp.sra.ebi.ac.uk/vol1/run/ERR317/ERR3173081/20234_6#2.cram	ftp.sra.ebi.ac.uk/vol1/run/ERR317/ERR3173081/20234_6#2.cram.crai	ftp.sra.ebi.ac.uk/vol1/run/ERR317/ERR3173081/20234_6#2.cram.crai
PZQ_popgen6431181	Retained	Uganda	2014	Bw6	Bwondha	Mayuge	Pre-treatment	Good_clearers	0.996972	PRJEB31375	SAMEA5366715	ERS3173320	ERX3201016	ERR3173082	6183	Schistosoma mansoni	HiSeq X Ten	PAIRED	ftp.sra.ebi.ac.uk/vol1/fastq/ERR317/002/ERR3173082/ERR3173082_1.fastq.gz;ftp.sra.ebi.ac.uk/vol1/fastq/ERR317/002/ERR3173082/ERR3173082_2.fastq.gz	ftp.sra.ebi.ac.uk/vol1/fastq/ERR317/002/ERR3173082/ERR3173082_1.fastq.gz;ftp.sra.ebi.ac.uk/vol1/fastq/ERR317/002/ERR3173082/ERR3173082_2.fastq.gz	ftp.sra.ebi.ac.uk/vol1/run/ERR317/ERR3173082/20234_6#3.cram	ftp.sra.ebi.ac.uk/vol1/run/ERR317/ERR3173082/20234_6#3.cram	ftp.sra.ebi.ac.uk/vol1/run/ERR317/ERR3173082/20234_6#3.cram.crai	ftp.sra.ebi.ac.uk/vol1/run/ERR317/ERR3173082/20234_6#3.cram.crai
PZQ_popgen6431185	Retained	Uganda	2014	Bw7	Bwondha	Mayuge	Pre-treatment	Good_clearers	0.997876	PRJEB31375	SAMEA5366719	ERS3173324	ERX3201017	ERR3173083	6183	Schistosoma mansoni	HiSeq X Ten	PAIRED	ftp.sra.ebi.ac.uk/vol1/fastq/ERR317/003/ERR3173083/ERR3173083_1.fastq.gz;ftp.sra.ebi.ac.uk/vol1/fastq/ERR317/003/ERR3173083/ERR3173083_2.fastq.gz	ftp.sra.ebi.ac.uk/vol1/fastq/ERR317/003/ERR3173083/ERR3173083_1.fastq.gz;ftp.sra.ebi.ac.uk/vol1/fastq/ERR317/003/ERR3173083/ERR3173083_2.fastq.gz	ftp.sra.ebi.ac.uk/vol1/run/ERR317/ERR3173083/20234_6#4.cram	ftp.sra.ebi.ac.uk/vol1/run/ERR317/ERR3173083/20234_6#4.cram	ftp.sra.ebi.ac.uk/vol1/run/ERR317/ERR3173083/20234_6#4.cram.crai	ftp.sra.ebi.ac.uk/vol1/run/ERR317/ERR3173083/20234_6#4.cram.crai
PZQ_popgen6431189	Retained	Uganda	2014	Bw8	Bwondha	Mayuge	Pre-treatment	Good_clearers	0.998115	PRJEB31375	SAMEA5366723	ERS3173328	ERX3200976	ERR3173042	6183	Schistosoma mansoni	HiSeq X Ten	PAIRED	ftp.sra.ebi.ac.uk/vol1/fastq/ERR317/002/ERR3173042/ERR3173042_1.fastq.gz;ftp.sra.ebi.ac.uk/vol1/fastq/ERR317/002/ERR3173042/ERR3173042_2.fastq.gz	ftp.sra.ebi.ac.uk/vol1/fastq/ERR317/002/ERR3173042/ERR3173042_1.fastq.gz;ftp.sra.ebi.ac.uk/vol1/fastq/ERR317/002/ERR3173042/ERR3173042_2.fastq.gz	ftp.sra.ebi.ac.uk/vol1/run/ERR317/ERR3173042/20211_3#1.cram	ftp.sra.ebi.ac.uk/vol1/run/ERR317/ERR3173042/20211_3#1.cram	ftp.sra.ebi.ac.uk/vol1/run/ERR317/ERR3173042/20211_3#1.cram.crai	ftp.sra.ebi.ac.uk/vol1/run/ERR317/ERR3173042/20211_3#1.cram.crai
PZQ_popgen6431190	Retained	Uganda	2014	Bw8	Bwondha	Mayuge	Pre-treatment	Good_clearers	0.998115	PRJEB31375	SAMEA5366724	ERS3173329	ERX3200977	ERR3173043	6183	Schistosoma mansoni	HiSeq X Ten	PAIRED	ftp.sra.ebi.ac.uk/vol1/fastq/ERR317/003/ERR3173043/ERR3173043_1.fastq.gz;ftp.sra.ebi.ac.uk/vol1/fastq/ERR317/003/ERR3173043/ERR3173043_2.fastq.gz	ftp.sra.ebi.ac.uk/vol1/fastq/ERR317/003/ERR3173043/ERR3173043_1.fastq.gz;ftp.sra.ebi.ac.uk/vol1/fastq/ERR317/003/ERR3173043/ERR3173043_2.fastq.gz	ftp.sra.ebi.ac.uk/vol1/run/ERR317/ERR3173043/20211_3#2.cram	ftp.sra.ebi.ac.uk/vol1/run/ERR317/ERR3173043/20211_3#2.cram	ftp.sra.ebi.ac.uk/vol1/run/ERR317/ERR3173043/20211_3#2.cram.crai	ftp.sra.ebi.ac.uk/vol1/run/ERR317/ERR3173043/20211_3#2.cram.crai
PZQ_popgen6431191	Retained	Uganda	2014	Bw8	Bwondha	Mayuge	Pre-treatment	Good_clearers	0.998115	PRJEB31375	SAMEA5366725	ERS3173330	ERX3200978	ERR3173044	6183	Schistosoma mansoni	HiSeq X Ten	PAIRED	ftp.sra.ebi.ac.uk/vol1/fastq/ERR317/004/ERR3173044/ERR3173044_1.fastq.gz;ftp.sra.ebi.ac.uk/vol1/fastq/ERR317/004/ERR3173044/ERR3173044_2.fastq.gz	ftp.sra.ebi.ac.uk/vol1/fastq/ERR317/004/ERR3173044/ERR3173044_1.fastq.gz;ftp.sra.ebi.ac.uk/vol1/fastq/ERR317/004/ERR3173044/ERR3173044_2.fastq.gz	ftp.sra.ebi.ac.uk/vol1/run/ERR317/ERR3173044/20211_3#3.cram	ftp.sra.ebi.ac.uk/vol1/run/ERR317/ERR3173044/20211_3#3.cram	ftp.sra.ebi.ac.uk/vol1/run/ERR317/ERR3173044/20211_3#3.cram.crai	ftp.sra.ebi.ac.uk/vol1/run/ERR317/ERR3173044/20211_3#3.cram.crai
PZQ_popgen6431197	Retained	Uganda	2014	Bw9	Bwondha	Mayuge	Pre-treatment	Good_clearers	0.998485	PRJEB31375	SAMEA5366731	ERS3173336	ERX3200979	ERR3173045	6183	Schistosoma mansoni	HiSeq X Ten	PAIRED	ftp.sra.ebi.ac.uk/vol1/fastq/ERR317/005/ERR3173045/ERR3173045_1.fastq.gz;ftp.sra.ebi.ac.uk/vol1/fastq/ERR317/005/ERR3173045/ERR3173045_2.fastq.gz	ftp.sra.ebi.ac.uk/vol1/fastq/ERR317/005/ERR3173045/ERR3173045_1.fastq.gz;ftp.sra.ebi.ac.uk/vol1/fastq/ERR317/005/ERR3173045/ERR3173045_2.fastq.gz	ftp.sra.ebi.ac.uk/vol1/run/ERR317/ERR3173045/20211_3#4.cram	ftp.sra.ebi.ac.uk/vol1/run/ERR317/ERR3173045/20211_3#4.cram	ftp.sra.ebi.ac.uk/vol1/run/ERR317/ERR3173045/20211_3#4.cram.crai	ftp.sra.ebi.ac.uk/vol1/run/ERR317/ERR3173045/20211_3#4.cram.crai
PZQ_popgen6431199	Retained	Uganda	2014	Mu11	Musubi	Mayuge	Pre-treatment	Good_clearers	0.999366	PRJEB31375	SAMEA5366733	ERS3173338	ERX3200980	ERR3173046	6183	Schistosoma mansoni	HiSeq X Ten	PAIRED	ftp.sra.ebi.ac.uk/vol1/fastq/ERR317/006/ERR3173046/ERR3173046_1.fastq.gz;ftp.sra.ebi.ac.uk/vol1/fastq/ERR317/006/ERR3173046/ERR3173046_2.fastq.gz	ftp.sra.ebi.ac.uk/vol1/fastq/ERR317/006/ERR3173046/ERR3173046_1.fastq.gz;ftp.sra.ebi.ac.uk/vol1/fastq/ERR317/006/ERR3173046/ERR3173046_2.fastq.gz	ftp.sra.ebi.ac.uk/vol1/run/ERR317/ERR3173046/20211_4#1.cram	ftp.sra.ebi.ac.uk/vol1/run/ERR317/ERR3173046/20211_4#1.cram	ftp.sra.ebi.ac.uk/vol1/run/ERR317/ERR3173046/20211_4#1.cram.crai	ftp.sra.ebi.ac.uk/vol1/run/ERR317/ERR3173046/20211_4#1.cram.crai
PZQ_popgen6431207	Retained	Uganda	2014	Bw10	Bwondha	Mayuge	Pre-treatment	Good_clearers	0.927947	PRJEB31375	SAMEA5366741	ERS3173346	ERX3200981	ERR3173047	6183	Schistosoma mansoni	HiSeq X Ten	PAIRED	ftp.sra.ebi.ac.uk/vol1/fastq/ERR317/007/ERR3173047/ERR3173047_1.fastq.gz;ftp.sra.ebi.ac.uk/vol1/fastq/ERR317/007/ERR3173047/ERR3173047_2.fastq.gz	ftp.sra.ebi.ac.uk/vol1/fastq/ERR317/007/ERR3173047/ERR3173047_1.fastq.gz;ftp.sra.ebi.ac.uk/vol1/fastq/ERR317/007/ERR3173047/ERR3173047_2.fastq.gz	ftp.sra.ebi.ac.uk/vol1/run/ERR317/ERR3173047/20211_4#2.cram	ftp.sra.ebi.ac.uk/vol1/run/ERR317/ERR3173047/20211_4#2.cram	ftp.sra.ebi.ac.uk/vol1/run/ERR317/ERR3173047/20211_4#2.cram.crai	ftp.sra.ebi.ac.uk/vol1/run/ERR317/ERR3173047/20211_4#2.cram.crai
PZQ_popgen6431209	Retained	Uganda	2014	Ko1	Kocoge	Tororo	Pre-treatment	Good_clearers	0.999146	PRJEB31375	SAMEA5366743	ERS3173348	ERX3201018	ERR3173084	6183	Schistosoma mansoni	HiSeq X Ten	PAIRED	ftp.sra.ebi.ac.uk/vol1/fastq/ERR317/004/ERR3173084/ERR3173084_1.fastq.gz;ftp.sra.ebi.ac.uk/vol1/fastq/ERR317/004/ERR3173084/ERR3173084_2.fastq.gz	ftp.sra.ebi.ac.uk/vol1/fastq/ERR317/004/ERR3173084/ERR3173084_1.fastq.gz;ftp.sra.ebi.ac.uk/vol1/fastq/ERR317/004/ERR3173084/ERR3173084_2.fastq.gz	ftp.sra.ebi.ac.uk/vol1/run/ERR317/ERR3173084/20234_7#1.cram	ftp.sra.ebi.ac.uk/vol1/run/ERR317/ERR3173084/20234_7#1.cram	ftp.sra.ebi.ac.uk/vol1/run/ERR317/ERR3173084/20234_7#1.cram.crai	ftp.sra.ebi.ac.uk/vol1/run/ERR317/ERR3173084/20234_7#1.cram.crai
PZQ_popgen6431210	Retained	Uganda	2014	Ko1	Kocoge	Tororo	Pre-treatment	Good_clearers	0.999146	PRJEB31375	SAMEA5366744	ERS3173349	ERX3201019	ERR3173085	6183	Schistosoma mansoni	HiSeq X Ten	PAIRED	ftp.sra.ebi.ac.uk/vol1/fastq/ERR317/005/ERR3173085/ERR3173085_1.fastq.gz;ftp.sra.ebi.ac.uk/vol1/fastq/ERR317/005/ERR3173085/ERR3173085_2.fastq.gz	ftp.sra.ebi.ac.uk/vol1/fastq/ERR317/005/ERR3173085/ERR3173085_1.fastq.gz;ftp.sra.ebi.ac.uk/vol1/fastq/ERR317/005/ERR3173085/ERR3173085_2.fastq.gz	ftp.sra.ebi.ac.uk/vol1/run/ERR317/ERR3173085/20234_7#2.cram	ftp.sra.ebi.ac.uk/vol1/run/ERR317/ERR3173085/20234_7#2.cram	ftp.sra.ebi.ac.uk/vol1/run/ERR317/ERR3173085/20234_7#2.cram.crai	ftp.sra.ebi.ac.uk/vol1/run/ERR317/ERR3173085/20234_7#2.cram.crai
PZQ_popgen6431211	Retained	Uganda	2014	Ko1	Kocoge	Tororo	Pre-treatment	Good_clearers	0.999146	PRJEB31375	SAMEA5366745	ERS3173350	ERX3201020	ERR3173086	6183	Schistosoma mansoni	HiSeq X Ten	PAIRED	ftp.sra.ebi.ac.uk/vol1/fastq/ERR317/006/ERR3173086/ERR3173086_1.fastq.gz;ftp.sra.ebi.ac.uk/vol1/fastq/ERR317/006/ERR3173086/ERR3173086_2.fastq.gz	ftp.sra.ebi.ac.uk/vol1/fastq/ERR317/006/ERR3173086/ERR3173086_1.fastq.gz;ftp.sra.ebi.ac.uk/vol1/fastq/ERR317/006/ERR3173086/ERR3173086_2.fastq.gz	ftp.sra.ebi.ac.uk/vol1/run/ERR317/ERR3173086/20234_7#3.cram	ftp.sra.ebi.ac.uk/vol1/run/ERR317/ERR3173086/20234_7#3.cram	ftp.sra.ebi.ac.uk/vol1/run/ERR317/ERR3173086/20234_7#3.cram.crai	ftp.sra.ebi.ac.uk/vol1/run/ERR317/ERR3173086/20234_7#3.cram.crai
PZQ_popgen6431212	Retained	Uganda	2014	Ko1	Kocoge	Tororo	Pre-treatment	Good_clearers	0.998872	PRJEB31375	SAMEA5366746	ERS3173351	ERX3201021	ERR3173087	6183	Schistosoma mansoni	HiSeq X Ten	PAIRED	ftp.sra.ebi.ac.uk/vol1/fastq/ERR317/007/ERR3173087/ERR3173087_1.fastq.gz;ftp.sra.ebi.ac.uk/vol1/fastq/ERR317/007/ERR3173087/ERR3173087_2.fastq.gz	ftp.sra.ebi.ac.uk/vol1/fastq/ERR317/007/ERR3173087/ERR3173087_1.fastq.gz;ftp.sra.ebi.ac.uk/vol1/fastq/ERR317/007/ERR3173087/ERR3173087_2.fastq.gz	ftp.sra.ebi.ac.uk/vol1/run/ERR317/ERR3173087/20234_7#4.cram	ftp.sra.ebi.ac.uk/vol1/run/ERR317/ERR3173087/20234_7#4.cram	ftp.sra.ebi.ac.uk/vol1/run/ERR317/ERR3173087/20234_7#4.cram.crai	ftp.sra.ebi.ac.uk/vol1/run/ERR317/ERR3173087/20234_7#4.cram.crai
PZQ_popgen6431213	Retained	Uganda	2014	Ko1	Kocoge	Tororo	Pre-treatment	Good_clearers	0.998872	PRJEB31375	SAMEA5366747	ERS3173352	ERX3201022	ERR3173088	6183	Schistosoma mansoni	HiSeq X Ten	PAIRED	ftp.sra.ebi.ac.uk/vol1/fastq/ERR317/008/ERR3173088/ERR3173088_1.fastq.gz;ftp.sra.ebi.ac.uk/vol1/fastq/ERR317/008/ERR3173088/ERR3173088_2.fastq.gz	ftp.sra.ebi.ac.uk/vol1/fastq/ERR317/008/ERR3173088/ERR3173088_1.fastq.gz;ftp.sra.ebi.ac.uk/vol1/fastq/ERR317/008/ERR3173088/ERR3173088_2.fastq.gz	ftp.sra.ebi.ac.uk/vol1/run/ERR317/ERR3173088/20234_7#5.cram	ftp.sra.ebi.ac.uk/vol1/run/ERR317/ERR3173088/20234_7#5.cram	ftp.sra.ebi.ac.uk/vol1/run/ERR317/ERR3173088/20234_7#5.cram.crai	ftp.sra.ebi.ac.uk/vol1/run/ERR317/ERR3173088/20234_7#5.cram.crai
PZQ_popgen6431214	Retained	Uganda	2014	Ko2	Kocoge	Tororo	Pre-treatment	Good_clearers	0.998872	PRJEB31375	SAMEA5366748	ERS3173353	ERX3201023	ERR3173089	6183	Schistosoma mansoni	HiSeq X Ten	PAIRED	ftp.sra.ebi.ac.uk/vol1/fastq/ERR317/009/ERR3173089/ERR3173089_1.fastq.gz;ftp.sra.ebi.ac.uk/vol1/fastq/ERR317/009/ERR3173089/ERR3173089_2.fastq.gz	ftp.sra.ebi.ac.uk/vol1/fastq/ERR317/009/ERR3173089/ERR3173089_1.fastq.gz;ftp.sra.ebi.ac.uk/vol1/fastq/ERR317/009/ERR3173089/ERR3173089_2.fastq.gz	ftp.sra.ebi.ac.uk/vol1/run/ERR317/ERR3173089/20234_7#6.cram	ftp.sra.ebi.ac.uk/vol1/run/ERR317/ERR3173089/20234_7#6.cram	ftp.sra.ebi.ac.uk/vol1/run/ERR317/ERR3173089/20234_7#6.cram.crai	ftp.sra.ebi.ac.uk/vol1/run/ERR317/ERR3173089/20234_7#6.cram.crai
PZQ_popgen6431215	Retained	Uganda	2014	Ko2	Kocoge	Tororo	Pre-treatment	Good_clearers	0.998872	PRJEB31375	SAMEA5366749	ERS3173354	ERX3201024	ERR3173090	6183	Schistosoma mansoni	HiSeq X Ten	PAIRED	ftp.sra.ebi.ac.uk/vol1/fastq/ERR317/000/ERR3173090/ERR3173090_1.fastq.gz;ftp.sra.ebi.ac.uk/vol1/fastq/ERR317/000/ERR3173090/ERR3173090_2.fastq.gz	ftp.sra.ebi.ac.uk/vol1/fastq/ERR317/000/ERR3173090/ERR3173090_1.fastq.gz;ftp.sra.ebi.ac.uk/vol1/fastq/ERR317/000/ERR3173090/ERR3173090_2.fastq.gz	ftp.sra.ebi.ac.uk/vol1/run/ERR317/ERR3173090/20234_7#7.cram	ftp.sra.ebi.ac.uk/vol1/run/ERR317/ERR3173090/20234_7#7.cram	ftp.sra.ebi.ac.uk/vol1/run/ERR317/ERR3173090/20234_7#7.cram.crai	ftp.sra.ebi.ac.uk/vol1/run/ERR317/ERR3173090/20234_7#7.cram.crai
PZQ_popgen6431217	Retained	Uganda	2014	Ko2	Kocoge	Tororo	Pre-treatment	Good_clearers	0.998872	PRJEB31375	SAMEA5366751	ERS3173356	ERX3201025	ERR3173091	6183	Schistosoma mansoni	HiSeq X Ten	PAIRED	ftp.sra.ebi.ac.uk/vol1/fastq/ERR317/001/ERR3173091/ERR3173091_1.fastq.gz;ftp.sra.ebi.ac.uk/vol1/fastq/ERR317/001/ERR3173091/ERR3173091_2.fastq.gz	ftp.sra.ebi.ac.uk/vol1/fastq/ERR317/001/ERR3173091/ERR3173091_1.fastq.gz;ftp.sra.ebi.ac.uk/vol1/fastq/ERR317/001/ERR3173091/ERR3173091_2.fastq.gz	ftp.sra.ebi.ac.uk/vol1/run/ERR317/ERR3173091/20234_7#8.cram	ftp.sra.ebi.ac.uk/vol1/run/ERR317/ERR3173091/20234_7#8.cram	ftp.sra.ebi.ac.uk/vol1/run/ERR317/ERR3173091/20234_7#8.cram.crai	ftp.sra.ebi.ac.uk/vol1/run/ERR317/ERR3173091/20234_7#8.cram.crai
PZQ_popgen6472731	Retained	Uganda	2014	Ko2	Kocoge	Tororo	Pre-treatment	Good_clearers	0.998872	PRJEB31375	SAMEA5366934	ERS3173539	ERX3201168	ERR3173234	6183	Schistosoma mansoni	HiSeq X Ten	PAIRED	ftp.sra.ebi.ac.uk/vol1/fastq/ERR317/004/ERR3173234/ERR3173234_1.fastq.gz;ftp.sra.ebi.ac.uk/vol1/fastq/ERR317/004/ERR3173234/ERR3173234_2.fastq.gz	ftp.sra.ebi.ac.uk/vol1/fastq/ERR317/004/ERR3173234/ERR3173234_1.fastq.gz;ftp.sra.ebi.ac.uk/vol1/fastq/ERR317/004/ERR3173234/ERR3173234_2.fastq.gz	ftp.sra.ebi.ac.uk/vol1/run/ERR317/ERR3173234/20550_8#1.cram	ftp.sra.ebi.ac.uk/vol1/run/ERR317/ERR3173234/20550_8#1.cram	ftp.sra.ebi.ac.uk/vol1/run/ERR317/ERR3173234/20550_8#1.cram.crai	ftp.sra.ebi.ac.uk/vol1/run/ERR317/ERR3173234/20550_8#1.cram.crai
PZQ_popgen6472733	Retained	Uganda	2014	Ko2	Kocoge	Tororo	Pre-treatment	Good_clearers	0.998478	PRJEB31375	SAMEA5366936	ERS3173541	ERX3201160	ERR3173226	6183	Schistosoma mansoni	HiSeq X Ten	PAIRED	ftp.sra.ebi.ac.uk/vol1/fastq/ERR317/006/ERR3173226/ERR3173226_1.fastq.gz;ftp.sra.ebi.ac.uk/vol1/fastq/ERR317/006/ERR3173226/ERR3173226_2.fastq.gz	ftp.sra.ebi.ac.uk/vol1/fastq/ERR317/006/ERR3173226/ERR3173226_1.fastq.gz;ftp.sra.ebi.ac.uk/vol1/fastq/ERR317/006/ERR3173226/ERR3173226_2.fastq.gz	ftp.sra.ebi.ac.uk/vol1/run/ERR317/ERR3173226/20550_7#3.cram	ftp.sra.ebi.ac.uk/vol1/run/ERR317/ERR3173226/20550_7#3.cram	ftp.sra.ebi.ac.uk/vol1/run/ERR317/ERR3173226/20550_7#3.cram.crai	ftp.sra.ebi.ac.uk/vol1/run/ERR317/ERR3173226/20550_7#3.cram.crai
PZQ_popgen6472734	Excluded	Uganda	2014	Ko2	Kocoge	Tororo	Pre-treatment	Good_clearers	0.998478	PRJEB31375	SAMEA5366937	ERS3173542	ERX3201153	ERR3173219	6183	Schistosoma mansoni	HiSeq X Ten	PAIRED	ftp.sra.ebi.ac.uk/vol1/fastq/ERR317/009/ERR3173219/ERR3173219_1.fastq.gz;ftp.sra.ebi.ac.uk/vol1/fastq/ERR317/009/ERR3173219/ERR3173219_2.fastq.gz	ftp.sra.ebi.ac.uk/vol1/fastq/ERR317/009/ERR3173219/ERR3173219_1.fastq.gz;ftp.sra.ebi.ac.uk/vol1/fastq/ERR317/009/ERR3173219/ERR3173219_2.fastq.gz	ftp.sra.ebi.ac.uk/vol1/run/ERR317/ERR3173219/20550_6#6.cram	ftp.sra.ebi.ac.uk/vol1/run/ERR317/ERR3173219/20550_6#6.cram	ftp.sra.ebi.ac.uk/vol1/run/ERR317/ERR3173219/20550_6#6.cram.crai	ftp.sra.ebi.ac.uk/vol1/run/ERR317/ERR3173219/20550_6#6.cram.crai
PZQ_popgen6472735	Excluded	Uganda	2014	Mu6	Musubi	Mayuge	Pre-treatment	Good_clearers	0.997199	PRJEB31375	SAMEA5366938	ERS3173543	ERX3201158	ERR3173224	6183	Schistosoma mansoni	HiSeq X Ten	PAIRED	ftp.sra.ebi.ac.uk/vol1/fastq/ERR317/004/ERR3173224/ERR3173224_1.fastq.gz;ftp.sra.ebi.ac.uk/vol1/fastq/ERR317/004/ERR3173224/ERR3173224_2.fastq.gz	ftp.sra.ebi.ac.uk/vol1/fastq/ERR317/004/ERR3173224/ERR3173224_1.fastq.gz;ftp.sra.ebi.ac.uk/vol1/fastq/ERR317/004/ERR3173224/ERR3173224_2.fastq.gz	ftp.sra.ebi.ac.uk/vol1/run/ERR317/ERR3173224/20550_7#1.cram	ftp.sra.ebi.ac.uk/vol1/run/ERR317/ERR3173224/20550_7#1.cram	ftp.sra.ebi.ac.uk/vol1/run/ERR317/ERR3173224/20550_7#1.cram.crai	ftp.sra.ebi.ac.uk/vol1/run/ERR317/ERR3173224/20550_7#1.cram.crai
PZQ_popgen6472736	Retained	Uganda	2014	Mu6	Musubi	Mayuge	Pre-treatment	Good_clearers	0.997199	PRJEB31375	SAMEA5366939	ERS3173544	ERX3201146	ERR3173212	6183	Schistosoma mansoni	HiSeq X Ten	PAIRED	ftp.sra.ebi.ac.uk/vol1/fastq/ERR317/002/ERR3173212/ERR3173212_1.fastq.gz;ftp.sra.ebi.ac.uk/vol1/fastq/ERR317/002/ERR3173212/ERR3173212_2.fastq.gz	ftp.sra.ebi.ac.uk/vol1/fastq/ERR317/002/ERR3173212/ERR3173212_1.fastq.gz;ftp.sra.ebi.ac.uk/vol1/fastq/ERR317/002/ERR3173212/ERR3173212_2.fastq.gz	ftp.sra.ebi.ac.uk/vol1/run/ERR317/ERR3173212/20550_5#9.cram	ftp.sra.ebi.ac.uk/vol1/run/ERR317/ERR3173212/20550_5#9.cram	ftp.sra.ebi.ac.uk/vol1/run/ERR317/ERR3173212/20550_5#9.cram.crai	ftp.sra.ebi.ac.uk/vol1/run/ERR317/ERR3173212/20550_5#9.cram.crai
PZQ_popgen6472737	Retained	Uganda	2014	Ko3	Kocoge	Tororo	Pre-treatment	Good_clearers	0.999354	PRJEB31375	SAMEA5366940	ERS3173545	ERX3201181	ERR3173247	6183	Schistosoma mansoni	HiSeq X Ten	PAIRED	ftp.sra.ebi.ac.uk/vol1/fastq/ERR317/007/ERR3173247/ERR3173247_1.fastq.gz;ftp.sra.ebi.ac.uk/vol1/fastq/ERR317/007/ERR3173247/ERR3173247_2.fastq.gz	ftp.sra.ebi.ac.uk/vol1/fastq/ERR317/007/ERR3173247/ERR3173247_1.fastq.gz;ftp.sra.ebi.ac.uk/vol1/fastq/ERR317/007/ERR3173247/ERR3173247_2.fastq.gz	ftp.sra.ebi.ac.uk/vol1/run/ERR317/ERR3173247/20552_7#4.cram	ftp.sra.ebi.ac.uk/vol1/run/ERR317/ERR3173247/20552_7#4.cram	ftp.sra.ebi.ac.uk/vol1/run/ERR317/ERR3173247/20552_7#4.cram.crai	ftp.sra.ebi.ac.uk/vol1/run/ERR317/ERR3173247/20552_7#4.cram.crai
PZQ_popgen6472738	Retained	Uganda	2014	Ko3	Kocoge	Tororo	Pre-treatment	Good_clearers	0.999354	PRJEB31375	SAMEA5366941	ERS3173546	ERX3201173	ERR3173239	6183	Schistosoma mansoni	HiSeq X Ten	PAIRED	ftp.sra.ebi.ac.uk/vol1/fastq/ERR317/009/ERR3173239/ERR3173239_1.fastq.gz;ftp.sra.ebi.ac.uk/vol1/fastq/ERR317/009/ERR3173239/ERR3173239_2.fastq.gz	ftp.sra.ebi.ac.uk/vol1/fastq/ERR317/009/ERR3173239/ERR3173239_1.fastq.gz;ftp.sra.ebi.ac.uk/vol1/fastq/ERR317/009/ERR3173239/ERR3173239_2.fastq.gz	ftp.sra.ebi.ac.uk/vol1/run/ERR317/ERR3173239/20550_8#6.cram	ftp.sra.ebi.ac.uk/vol1/run/ERR317/ERR3173239/20550_8#6.cram	ftp.sra.ebi.ac.uk/vol1/run/ERR317/ERR3173239/20550_8#6.cram.crai	ftp.sra.ebi.ac.uk/vol1/run/ERR317/ERR3173239/20550_8#6.cram.crai
PZQ_popgen6472739	Excluded	Uganda	2014	Mu2	Musubi	Mayuge	Post-treatment	Post-treatment	0.614726	PRJEB31375	SAMEA5366942	ERS3173547	ERX3201097	ERR3173163	6183	Schistosoma mansoni	HiSeq X Ten	PAIRED	ftp.sra.ebi.ac.uk/vol1/fastq/ERR317/003/ERR3173163/ERR3173163_1.fastq.gz;ftp.sra.ebi.ac.uk/vol1/fastq/ERR317/003/ERR3173163/ERR3173163_2.fastq.gz	ftp.sra.ebi.ac.uk/vol1/fastq/ERR317/003/ERR3173163/ERR3173163_1.fastq.gz;ftp.sra.ebi.ac.uk/vol1/fastq/ERR317/003/ERR3173163/ERR3173163_2.fastq.gz	ftp.sra.ebi.ac.uk/vol1/run/ERR317/ERR3173163/20549_8#10.cram	ftp.sra.ebi.ac.uk/vol1/run/ERR317/ERR3173163/20549_8#10.cram	ftp.sra.ebi.ac.uk/vol1/run/ERR317/ERR3173163/20549_8#10.cram.crai	ftp.sra.ebi.ac.uk/vol1/run/ERR317/ERR3173163/20549_8#10.cram.crai
PZQ_popgen6472740	Retained	Uganda	2014	Mu2	Musubi	Mayuge	Post-treatment	Post-treatment	0.614726	PRJEB31375	SAMEA5366943	ERS3173548	ERX3201188	ERR3173254	6183	Schistosoma mansoni	HiSeq X Ten	PAIRED	ftp.sra.ebi.ac.uk/vol1/fastq/ERR317/004/ERR3173254/ERR3173254_1.fastq.gz;ftp.sra.ebi.ac.uk/vol1/fastq/ERR317/004/ERR3173254/ERR3173254_2.fastq.gz	ftp.sra.ebi.ac.uk/vol1/fastq/ERR317/004/ERR3173254/ERR3173254_1.fastq.gz;ftp.sra.ebi.ac.uk/vol1/fastq/ERR317/004/ERR3173254/ERR3173254_2.fastq.gz	ftp.sra.ebi.ac.uk/vol1/run/ERR317/ERR3173254/20552_8#1.cram	ftp.sra.ebi.ac.uk/vol1/run/ERR317/ERR3173254/20552_8#1.cram	ftp.sra.ebi.ac.uk/vol1/run/ERR317/ERR3173254/20552_8#1.cram.crai	ftp.sra.ebi.ac.uk/vol1/run/ERR317/ERR3173254/20552_8#1.cram.crai
PZQ_popgen6472741	Retained	Uganda	2014	Mu2	Musubi	Mayuge	Post-treatment	Post-treatment	0.614726	PRJEB31375	SAMEA5366944	ERS3173549	ERX3201134	ERR3173200	6183	Schistosoma mansoni	HiSeq X Ten	PAIRED	ftp.sra.ebi.ac.uk/vol1/fastq/ERR317/000/ERR3173200/ERR3173200_1.fastq.gz;ftp.sra.ebi.ac.uk/vol1/fastq/ERR317/000/ERR3173200/ERR3173200_2.fastq.gz	ftp.sra.ebi.ac.uk/vol1/fastq/ERR317/000/ERR3173200/ERR3173200_1.fastq.gz;ftp.sra.ebi.ac.uk/vol1/fastq/ERR317/000/ERR3173200/ERR3173200_2.fastq.gz	ftp.sra.ebi.ac.uk/vol1/run/ERR317/ERR3173200/20550_4#7.cram	ftp.sra.ebi.ac.uk/vol1/run/ERR317/ERR3173200/20550_4#7.cram	ftp.sra.ebi.ac.uk/vol1/run/ERR317/ERR3173200/20550_4#7.cram.crai	ftp.sra.ebi.ac.uk/vol1/run/ERR317/ERR3173200/20550_4#7.cram.crai
PZQ_popgen6472742	Retained	Uganda	2014	Mu2	Musubi	Mayuge	Post-treatment	Post-treatment	0.614726	PRJEB31375	SAMEA5366945	ERS3173550	ERX3201195	ERR3173261	6183	Schistosoma mansoni	HiSeq X Ten	PAIRED	ftp.sra.ebi.ac.uk/vol1/fastq/ERR317/001/ERR3173261/ERR3173261_1.fastq.gz;ftp.sra.ebi.ac.uk/vol1/fastq/ERR317/001/ERR3173261/ERR3173261_2.fastq.gz	ftp.sra.ebi.ac.uk/vol1/fastq/ERR317/001/ERR3173261/ERR3173261_1.fastq.gz;ftp.sra.ebi.ac.uk/vol1/fastq/ERR317/001/ERR3173261/ERR3173261_2.fastq.gz	ftp.sra.ebi.ac.uk/vol1/run/ERR317/ERR3173261/20552_8#8.cram	ftp.sra.ebi.ac.uk/vol1/run/ERR317/ERR3173261/20552_8#8.cram	ftp.sra.ebi.ac.uk/vol1/run/ERR317/ERR3173261/20552_8#8.cram.crai	ftp.sra.ebi.ac.uk/vol1/run/ERR317/ERR3173261/20552_8#8.cram.crai
PZQ_popgen6472743	Retained	Uganda	2014	Mu4	Musubi	Mayuge	Post-treatment	Post-treatment	0.914146	PRJEB31375	SAMEA5366946	ERS3173551	ERX3201162	ERR3173228	6183	Schistosoma mansoni	HiSeq X Ten	PAIRED	ftp.sra.ebi.ac.uk/vol1/fastq/ERR317/008/ERR3173228/ERR3173228_1.fastq.gz;ftp.sra.ebi.ac.uk/vol1/fastq/ERR317/008/ERR3173228/ERR3173228_2.fastq.gz	ftp.sra.ebi.ac.uk/vol1/fastq/ERR317/008/ERR3173228/ERR3173228_1.fastq.gz;ftp.sra.ebi.ac.uk/vol1/fastq/ERR317/008/ERR3173228/ERR3173228_2.fastq.gz	ftp.sra.ebi.ac.uk/vol1/run/ERR317/ERR3173228/20550_7#5.cram	ftp.sra.ebi.ac.uk/vol1/run/ERR317/ERR3173228/20550_7#5.cram	ftp.sra.ebi.ac.uk/vol1/run/ERR317/ERR3173228/20550_7#5.cram.crai	ftp.sra.ebi.ac.uk/vol1/run/ERR317/ERR3173228/20550_7#5.cram.crai
PZQ_popgen6472744	Retained	Uganda	2014	Mu4	Musubi	Mayuge	Post-treatment	Post-treatment	0.914146	PRJEB31375	SAMEA5366947	ERS3173552	ERX3201170	ERR3173236	6183	Schistosoma mansoni	HiSeq X Ten	PAIRED	ftp.sra.ebi.ac.uk/vol1/fastq/ERR317/006/ERR3173236/ERR3173236_1.fastq.gz;ftp.sra.ebi.ac.uk/vol1/fastq/ERR317/006/ERR3173236/ERR3173236_2.fastq.gz	ftp.sra.ebi.ac.uk/vol1/fastq/ERR317/006/ERR3173236/ERR3173236_1.fastq.gz;ftp.sra.ebi.ac.uk/vol1/fastq/ERR317/006/ERR3173236/ERR3173236_2.fastq.gz	ftp.sra.ebi.ac.uk/vol1/run/ERR317/ERR3173236/20550_8#3.cram	ftp.sra.ebi.ac.uk/vol1/run/ERR317/ERR3173236/20550_8#3.cram	ftp.sra.ebi.ac.uk/vol1/run/ERR317/ERR3173236/20550_8#3.cram.crai	ftp.sra.ebi.ac.uk/vol1/run/ERR317/ERR3173236/20550_8#3.cram.crai
PZQ_popgen6472745	Retained	Uganda	2014	Mu4	Musubi	Mayuge	Post-treatment	Post-treatment	0.914146	PRJEB31375	SAMEA5366948	ERS3173553	ERX3201087	ERR3173153	6183	Schistosoma mansoni	HiSeq X Ten	PAIRED	ftp.sra.ebi.ac.uk/vol1/fastq/ERR317/003/ERR3173153/ERR3173153_1.fastq.gz;ftp.sra.ebi.ac.uk/vol1/fastq/ERR317/003/ERR3173153/ERR3173153_2.fastq.gz	ftp.sra.ebi.ac.uk/vol1/fastq/ERR317/003/ERR3173153/ERR3173153_1.fastq.gz;ftp.sra.ebi.ac.uk/vol1/fastq/ERR317/003/ERR3173153/ERR3173153_2.fastq.gz	ftp.sra.ebi.ac.uk/vol1/run/ERR317/ERR3173153/20549_7#10.cram	ftp.sra.ebi.ac.uk/vol1/run/ERR317/ERR3173153/20549_7#10.cram	ftp.sra.ebi.ac.uk/vol1/run/ERR317/ERR3173153/20549_7#10.cram.crai	ftp.sra.ebi.ac.uk/vol1/run/ERR317/ERR3173153/20549_7#10.cram.crai
PZQ_popgen6472747	Retained	Uganda	2014	Mu4	Musubi	Mayuge	Post-treatment	Post-treatment	0.914146	PRJEB31375	SAMEA5366950	ERS3173555	ERX3201166	ERR3173232	6183	Schistosoma mansoni	HiSeq X Ten	PAIRED	ftp.sra.ebi.ac.uk/vol1/fastq/ERR317/002/ERR3173232/ERR3173232_1.fastq.gz;ftp.sra.ebi.ac.uk/vol1/fastq/ERR317/002/ERR3173232/ERR3173232_2.fastq.gz	ftp.sra.ebi.ac.uk/vol1/fastq/ERR317/002/ERR3173232/ERR3173232_1.fastq.gz;ftp.sra.ebi.ac.uk/vol1/fastq/ERR317/002/ERR3173232/ERR3173232_2.fastq.gz	ftp.sra.ebi.ac.uk/vol1/run/ERR317/ERR3173232/20550_7#9.cram	ftp.sra.ebi.ac.uk/vol1/run/ERR317/ERR3173232/20550_7#9.cram	ftp.sra.ebi.ac.uk/vol1/run/ERR317/ERR3173232/20550_7#9.cram.crai	ftp.sra.ebi.ac.uk/vol1/run/ERR317/ERR3173232/20550_7#9.cram.crai
PZQ_popgen6472748	Retained	Uganda	2014	Mu5	Musubi	Mayuge	Post-treatment	Post-treatment	0.971215	PRJEB31375	SAMEA5366951	ERS3173556	ERX3201197	ERR3173263	6183	Schistosoma mansoni	HiSeq X Ten	PAIRED	ftp.sra.ebi.ac.uk/vol1/fastq/ERR317/003/ERR3173263/ERR3173263_1.fastq.gz;ftp.sra.ebi.ac.uk/vol1/fastq/ERR317/003/ERR3173263/ERR3173263_2.fastq.gz	ftp.sra.ebi.ac.uk/vol1/fastq/ERR317/003/ERR3173263/ERR3173263_1.fastq.gz;ftp.sra.ebi.ac.uk/vol1/fastq/ERR317/003/ERR3173263/ERR3173263_2.fastq.gz	ftp.sra.ebi.ac.uk/vol1/run/ERR317/ERR3173263/20552_8#10.cram	ftp.sra.ebi.ac.uk/vol1/run/ERR317/ERR3173263/20552_8#10.cram	ftp.sra.ebi.ac.uk/vol1/run/ERR317/ERR3173263/20552_8#10.cram.crai	ftp.sra.ebi.ac.uk/vol1/run/ERR317/ERR3173263/20552_8#10.cram.crai
PZQ_popgen6472749	Retained	Uganda	2014	Mu5	Musubi	Mayuge	Post-treatment	Post-treatment	0.971215	PRJEB31375	SAMEA5366952	ERS3173557	ERX3201074	ERR3173140	6183	Schistosoma mansoni	HiSeq X Ten	PAIRED	ftp.sra.ebi.ac.uk/vol1/fastq/ERR317/000/ERR3173140/ERR3173140_1.fastq.gz;ftp.sra.ebi.ac.uk/vol1/fastq/ERR317/000/ERR3173140/ERR3173140_2.fastq.gz	ftp.sra.ebi.ac.uk/vol1/fastq/ERR317/000/ERR3173140/ERR3173140_1.fastq.gz;ftp.sra.ebi.ac.uk/vol1/fastq/ERR317/000/ERR3173140/ERR3173140_2.fastq.gz	ftp.sra.ebi.ac.uk/vol1/run/ERR317/ERR3173140/20549_6#7.cram	ftp.sra.ebi.ac.uk/vol1/run/ERR317/ERR3173140/20549_6#7.cram	ftp.sra.ebi.ac.uk/vol1/run/ERR317/ERR3173140/20549_6#7.cram.crai	ftp.sra.ebi.ac.uk/vol1/run/ERR317/ERR3173140/20549_6#7.cram.crai
PZQ_popgen6472750	Retained	Uganda	2014	Mu5	Musubi	Mayuge	Post-treatment	Post-treatment	0.971215	PRJEB31375	SAMEA5366953	ERS3173558	ERX3201176	ERR3173242	6183	Schistosoma mansoni	HiSeq X Ten	PAIRED	ftp.sra.ebi.ac.uk/vol1/fastq/ERR317/002/ERR3173242/ERR3173242_1.fastq.gz;ftp.sra.ebi.ac.uk/vol1/fastq/ERR317/002/ERR3173242/ERR3173242_2.fastq.gz	ftp.sra.ebi.ac.uk/vol1/fastq/ERR317/002/ERR3173242/ERR3173242_1.fastq.gz;ftp.sra.ebi.ac.uk/vol1/fastq/ERR317/002/ERR3173242/ERR3173242_2.fastq.gz	ftp.sra.ebi.ac.uk/vol1/run/ERR317/ERR3173242/20550_8#9.cram	ftp.sra.ebi.ac.uk/vol1/run/ERR317/ERR3173242/20550_8#9.cram	ftp.sra.ebi.ac.uk/vol1/run/ERR317/ERR3173242/20550_8#9.cram.crai	ftp.sra.ebi.ac.uk/vol1/run/ERR317/ERR3173242/20550_8#9.cram.crai
PZQ_popgen6472751	Retained	Uganda	2014	Mu5	Musubi	Mayuge	Post-treatment	Post-treatment	0.971215	PRJEB31375	SAMEA5366954	ERS3173559	ERX3201196	ERR3173262	6183	Schistosoma mansoni	HiSeq X Ten	PAIRED	ftp.sra.ebi.ac.uk/vol1/fastq/ERR317/002/ERR3173262/ERR3173262_1.fastq.gz;ftp.sra.ebi.ac.uk/vol1/fastq/ERR317/002/ERR3173262/ERR3173262_2.fastq.gz	ftp.sra.ebi.ac.uk/vol1/fastq/ERR317/002/ERR3173262/ERR3173262_1.fastq.gz;ftp.sra.ebi.ac.uk/vol1/fastq/ERR317/002/ERR3173262/ERR3173262_2.fastq.gz	ftp.sra.ebi.ac.uk/vol1/run/ERR317/ERR3173262/20552_8#9.cram	ftp.sra.ebi.ac.uk/vol1/run/ERR317/ERR3173262/20552_8#9.cram	ftp.sra.ebi.ac.uk/vol1/run/ERR317/ERR3173262/20552_8#9.cram.crai	ftp.sra.ebi.ac.uk/vol1/run/ERR317/ERR3173262/20552_8#9.cram.crai
PZQ_popgen6472752	Retained	Uganda	2014	Mu5	Musubi	Mayuge	Post-treatment	Post-treatment	0.971215	PRJEB31375	SAMEA5366955	ERS3173560	ERX3201157	ERR3173223	6183	Schistosoma mansoni	HiSeq X Ten	PAIRED	ftp.sra.ebi.ac.uk/vol1/fastq/ERR317/003/ERR3173223/ERR3173223_1.fastq.gz;ftp.sra.ebi.ac.uk/vol1/fastq/ERR317/003/ERR3173223/ERR3173223_2.fastq.gz	ftp.sra.ebi.ac.uk/vol1/fastq/ERR317/003/ERR3173223/ERR3173223_1.fastq.gz;ftp.sra.ebi.ac.uk/vol1/fastq/ERR317/003/ERR3173223/ERR3173223_2.fastq.gz	ftp.sra.ebi.ac.uk/vol1/run/ERR317/ERR3173223/20550_6#10.cram	ftp.sra.ebi.ac.uk/vol1/run/ERR317/ERR3173223/20550_6#10.cram	ftp.sra.ebi.ac.uk/vol1/run/ERR317/ERR3173223/20550_6#10.cram.crai	ftp.sra.ebi.ac.uk/vol1/run/ERR317/ERR3173223/20550_6#10.cram.crai
PZQ_popgen6472753	Retained	Uganda	2014	Mu5	Musubi	Mayuge	Post-treatment	Post-treatment	0.971215	PRJEB31375	SAMEA5366956	ERS3173561	ERX3201061	ERR3173127	6183	Schistosoma mansoni	HiSeq X Ten	PAIRED	ftp.sra.ebi.ac.uk/vol1/fastq/ERR317/007/ERR3173127/ERR3173127_1.fastq.gz;ftp.sra.ebi.ac.uk/vol1/fastq/ERR317/007/ERR3173127/ERR3173127_2.fastq.gz	ftp.sra.ebi.ac.uk/vol1/fastq/ERR317/007/ERR3173127/ERR3173127_1.fastq.gz;ftp.sra.ebi.ac.uk/vol1/fastq/ERR317/007/ERR3173127/ERR3173127_2.fastq.gz	ftp.sra.ebi.ac.uk/vol1/run/ERR317/ERR3173127/20549_5#4.cram	ftp.sra.ebi.ac.uk/vol1/run/ERR317/ERR3173127/20549_5#4.cram	ftp.sra.ebi.ac.uk/vol1/run/ERR317/ERR3173127/20549_5#4.cram.crai	ftp.sra.ebi.ac.uk/vol1/run/ERR317/ERR3173127/20549_5#4.cram.crai
PZQ_popgen6472754	Retained	Uganda	2014	Bw1	Bwondha	Mayuge	Post-treatment	Post-treatment	0.910909	PRJEB31375	SAMEA5366957	ERS3173562	ERX3201086	ERR3173152	6183	Schistosoma mansoni	HiSeq X Ten	PAIRED	ftp.sra.ebi.ac.uk/vol1/fastq/ERR317/002/ERR3173152/ERR3173152_1.fastq.gz;ftp.sra.ebi.ac.uk/vol1/fastq/ERR317/002/ERR3173152/ERR3173152_2.fastq.gz	ftp.sra.ebi.ac.uk/vol1/fastq/ERR317/002/ERR3173152/ERR3173152_1.fastq.gz;ftp.sra.ebi.ac.uk/vol1/fastq/ERR317/002/ERR3173152/ERR3173152_2.fastq.gz	ftp.sra.ebi.ac.uk/vol1/run/ERR317/ERR3173152/20549_7#9.cram	ftp.sra.ebi.ac.uk/vol1/run/ERR317/ERR3173152/20549_7#9.cram	ftp.sra.ebi.ac.uk/vol1/run/ERR317/ERR3173152/20549_7#9.cram.crai	ftp.sra.ebi.ac.uk/vol1/run/ERR317/ERR3173152/20549_7#9.cram.crai
PZQ_popgen6472755	Excluded	Uganda	2014	Bw1	Bwondha	Mayuge	Post-treatment	Post-treatment	0.910909	PRJEB31375	SAMEA5366958	ERS3173563	ERX3201076	ERR3173142	6183	Schistosoma mansoni	HiSeq X Ten	PAIRED	ftp.sra.ebi.ac.uk/vol1/fastq/ERR317/002/ERR3173142/ERR3173142_1.fastq.gz;ftp.sra.ebi.ac.uk/vol1/fastq/ERR317/002/ERR3173142/ERR3173142_2.fastq.gz	ftp.sra.ebi.ac.uk/vol1/fastq/ERR317/002/ERR3173142/ERR3173142_1.fastq.gz;ftp.sra.ebi.ac.uk/vol1/fastq/ERR317/002/ERR3173142/ERR3173142_2.fastq.gz	ftp.sra.ebi.ac.uk/vol1/run/ERR317/ERR3173142/20549_6#9.cram	ftp.sra.ebi.ac.uk/vol1/run/ERR317/ERR3173142/20549_6#9.cram	ftp.sra.ebi.ac.uk/vol1/run/ERR317/ERR3173142/20549_6#9.cram.crai	ftp.sra.ebi.ac.uk/vol1/run/ERR317/ERR3173142/20549_6#9.cram.crai
PZQ_popgen6472756	Retained	Uganda	2014	Bw1	Bwondha	Mayuge	Post-treatment	Post-treatment	0.910909	PRJEB31375	SAMEA5366959	ERS3173564	ERX3201180	ERR3173246	6183	Schistosoma mansoni	HiSeq X Ten	PAIRED	ftp.sra.ebi.ac.uk/vol1/fastq/ERR317/006/ERR3173246/ERR3173246_1.fastq.gz;ftp.sra.ebi.ac.uk/vol1/fastq/ERR317/006/ERR3173246/ERR3173246_2.fastq.gz	ftp.sra.ebi.ac.uk/vol1/fastq/ERR317/006/ERR3173246/ERR3173246_1.fastq.gz;ftp.sra.ebi.ac.uk/vol1/fastq/ERR317/006/ERR3173246/ERR3173246_2.fastq.gz	ftp.sra.ebi.ac.uk/vol1/run/ERR317/ERR3173246/20552_7#3.cram	ftp.sra.ebi.ac.uk/vol1/run/ERR317/ERR3173246/20552_7#3.cram	ftp.sra.ebi.ac.uk/vol1/run/ERR317/ERR3173246/20552_7#3.cram.crai	ftp.sra.ebi.ac.uk/vol1/run/ERR317/ERR3173246/20552_7#3.cram.crai
PZQ_popgen6472757	Retained	Uganda	2014	Bw1	Bwondha	Mayuge	Post-treatment	Post-treatment	0.910909	PRJEB31375	SAMEA5366960	ERS3173565	ERX3201136	ERR3173202	6183	Schistosoma mansoni	HiSeq X Ten	PAIRED	ftp.sra.ebi.ac.uk/vol1/fastq/ERR317/002/ERR3173202/ERR3173202_1.fastq.gz;ftp.sra.ebi.ac.uk/vol1/fastq/ERR317/002/ERR3173202/ERR3173202_2.fastq.gz	ftp.sra.ebi.ac.uk/vol1/fastq/ERR317/002/ERR3173202/ERR3173202_1.fastq.gz;ftp.sra.ebi.ac.uk/vol1/fastq/ERR317/002/ERR3173202/ERR3173202_2.fastq.gz	ftp.sra.ebi.ac.uk/vol1/run/ERR317/ERR3173202/20550_4#9.cram	ftp.sra.ebi.ac.uk/vol1/run/ERR317/ERR3173202/20550_4#9.cram	ftp.sra.ebi.ac.uk/vol1/run/ERR317/ERR3173202/20550_4#9.cram.crai	ftp.sra.ebi.ac.uk/vol1/run/ERR317/ERR3173202/20550_4#9.cram.crai
PZQ_popgen6472758	Retained	Uganda	2014	Bw2	Bwondha	Mayuge	Post-treatment	Post-treatment	0.927947	PRJEB31375	SAMEA5366961	ERS3173566	ERX3201138	ERR3173204	6183	Schistosoma mansoni	HiSeq X Ten	PAIRED	ftp.sra.ebi.ac.uk/vol1/fastq/ERR317/004/ERR3173204/ERR3173204_1.fastq.gz;ftp.sra.ebi.ac.uk/vol1/fastq/ERR317/004/ERR3173204/ERR3173204_2.fastq.gz	ftp.sra.ebi.ac.uk/vol1/fastq/ERR317/004/ERR3173204/ERR3173204_1.fastq.gz;ftp.sra.ebi.ac.uk/vol1/fastq/ERR317/004/ERR3173204/ERR3173204_2.fastq.gz	ftp.sra.ebi.ac.uk/vol1/run/ERR317/ERR3173204/20550_5#1.cram	ftp.sra.ebi.ac.uk/vol1/run/ERR317/ERR3173204/20550_5#1.cram	ftp.sra.ebi.ac.uk/vol1/run/ERR317/ERR3173204/20550_5#1.cram.crai	ftp.sra.ebi.ac.uk/vol1/run/ERR317/ERR3173204/20550_5#1.cram.crai
PZQ_popgen6472759	Retained	Uganda	2014	Bw2	Bwondha	Mayuge	Post-treatment	Post-treatment	0.927947	PRJEB31375	SAMEA5366962	ERS3173567	ERX3201149	ERR3173215	6183	Schistosoma mansoni	HiSeq X Ten	PAIRED	ftp.sra.ebi.ac.uk/vol1/fastq/ERR317/005/ERR3173215/ERR3173215_1.fastq.gz;ftp.sra.ebi.ac.uk/vol1/fastq/ERR317/005/ERR3173215/ERR3173215_2.fastq.gz	ftp.sra.ebi.ac.uk/vol1/fastq/ERR317/005/ERR3173215/ERR3173215_1.fastq.gz;ftp.sra.ebi.ac.uk/vol1/fastq/ERR317/005/ERR3173215/ERR3173215_2.fastq.gz	ftp.sra.ebi.ac.uk/vol1/run/ERR317/ERR3173215/20550_6#2.cram	ftp.sra.ebi.ac.uk/vol1/run/ERR317/ERR3173215/20550_6#2.cram	ftp.sra.ebi.ac.uk/vol1/run/ERR317/ERR3173215/20550_6#2.cram.crai	ftp.sra.ebi.ac.uk/vol1/run/ERR317/ERR3173215/20550_6#2.cram.crai
PZQ_popgen6472760	Retained	Uganda	2014	Bw2	Bwondha	Mayuge	Post-treatment	Post-treatment	0.927947	PRJEB31375	SAMEA5366963	ERS3173568	ERX3201137	ERR3173203	6183	Schistosoma mansoni	HiSeq X Ten	PAIRED	ftp.sra.ebi.ac.uk/vol1/fastq/ERR317/003/ERR3173203/ERR3173203_1.fastq.gz;ftp.sra.ebi.ac.uk/vol1/fastq/ERR317/003/ERR3173203/ERR3173203_2.fastq.gz	ftp.sra.ebi.ac.uk/vol1/fastq/ERR317/003/ERR3173203/ERR3173203_1.fastq.gz;ftp.sra.ebi.ac.uk/vol1/fastq/ERR317/003/ERR3173203/ERR3173203_2.fastq.gz	ftp.sra.ebi.ac.uk/vol1/run/ERR317/ERR3173203/20550_4#10.cram	ftp.sra.ebi.ac.uk/vol1/run/ERR317/ERR3173203/20550_4#10.cram	ftp.sra.ebi.ac.uk/vol1/run/ERR317/ERR3173203/20550_4#10.cram.crai	ftp.sra.ebi.ac.uk/vol1/run/ERR317/ERR3173203/20550_4#10.cram.crai
PZQ_popgen6472761	Excluded	Uganda	2014	Bw2	Bwondha	Mayuge	Post-treatment	Post-treatment	0.927947	PRJEB31375	SAMEA5366964	ERS3173569	ERX3201057	ERR3173123	6183	Schistosoma mansoni	HiSeq X Ten	PAIRED	ftp.sra.ebi.ac.uk/vol1/fastq/ERR317/003/ERR3173123/ERR3173123_1.fastq.gz;ftp.sra.ebi.ac.uk/vol1/fastq/ERR317/003/ERR3173123/ERR3173123_2.fastq.gz	ftp.sra.ebi.ac.uk/vol1/fastq/ERR317/003/ERR3173123/ERR3173123_1.fastq.gz;ftp.sra.ebi.ac.uk/vol1/fastq/ERR317/003/ERR3173123/ERR3173123_2.fastq.gz	ftp.sra.ebi.ac.uk/vol1/run/ERR317/ERR3173123/20549_4#10.cram	ftp.sra.ebi.ac.uk/vol1/run/ERR317/ERR3173123/20549_4#10.cram	ftp.sra.ebi.ac.uk/vol1/run/ERR317/ERR3173123/20549_4#10.cram.crai	ftp.sra.ebi.ac.uk/vol1/run/ERR317/ERR3173123/20549_4#10.cram.crai
PZQ_popgen6472762	Retained	Uganda	2014	Bw2	Bwondha	Mayuge	Post-treatment	Post-treatment	0.927947	PRJEB31375	SAMEA5366965	ERS3173570	ERX3201052	ERR3173118	6183	Schistosoma mansoni	HiSeq X Ten	PAIRED	ftp.sra.ebi.ac.uk/vol1/fastq/ERR317/008/ERR3173118/ERR3173118_1.fastq.gz;ftp.sra.ebi.ac.uk/vol1/fastq/ERR317/008/ERR3173118/ERR3173118_2.fastq.gz	ftp.sra.ebi.ac.uk/vol1/fastq/ERR317/008/ERR3173118/ERR3173118_1.fastq.gz;ftp.sra.ebi.ac.uk/vol1/fastq/ERR317/008/ERR3173118/ERR3173118_2.fastq.gz	ftp.sra.ebi.ac.uk/vol1/run/ERR317/ERR3173118/20549_3#8.cram	ftp.sra.ebi.ac.uk/vol1/run/ERR317/ERR3173118/20549_3#8.cram	ftp.sra.ebi.ac.uk/vol1/run/ERR317/ERR3173118/20549_3#8.cram.crai	ftp.sra.ebi.ac.uk/vol1/run/ERR317/ERR3173118/20549_3#8.cram.crai
PZQ_popgen6472763	Excluded	Uganda	2014	Bw3	Bwondha	Mayuge	Post-treatment	Post-treatment	0.933754	PRJEB31375	SAMEA5366966	ERS3173571	ERX3201123	ERR3173189	6183	Schistosoma mansoni	HiSeq X Ten	PAIRED	ftp.sra.ebi.ac.uk/vol1/fastq/ERR317/009/ERR3173189/ERR3173189_1.fastq.gz;ftp.sra.ebi.ac.uk/vol1/fastq/ERR317/009/ERR3173189/ERR3173189_2.fastq.gz	ftp.sra.ebi.ac.uk/vol1/fastq/ERR317/009/ERR3173189/ERR3173189_1.fastq.gz;ftp.sra.ebi.ac.uk/vol1/fastq/ERR317/009/ERR3173189/ERR3173189_2.fastq.gz	ftp.sra.ebi.ac.uk/vol1/run/ERR317/ERR3173189/20550_3#6.cram	ftp.sra.ebi.ac.uk/vol1/run/ERR317/ERR3173189/20550_3#6.cram	ftp.sra.ebi.ac.uk/vol1/run/ERR317/ERR3173189/20550_3#6.cram.crai	ftp.sra.ebi.ac.uk/vol1/run/ERR317/ERR3173189/20550_3#6.cram.crai
PZQ_popgen6472764	Retained	Uganda	2014	Bw3	Bwondha	Mayuge	Post-treatment	Post-treatment	0.933754	PRJEB31375	SAMEA5366967	ERS3173572	ERX3201114	ERR3173180	6183	Schistosoma mansoni	HiSeq X Ten	PAIRED	ftp.sra.ebi.ac.uk/vol1/fastq/ERR317/000/ERR3173180/ERR3173180_1.fastq.gz;ftp.sra.ebi.ac.uk/vol1/fastq/ERR317/000/ERR3173180/ERR3173180_2.fastq.gz	ftp.sra.ebi.ac.uk/vol1/fastq/ERR317/000/ERR3173180/ERR3173180_1.fastq.gz;ftp.sra.ebi.ac.uk/vol1/fastq/ERR317/000/ERR3173180/ERR3173180_2.fastq.gz	ftp.sra.ebi.ac.uk/vol1/run/ERR317/ERR3173180/20550_2#7.cram	ftp.sra.ebi.ac.uk/vol1/run/ERR317/ERR3173180/20550_2#7.cram	ftp.sra.ebi.ac.uk/vol1/run/ERR317/ERR3173180/20550_2#7.cram.crai	ftp.sra.ebi.ac.uk/vol1/run/ERR317/ERR3173180/20550_2#7.cram.crai
PZQ_popgen6472765	Retained	Uganda	2014	Bw3	Bwondha	Mayuge	Post-treatment	Post-treatment	0.933754	PRJEB31375	SAMEA5366968	ERS3173573	ERX3201159	ERR3173225	6183	Schistosoma mansoni	HiSeq X Ten	PAIRED	ftp.sra.ebi.ac.uk/vol1/fastq/ERR317/005/ERR3173225/ERR3173225_1.fastq.gz;ftp.sra.ebi.ac.uk/vol1/fastq/ERR317/005/ERR3173225/ERR3173225_2.fastq.gz	ftp.sra.ebi.ac.uk/vol1/fastq/ERR317/005/ERR3173225/ERR3173225_1.fastq.gz;ftp.sra.ebi.ac.uk/vol1/fastq/ERR317/005/ERR3173225/ERR3173225_2.fastq.gz	ftp.sra.ebi.ac.uk/vol1/run/ERR317/ERR3173225/20550_7#2.cram	ftp.sra.ebi.ac.uk/vol1/run/ERR317/ERR3173225/20550_7#2.cram	ftp.sra.ebi.ac.uk/vol1/run/ERR317/ERR3173225/20550_7#2.cram.crai	ftp.sra.ebi.ac.uk/vol1/run/ERR317/ERR3173225/20550_7#2.cram.crai
PZQ_popgen6472766	Retained	Uganda	2014	Bu1	Bugoto	Mayuge	Post-treatment	Post-treatment	0.242206	PRJEB31375	SAMEA5366969	ERS3173574	ERX3201172	ERR3173238	6183	Schistosoma mansoni	HiSeq X Ten	PAIRED	ftp.sra.ebi.ac.uk/vol1/fastq/ERR317/008/ERR3173238/ERR3173238_1.fastq.gz;ftp.sra.ebi.ac.uk/vol1/fastq/ERR317/008/ERR3173238/ERR3173238_2.fastq.gz	ftp.sra.ebi.ac.uk/vol1/fastq/ERR317/008/ERR3173238/ERR3173238_1.fastq.gz;ftp.sra.ebi.ac.uk/vol1/fastq/ERR317/008/ERR3173238/ERR3173238_2.fastq.gz	ftp.sra.ebi.ac.uk/vol1/run/ERR317/ERR3173238/20550_8#5.cram	ftp.sra.ebi.ac.uk/vol1/run/ERR317/ERR3173238/20550_8#5.cram	ftp.sra.ebi.ac.uk/vol1/run/ERR317/ERR3173238/20550_8#5.cram.crai	ftp.sra.ebi.ac.uk/vol1/run/ERR317/ERR3173238/20550_8#5.cram.crai
PZQ_popgen6472767	Retained	Uganda	2014	Bu1	Bugoto	Mayuge	Post-treatment	Post-treatment	0.242206	PRJEB31375	SAMEA5366970	ERS3173575	ERX3201152	ERR3173218	6183	Schistosoma mansoni	HiSeq X Ten	PAIRED	ftp.sra.ebi.ac.uk/vol1/fastq/ERR317/008/ERR3173218/ERR3173218_1.fastq.gz;ftp.sra.ebi.ac.uk/vol1/fastq/ERR317/008/ERR3173218/ERR3173218_2.fastq.gz	ftp.sra.ebi.ac.uk/vol1/fastq/ERR317/008/ERR3173218/ERR3173218_1.fastq.gz;ftp.sra.ebi.ac.uk/vol1/fastq/ERR317/008/ERR3173218/ERR3173218_2.fastq.gz	ftp.sra.ebi.ac.uk/vol1/run/ERR317/ERR3173218/20550_6#5.cram	ftp.sra.ebi.ac.uk/vol1/run/ERR317/ERR3173218/20550_6#5.cram	ftp.sra.ebi.ac.uk/vol1/run/ERR317/ERR3173218/20550_6#5.cram.crai	ftp.sra.ebi.ac.uk/vol1/run/ERR317/ERR3173218/20550_6#5.cram.crai
PZQ_popgen6472768	Retained	Uganda	2014	Bu1	Bugoto	Mayuge	Post-treatment	Post-treatment	0.242206	PRJEB31375	SAMEA5366971	ERS3173576	ERX3201142	ERR3173208	6183	Schistosoma mansoni	HiSeq X Ten	PAIRED	ftp.sra.ebi.ac.uk/vol1/fastq/ERR317/008/ERR3173208/ERR3173208_1.fastq.gz;ftp.sra.ebi.ac.uk/vol1/fastq/ERR317/008/ERR3173208/ERR3173208_2.fastq.gz	ftp.sra.ebi.ac.uk/vol1/fastq/ERR317/008/ERR3173208/ERR3173208_1.fastq.gz;ftp.sra.ebi.ac.uk/vol1/fastq/ERR317/008/ERR3173208/ERR3173208_2.fastq.gz	ftp.sra.ebi.ac.uk/vol1/run/ERR317/ERR3173208/20550_5#5.cram	ftp.sra.ebi.ac.uk/vol1/run/ERR317/ERR3173208/20550_5#5.cram	ftp.sra.ebi.ac.uk/vol1/run/ERR317/ERR3173208/20550_5#5.cram.crai	ftp.sra.ebi.ac.uk/vol1/run/ERR317/ERR3173208/20550_5#5.cram.crai
PZQ_popgen6472769	Retained	Uganda	2014	Bu1	Bugoto	Mayuge	Post-treatment	Post-treatment	0.242206	PRJEB31375	SAMEA5366972	ERS3173577	ERX3201085	ERR3173151	6183	Schistosoma mansoni	HiSeq X Ten	PAIRED	ftp.sra.ebi.ac.uk/vol1/fastq/ERR317/001/ERR3173151/ERR3173151_1.fastq.gz;ftp.sra.ebi.ac.uk/vol1/fastq/ERR317/001/ERR3173151/ERR3173151_2.fastq.gz	ftp.sra.ebi.ac.uk/vol1/fastq/ERR317/001/ERR3173151/ERR3173151_1.fastq.gz;ftp.sra.ebi.ac.uk/vol1/fastq/ERR317/001/ERR3173151/ERR3173151_2.fastq.gz	ftp.sra.ebi.ac.uk/vol1/run/ERR317/ERR3173151/20549_7#8.cram	ftp.sra.ebi.ac.uk/vol1/run/ERR317/ERR3173151/20549_7#8.cram	ftp.sra.ebi.ac.uk/vol1/run/ERR317/ERR3173151/20549_7#8.cram.crai	ftp.sra.ebi.ac.uk/vol1/run/ERR317/ERR3173151/20549_7#8.cram.crai
PZQ_popgen6472770	Retained	Uganda	2014	Bu1	Bugoto	Mayuge	Post-treatment	Post-treatment	0.242206	PRJEB31375	SAMEA5366973	ERS3173578	ERX3201042	ERR3173108	6183	Schistosoma mansoni	HiSeq X Ten	PAIRED	ftp.sra.ebi.ac.uk/vol1/fastq/ERR317/008/ERR3173108/ERR3173108_1.fastq.gz;ftp.sra.ebi.ac.uk/vol1/fastq/ERR317/008/ERR3173108/ERR3173108_2.fastq.gz	ftp.sra.ebi.ac.uk/vol1/fastq/ERR317/008/ERR3173108/ERR3173108_1.fastq.gz;ftp.sra.ebi.ac.uk/vol1/fastq/ERR317/008/ERR3173108/ERR3173108_2.fastq.gz	ftp.sra.ebi.ac.uk/vol1/run/ERR317/ERR3173108/20549_2#8.cram	ftp.sra.ebi.ac.uk/vol1/run/ERR317/ERR3173108/20549_2#8.cram	ftp.sra.ebi.ac.uk/vol1/run/ERR317/ERR3173108/20549_2#8.cram.crai	ftp.sra.ebi.ac.uk/vol1/run/ERR317/ERR3173108/20549_2#8.cram.crai
PZQ_popgen6472771	Retained	Uganda	2014	Mu2	Musubi	Mayuge	Pre-treatment	Pre-treatment	0.614726	PRJEB31375	SAMEA5366974	ERS3173579	ERX3201107	ERR3173173	6183	Schistosoma mansoni	HiSeq X Ten	PAIRED	ftp.sra.ebi.ac.uk/vol1/fastq/ERR317/003/ERR3173173/ERR3173173_1.fastq.gz;ftp.sra.ebi.ac.uk/vol1/fastq/ERR317/003/ERR3173173/ERR3173173_2.fastq.gz	ftp.sra.ebi.ac.uk/vol1/fastq/ERR317/003/ERR3173173/ERR3173173_1.fastq.gz;ftp.sra.ebi.ac.uk/vol1/fastq/ERR317/003/ERR3173173/ERR3173173_2.fastq.gz	ftp.sra.ebi.ac.uk/vol1/run/ERR317/ERR3173173/20550_1#10.cram	ftp.sra.ebi.ac.uk/vol1/run/ERR317/ERR3173173/20550_1#10.cram	ftp.sra.ebi.ac.uk/vol1/run/ERR317/ERR3173173/20550_1#10.cram.crai	ftp.sra.ebi.ac.uk/vol1/run/ERR317/ERR3173173/20550_1#10.cram.crai
PZQ_popgen6472772	Retained	Uganda	2014	Mu2	Musubi	Mayuge	Pre-treatment	Pre-treatment	0.614726	PRJEB31375	SAMEA5366975	ERS3173580	ERX3201145	ERR3173211	6183	Schistosoma mansoni	HiSeq X Ten	PAIRED	ftp.sra.ebi.ac.uk/vol1/fastq/ERR317/001/ERR3173211/ERR3173211_1.fastq.gz;ftp.sra.ebi.ac.uk/vol1/fastq/ERR317/001/ERR3173211/ERR3173211_2.fastq.gz	ftp.sra.ebi.ac.uk/vol1/fastq/ERR317/001/ERR3173211/ERR3173211_1.fastq.gz;ftp.sra.ebi.ac.uk/vol1/fastq/ERR317/001/ERR3173211/ERR3173211_2.fastq.gz	ftp.sra.ebi.ac.uk/vol1/run/ERR317/ERR3173211/20550_5#8.cram	ftp.sra.ebi.ac.uk/vol1/run/ERR317/ERR3173211/20550_5#8.cram	ftp.sra.ebi.ac.uk/vol1/run/ERR317/ERR3173211/20550_5#8.cram.crai	ftp.sra.ebi.ac.uk/vol1/run/ERR317/ERR3173211/20550_5#8.cram.crai
PZQ_popgen6472773	Retained	Uganda	2014	Mu2	Musubi	Mayuge	Pre-treatment	Pre-treatment	0.614726	PRJEB31375	SAMEA5366976	ERS3173581	ERX3201099	ERR3173165	6183	Schistosoma mansoni	HiSeq X Ten	PAIRED	ftp.sra.ebi.ac.uk/vol1/fastq/ERR317/005/ERR3173165/ERR3173165_1.fastq.gz;ftp.sra.ebi.ac.uk/vol1/fastq/ERR317/005/ERR3173165/ERR3173165_2.fastq.gz	ftp.sra.ebi.ac.uk/vol1/fastq/ERR317/005/ERR3173165/ERR3173165_1.fastq.gz;ftp.sra.ebi.ac.uk/vol1/fastq/ERR317/005/ERR3173165/ERR3173165_2.fastq.gz	ftp.sra.ebi.ac.uk/vol1/run/ERR317/ERR3173165/20550_1#2.cram	ftp.sra.ebi.ac.uk/vol1/run/ERR317/ERR3173165/20550_1#2.cram	ftp.sra.ebi.ac.uk/vol1/run/ERR317/ERR3173165/20550_1#2.cram.crai	ftp.sra.ebi.ac.uk/vol1/run/ERR317/ERR3173165/20550_1#2.cram.crai
PZQ_popgen6472774	Retained	Uganda	2014	Mu2	Musubi	Mayuge	Pre-treatment	Pre-treatment	0.614726	PRJEB31375	SAMEA5366977	ERS3173582	ERX3201105	ERR3173171	6183	Schistosoma mansoni	HiSeq X Ten	PAIRED	ftp.sra.ebi.ac.uk/vol1/fastq/ERR317/001/ERR3173171/ERR3173171_1.fastq.gz;ftp.sra.ebi.ac.uk/vol1/fastq/ERR317/001/ERR3173171/ERR3173171_2.fastq.gz	ftp.sra.ebi.ac.uk/vol1/fastq/ERR317/001/ERR3173171/ERR3173171_1.fastq.gz;ftp.sra.ebi.ac.uk/vol1/fastq/ERR317/001/ERR3173171/ERR3173171_2.fastq.gz	ftp.sra.ebi.ac.uk/vol1/run/ERR317/ERR3173171/20550_1#8.cram	ftp.sra.ebi.ac.uk/vol1/run/ERR317/ERR3173171/20550_1#8.cram	ftp.sra.ebi.ac.uk/vol1/run/ERR317/ERR3173171/20550_1#8.cram.crai	ftp.sra.ebi.ac.uk/vol1/run/ERR317/ERR3173171/20550_1#8.cram.crai
PZQ_popgen6472775	Retained	Uganda	2014	Mu2	Musubi	Mayuge	Pre-treatment	Pre-treatment	0.614726	PRJEB31375	SAMEA5366978	ERS3173583	ERX3201167	ERR3173233	6183	Schistosoma mansoni	HiSeq X Ten	PAIRED	ftp.sra.ebi.ac.uk/vol1/fastq/ERR317/003/ERR3173233/ERR3173233_1.fastq.gz;ftp.sra.ebi.ac.uk/vol1/fastq/ERR317/003/ERR3173233/ERR3173233_2.fastq.gz	ftp.sra.ebi.ac.uk/vol1/fastq/ERR317/003/ERR3173233/ERR3173233_1.fastq.gz;ftp.sra.ebi.ac.uk/vol1/fastq/ERR317/003/ERR3173233/ERR3173233_2.fastq.gz	ftp.sra.ebi.ac.uk/vol1/run/ERR317/ERR3173233/20550_7#10.cram	ftp.sra.ebi.ac.uk/vol1/run/ERR317/ERR3173233/20550_7#10.cram	ftp.sra.ebi.ac.uk/vol1/run/ERR317/ERR3173233/20550_7#10.cram.crai	ftp.sra.ebi.ac.uk/vol1/run/ERR317/ERR3173233/20550_7#10.cram.crai
PZQ_popgen6472776	Retained	Uganda	2014	Mu2	Musubi	Mayuge	Pre-treatment	Pre-treatment	0.914146	PRJEB31375	SAMEA5366979	ERS3173584	ERX3201183	ERR3173249	6183	Schistosoma mansoni	HiSeq X Ten	PAIRED	ftp.sra.ebi.ac.uk/vol1/fastq/ERR317/009/ERR3173249/ERR3173249_1.fastq.gz;ftp.sra.ebi.ac.uk/vol1/fastq/ERR317/009/ERR3173249/ERR3173249_2.fastq.gz	ftp.sra.ebi.ac.uk/vol1/fastq/ERR317/009/ERR3173249/ERR3173249_1.fastq.gz;ftp.sra.ebi.ac.uk/vol1/fastq/ERR317/009/ERR3173249/ERR3173249_2.fastq.gz	ftp.sra.ebi.ac.uk/vol1/run/ERR317/ERR3173249/20552_7#6.cram	ftp.sra.ebi.ac.uk/vol1/run/ERR317/ERR3173249/20552_7#6.cram	ftp.sra.ebi.ac.uk/vol1/run/ERR317/ERR3173249/20552_7#6.cram.crai	ftp.sra.ebi.ac.uk/vol1/run/ERR317/ERR3173249/20552_7#6.cram.crai
PZQ_popgen6472777	Retained	Uganda	2014	Mu2	Musubi	Mayuge	Pre-treatment	Pre-treatment	0.914146	PRJEB31375	SAMEA5366980	ERS3173585	ERX3201096	ERR3173162	6183	Schistosoma mansoni	HiSeq X Ten	PAIRED	ftp.sra.ebi.ac.uk/vol1/fastq/ERR317/002/ERR3173162/ERR3173162_1.fastq.gz;ftp.sra.ebi.ac.uk/vol1/fastq/ERR317/002/ERR3173162/ERR3173162_2.fastq.gz	ftp.sra.ebi.ac.uk/vol1/fastq/ERR317/002/ERR3173162/ERR3173162_1.fastq.gz;ftp.sra.ebi.ac.uk/vol1/fastq/ERR317/002/ERR3173162/ERR3173162_2.fastq.gz	ftp.sra.ebi.ac.uk/vol1/run/ERR317/ERR3173162/20549_8#9.cram	ftp.sra.ebi.ac.uk/vol1/run/ERR317/ERR3173162/20549_8#9.cram	ftp.sra.ebi.ac.uk/vol1/run/ERR317/ERR3173162/20549_8#9.cram.crai	ftp.sra.ebi.ac.uk/vol1/run/ERR317/ERR3173162/20549_8#9.cram.crai
PZQ_popgen6472778	Retained	Uganda	2014	Mu4	Musubi	Mayuge	Pre-treatment	Pre-treatment	0.914146	PRJEB31375	SAMEA5366981	ERS3173586	ERX3201174	ERR3173240	6183	Schistosoma mansoni	HiSeq X Ten	PAIRED	ftp.sra.ebi.ac.uk/vol1/fastq/ERR317/000/ERR3173240/ERR3173240_1.fastq.gz;ftp.sra.ebi.ac.uk/vol1/fastq/ERR317/000/ERR3173240/ERR3173240_2.fastq.gz	ftp.sra.ebi.ac.uk/vol1/fastq/ERR317/000/ERR3173240/ERR3173240_1.fastq.gz;ftp.sra.ebi.ac.uk/vol1/fastq/ERR317/000/ERR3173240/ERR3173240_2.fastq.gz	ftp.sra.ebi.ac.uk/vol1/run/ERR317/ERR3173240/20550_8#7.cram	ftp.sra.ebi.ac.uk/vol1/run/ERR317/ERR3173240/20550_8#7.cram	ftp.sra.ebi.ac.uk/vol1/run/ERR317/ERR3173240/20550_8#7.cram.crai	ftp.sra.ebi.ac.uk/vol1/run/ERR317/ERR3173240/20550_8#7.cram.crai
PZQ_popgen6472779	Excluded	Uganda	2014	Mu4	Musubi	Mayuge	Pre-treatment	Pre-treatment	0.914146	PRJEB31375	SAMEA5366982	ERS3173587	ERX3201187	ERR3173253	6183	Schistosoma mansoni	HiSeq X Ten	PAIRED	ftp.sra.ebi.ac.uk/vol1/fastq/ERR317/003/ERR3173253/ERR3173253_1.fastq.gz;ftp.sra.ebi.ac.uk/vol1/fastq/ERR317/003/ERR3173253/ERR3173253_2.fastq.gz	ftp.sra.ebi.ac.uk/vol1/fastq/ERR317/003/ERR3173253/ERR3173253_1.fastq.gz;ftp.sra.ebi.ac.uk/vol1/fastq/ERR317/003/ERR3173253/ERR3173253_2.fastq.gz	ftp.sra.ebi.ac.uk/vol1/run/ERR317/ERR3173253/20552_7#10.cram	ftp.sra.ebi.ac.uk/vol1/run/ERR317/ERR3173253/20552_7#10.cram	ftp.sra.ebi.ac.uk/vol1/run/ERR317/ERR3173253/20552_7#10.cram.crai	ftp.sra.ebi.ac.uk/vol1/run/ERR317/ERR3173253/20552_7#10.cram.crai
PZQ_popgen6472780	Retained	Uganda	2014	Mu4	Musubi	Mayuge	Pre-treatment	Pre-treatment	0.914146	PRJEB31375	SAMEA5366983	ERS3173588	ERX3201147	ERR3173213	6183	Schistosoma mansoni	HiSeq X Ten	PAIRED	ftp.sra.ebi.ac.uk/vol1/fastq/ERR317/003/ERR3173213/ERR3173213_1.fastq.gz;ftp.sra.ebi.ac.uk/vol1/fastq/ERR317/003/ERR3173213/ERR3173213_2.fastq.gz	ftp.sra.ebi.ac.uk/vol1/fastq/ERR317/003/ERR3173213/ERR3173213_1.fastq.gz;ftp.sra.ebi.ac.uk/vol1/fastq/ERR317/003/ERR3173213/ERR3173213_2.fastq.gz	ftp.sra.ebi.ac.uk/vol1/run/ERR317/ERR3173213/20550_5#10.cram	ftp.sra.ebi.ac.uk/vol1/run/ERR317/ERR3173213/20550_5#10.cram	ftp.sra.ebi.ac.uk/vol1/run/ERR317/ERR3173213/20550_5#10.cram.crai	ftp.sra.ebi.ac.uk/vol1/run/ERR317/ERR3173213/20550_5#10.cram.crai
PZQ_popgen6472781	Retained	Uganda	2014	Mu4	Musubi	Mayuge	Pre-treatment	Pre-treatment	0.971215	PRJEB31375	SAMEA5366984	ERS3173589	ERX3201151	ERR3173217	6183	Schistosoma mansoni	HiSeq X Ten	PAIRED	ftp.sra.ebi.ac.uk/vol1/fastq/ERR317/007/ERR3173217/ERR3173217_1.fastq.gz;ftp.sra.ebi.ac.uk/vol1/fastq/ERR317/007/ERR3173217/ERR3173217_2.fastq.gz	ftp.sra.ebi.ac.uk/vol1/fastq/ERR317/007/ERR3173217/ERR3173217_1.fastq.gz;ftp.sra.ebi.ac.uk/vol1/fastq/ERR317/007/ERR3173217/ERR3173217_2.fastq.gz	ftp.sra.ebi.ac.uk/vol1/run/ERR317/ERR3173217/20550_6#4.cram	ftp.sra.ebi.ac.uk/vol1/run/ERR317/ERR3173217/20550_6#4.cram	ftp.sra.ebi.ac.uk/vol1/run/ERR317/ERR3173217/20550_6#4.cram.crai	ftp.sra.ebi.ac.uk/vol1/run/ERR317/ERR3173217/20550_6#4.cram.crai
PZQ_popgen6472782	Retained	Uganda	2014	Mu4	Musubi	Mayuge	Pre-treatment	Pre-treatment	0.971215	PRJEB31375	SAMEA5366985	ERS3173590	ERX3201165	ERR3173231	6183	Schistosoma mansoni	HiSeq X Ten	PAIRED	ftp.sra.ebi.ac.uk/vol1/fastq/ERR317/001/ERR3173231/ERR3173231_1.fastq.gz;ftp.sra.ebi.ac.uk/vol1/fastq/ERR317/001/ERR3173231/ERR3173231_2.fastq.gz	ftp.sra.ebi.ac.uk/vol1/fastq/ERR317/001/ERR3173231/ERR3173231_1.fastq.gz;ftp.sra.ebi.ac.uk/vol1/fastq/ERR317/001/ERR3173231/ERR3173231_2.fastq.gz	ftp.sra.ebi.ac.uk/vol1/run/ERR317/ERR3173231/20550_7#8.cram	ftp.sra.ebi.ac.uk/vol1/run/ERR317/ERR3173231/20550_7#8.cram	ftp.sra.ebi.ac.uk/vol1/run/ERR317/ERR3173231/20550_7#8.cram.crai	ftp.sra.ebi.ac.uk/vol1/run/ERR317/ERR3173231/20550_7#8.cram.crai
PZQ_popgen6472783	Retained	Uganda	2014	Mu5	Musubi	Mayuge	Pre-treatment	Pre-treatment	0.996316	PRJEB31375	SAMEA5366986	ERS3173591	ERX3201184	ERR3173250	6183	Schistosoma mansoni	HiSeq X Ten	PAIRED	ftp.sra.ebi.ac.uk/vol1/fastq/ERR317/000/ERR3173250/ERR3173250_1.fastq.gz;ftp.sra.ebi.ac.uk/vol1/fastq/ERR317/000/ERR3173250/ERR3173250_2.fastq.gz	ftp.sra.ebi.ac.uk/vol1/fastq/ERR317/000/ERR3173250/ERR3173250_1.fastq.gz;ftp.sra.ebi.ac.uk/vol1/fastq/ERR317/000/ERR3173250/ERR3173250_2.fastq.gz	ftp.sra.ebi.ac.uk/vol1/run/ERR317/ERR3173250/20552_7#7.cram	ftp.sra.ebi.ac.uk/vol1/run/ERR317/ERR3173250/20552_7#7.cram	ftp.sra.ebi.ac.uk/vol1/run/ERR317/ERR3173250/20552_7#7.cram.crai	ftp.sra.ebi.ac.uk/vol1/run/ERR317/ERR3173250/20552_7#7.cram.crai
PZQ_popgen6472784	Retained	Uganda	2014	Mu5	Musubi	Mayuge	Pre-treatment	Pre-treatment	0.996316	PRJEB31375	SAMEA5366987	ERS3173592	ERX3201070	ERR3173136	6183	Schistosoma mansoni	HiSeq X Ten	PAIRED	ftp.sra.ebi.ac.uk/vol1/fastq/ERR317/006/ERR3173136/ERR3173136_1.fastq.gz;ftp.sra.ebi.ac.uk/vol1/fastq/ERR317/006/ERR3173136/ERR3173136_2.fastq.gz	ftp.sra.ebi.ac.uk/vol1/fastq/ERR317/006/ERR3173136/ERR3173136_1.fastq.gz;ftp.sra.ebi.ac.uk/vol1/fastq/ERR317/006/ERR3173136/ERR3173136_2.fastq.gz	ftp.sra.ebi.ac.uk/vol1/run/ERR317/ERR3173136/20549_6#3.cram	ftp.sra.ebi.ac.uk/vol1/run/ERR317/ERR3173136/20549_6#3.cram	ftp.sra.ebi.ac.uk/vol1/run/ERR317/ERR3173136/20549_6#3.cram.crai	ftp.sra.ebi.ac.uk/vol1/run/ERR317/ERR3173136/20549_6#3.cram.crai
PZQ_popgen6472786	Retained	Uganda	2014	Bw1	Bwondha	Mayuge	Pre-treatment	Pre-treatment	0.910909	PRJEB31375	SAMEA5366989	ERS3173594	ERX3201129	ERR3173195	6183	Schistosoma mansoni	HiSeq X Ten	PAIRED	ftp.sra.ebi.ac.uk/vol1/fastq/ERR317/005/ERR3173195/ERR3173195_1.fastq.gz;ftp.sra.ebi.ac.uk/vol1/fastq/ERR317/005/ERR3173195/ERR3173195_2.fastq.gz	ftp.sra.ebi.ac.uk/vol1/fastq/ERR317/005/ERR3173195/ERR3173195_1.fastq.gz;ftp.sra.ebi.ac.uk/vol1/fastq/ERR317/005/ERR3173195/ERR3173195_2.fastq.gz	ftp.sra.ebi.ac.uk/vol1/run/ERR317/ERR3173195/20550_4#2.cram	ftp.sra.ebi.ac.uk/vol1/run/ERR317/ERR3173195/20550_4#2.cram	ftp.sra.ebi.ac.uk/vol1/run/ERR317/ERR3173195/20550_4#2.cram.crai	ftp.sra.ebi.ac.uk/vol1/run/ERR317/ERR3173195/20550_4#2.cram.crai
PZQ_popgen6472787	Retained	Uganda	2014	Bw1	Bwondha	Mayuge	Pre-treatment	Pre-treatment	0.910909	PRJEB31375	SAMEA5366990	ERS3173595	ERX3201144	ERR3173210	6183	Schistosoma mansoni	HiSeq X Ten	PAIRED	ftp.sra.ebi.ac.uk/vol1/fastq/ERR317/000/ERR3173210/ERR3173210_1.fastq.gz;ftp.sra.ebi.ac.uk/vol1/fastq/ERR317/000/ERR3173210/ERR3173210_2.fastq.gz	ftp.sra.ebi.ac.uk/vol1/fastq/ERR317/000/ERR3173210/ERR3173210_1.fastq.gz;ftp.sra.ebi.ac.uk/vol1/fastq/ERR317/000/ERR3173210/ERR3173210_2.fastq.gz	ftp.sra.ebi.ac.uk/vol1/run/ERR317/ERR3173210/20550_5#7.cram	ftp.sra.ebi.ac.uk/vol1/run/ERR317/ERR3173210/20550_5#7.cram	ftp.sra.ebi.ac.uk/vol1/run/ERR317/ERR3173210/20550_5#7.cram.crai	ftp.sra.ebi.ac.uk/vol1/run/ERR317/ERR3173210/20550_5#7.cram.crai
PZQ_popgen6472788	Excluded	Uganda	2014	Bw1	Bwondha	Mayuge	Pre-treatment	Pre-treatment	0.910909	PRJEB31375	SAMEA5366991	ERS3173596	ERX3201056	ERR3173122	6183	Schistosoma mansoni	HiSeq X Ten	PAIRED	ftp.sra.ebi.ac.uk/vol1/fastq/ERR317/002/ERR3173122/ERR3173122_1.fastq.gz;ftp.sra.ebi.ac.uk/vol1/fastq/ERR317/002/ERR3173122/ERR3173122_2.fastq.gz	ftp.sra.ebi.ac.uk/vol1/fastq/ERR317/002/ERR3173122/ERR3173122_1.fastq.gz;ftp.sra.ebi.ac.uk/vol1/fastq/ERR317/002/ERR3173122/ERR3173122_2.fastq.gz	ftp.sra.ebi.ac.uk/vol1/run/ERR317/ERR3173122/20549_4#5.cram	ftp.sra.ebi.ac.uk/vol1/run/ERR317/ERR3173122/20549_4#5.cram	ftp.sra.ebi.ac.uk/vol1/run/ERR317/ERR3173122/20549_4#5.cram.crai	ftp.sra.ebi.ac.uk/vol1/run/ERR317/ERR3173122/20549_4#5.cram.crai
PZQ_popgen6472789	Retained	Uganda	2014	Bw1	Bwondha	Mayuge	Pre-treatment	Pre-treatment	0.998602	PRJEB31375	SAMEA5366992	ERS3173597	ERX3201182	ERR3173248	6183	Schistosoma mansoni	HiSeq X Ten	PAIRED	ftp.sra.ebi.ac.uk/vol1/fastq/ERR317/008/ERR3173248/ERR3173248_1.fastq.gz;ftp.sra.ebi.ac.uk/vol1/fastq/ERR317/008/ERR3173248/ERR3173248_2.fastq.gz	ftp.sra.ebi.ac.uk/vol1/fastq/ERR317/008/ERR3173248/ERR3173248_1.fastq.gz;ftp.sra.ebi.ac.uk/vol1/fastq/ERR317/008/ERR3173248/ERR3173248_2.fastq.gz	ftp.sra.ebi.ac.uk/vol1/run/ERR317/ERR3173248/20552_7#5.cram	ftp.sra.ebi.ac.uk/vol1/run/ERR317/ERR3173248/20552_7#5.cram	ftp.sra.ebi.ac.uk/vol1/run/ERR317/ERR3173248/20552_7#5.cram.crai	ftp.sra.ebi.ac.uk/vol1/run/ERR317/ERR3173248/20552_7#5.cram.crai
PZQ_popgen6472790	Retained	Uganda	2014	Bw1	Bwondha	Mayuge	Pre-treatment	Pre-treatment	0.927947	PRJEB31375	SAMEA5366993	ERS3173598	ERX3201078	ERR3173144	6183	Schistosoma mansoni	HiSeq X Ten	PAIRED	ftp.sra.ebi.ac.uk/vol1/fastq/ERR317/004/ERR3173144/ERR3173144_1.fastq.gz;ftp.sra.ebi.ac.uk/vol1/fastq/ERR317/004/ERR3173144/ERR3173144_2.fastq.gz	ftp.sra.ebi.ac.uk/vol1/fastq/ERR317/004/ERR3173144/ERR3173144_1.fastq.gz;ftp.sra.ebi.ac.uk/vol1/fastq/ERR317/004/ERR3173144/ERR3173144_2.fastq.gz	ftp.sra.ebi.ac.uk/vol1/run/ERR317/ERR3173144/20549_7#1.cram	ftp.sra.ebi.ac.uk/vol1/run/ERR317/ERR3173144/20549_7#1.cram	ftp.sra.ebi.ac.uk/vol1/run/ERR317/ERR3173144/20549_7#1.cram.crai	ftp.sra.ebi.ac.uk/vol1/run/ERR317/ERR3173144/20549_7#1.cram.crai
PZQ_popgen6472791	Retained	Uganda	2014	Bw2	Bwondha	Mayuge	Pre-treatment	Pre-treatment	0.927947	PRJEB31375	SAMEA5366994	ERS3173599	ERX3201192	ERR3173258	6183	Schistosoma mansoni	HiSeq X Ten	PAIRED	ftp.sra.ebi.ac.uk/vol1/fastq/ERR317/008/ERR3173258/ERR3173258_1.fastq.gz;ftp.sra.ebi.ac.uk/vol1/fastq/ERR317/008/ERR3173258/ERR3173258_2.fastq.gz	ftp.sra.ebi.ac.uk/vol1/fastq/ERR317/008/ERR3173258/ERR3173258_1.fastq.gz;ftp.sra.ebi.ac.uk/vol1/fastq/ERR317/008/ERR3173258/ERR3173258_2.fastq.gz	ftp.sra.ebi.ac.uk/vol1/run/ERR317/ERR3173258/20552_8#5.cram	ftp.sra.ebi.ac.uk/vol1/run/ERR317/ERR3173258/20552_8#5.cram	ftp.sra.ebi.ac.uk/vol1/run/ERR317/ERR3173258/20552_8#5.cram.crai	ftp.sra.ebi.ac.uk/vol1/run/ERR317/ERR3173258/20552_8#5.cram.crai
PZQ_popgen6472792	Retained	Uganda	2014	Bw2	Bwondha	Mayuge	Pre-treatment	Pre-treatment	0.927947	PRJEB31375	SAMEA5366995	ERS3173600	ERX3201106	ERR3173172	6183	Schistosoma mansoni	HiSeq X Ten	PAIRED	ftp.sra.ebi.ac.uk/vol1/fastq/ERR317/002/ERR3173172/ERR3173172_1.fastq.gz;ftp.sra.ebi.ac.uk/vol1/fastq/ERR317/002/ERR3173172/ERR3173172_2.fastq.gz	ftp.sra.ebi.ac.uk/vol1/fastq/ERR317/002/ERR3173172/ERR3173172_1.fastq.gz;ftp.sra.ebi.ac.uk/vol1/fastq/ERR317/002/ERR3173172/ERR3173172_2.fastq.gz	ftp.sra.ebi.ac.uk/vol1/run/ERR317/ERR3173172/20550_1#9.cram	ftp.sra.ebi.ac.uk/vol1/run/ERR317/ERR3173172/20550_1#9.cram	ftp.sra.ebi.ac.uk/vol1/run/ERR317/ERR3173172/20550_1#9.cram.crai	ftp.sra.ebi.ac.uk/vol1/run/ERR317/ERR3173172/20550_1#9.cram.crai
PZQ_popgen6472793	Retained	Uganda	2014	Bw2	Bwondha	Mayuge	Pre-treatment	Pre-treatment	0.933754	PRJEB31375	SAMEA5366996	ERS3173601	ERX3201064	ERR3173130	6183	Schistosoma mansoni	HiSeq X Ten	PAIRED	ftp.sra.ebi.ac.uk/vol1/fastq/ERR317/000/ERR3173130/ERR3173130_1.fastq.gz;ftp.sra.ebi.ac.uk/vol1/fastq/ERR317/000/ERR3173130/ERR3173130_2.fastq.gz	ftp.sra.ebi.ac.uk/vol1/fastq/ERR317/000/ERR3173130/ERR3173130_1.fastq.gz;ftp.sra.ebi.ac.uk/vol1/fastq/ERR317/000/ERR3173130/ERR3173130_2.fastq.gz	ftp.sra.ebi.ac.uk/vol1/run/ERR317/ERR3173130/20549_5#7.cram	ftp.sra.ebi.ac.uk/vol1/run/ERR317/ERR3173130/20549_5#7.cram	ftp.sra.ebi.ac.uk/vol1/run/ERR317/ERR3173130/20549_5#7.cram.crai	ftp.sra.ebi.ac.uk/vol1/run/ERR317/ERR3173130/20549_5#7.cram.crai
PZQ_popgen6472795	Retained	Uganda	2014	Bw2	Bwondha	Mayuge	Pre-treatment	Pre-treatment	0.933754	PRJEB31375	SAMEA5366998	ERS3173603	ERX3201139	ERR3173205	6183	Schistosoma mansoni	HiSeq X Ten	PAIRED	ftp.sra.ebi.ac.uk/vol1/fastq/ERR317/005/ERR3173205/ERR3173205_1.fastq.gz;ftp.sra.ebi.ac.uk/vol1/fastq/ERR317/005/ERR3173205/ERR3173205_2.fastq.gz	ftp.sra.ebi.ac.uk/vol1/fastq/ERR317/005/ERR3173205/ERR3173205_1.fastq.gz;ftp.sra.ebi.ac.uk/vol1/fastq/ERR317/005/ERR3173205/ERR3173205_2.fastq.gz	ftp.sra.ebi.ac.uk/vol1/run/ERR317/ERR3173205/20550_5#2.cram	ftp.sra.ebi.ac.uk/vol1/run/ERR317/ERR3173205/20550_5#2.cram	ftp.sra.ebi.ac.uk/vol1/run/ERR317/ERR3173205/20550_5#2.cram.crai	ftp.sra.ebi.ac.uk/vol1/run/ERR317/ERR3173205/20550_5#2.cram.crai
PZQ_popgen6472796	Retained	Uganda	2014	Bw3	Bwondha	Mayuge	Pre-treatment	Pre-treatment	0.933754	PRJEB31375	SAMEA5366999	ERS3173604	ERX3201163	ERR3173229	6183	Schistosoma mansoni	HiSeq X Ten	PAIRED	ftp.sra.ebi.ac.uk/vol1/fastq/ERR317/009/ERR3173229/ERR3173229_1.fastq.gz;ftp.sra.ebi.ac.uk/vol1/fastq/ERR317/009/ERR3173229/ERR3173229_2.fastq.gz	ftp.sra.ebi.ac.uk/vol1/fastq/ERR317/009/ERR3173229/ERR3173229_1.fastq.gz;ftp.sra.ebi.ac.uk/vol1/fastq/ERR317/009/ERR3173229/ERR3173229_2.fastq.gz	ftp.sra.ebi.ac.uk/vol1/run/ERR317/ERR3173229/20550_7#6.cram	ftp.sra.ebi.ac.uk/vol1/run/ERR317/ERR3173229/20550_7#6.cram	ftp.sra.ebi.ac.uk/vol1/run/ERR317/ERR3173229/20550_7#6.cram.crai	ftp.sra.ebi.ac.uk/vol1/run/ERR317/ERR3173229/20550_7#6.cram.crai
PZQ_popgen6472797	Retained	Uganda	2014	Bw3	Bwondha	Mayuge	Pre-treatment	Pre-treatment	0.933754	PRJEB31375	SAMEA5367000	ERS3173605	ERX3201186	ERR3173252	6183	Schistosoma mansoni	HiSeq X Ten	PAIRED	ftp.sra.ebi.ac.uk/vol1/fastq/ERR317/002/ERR3173252/ERR3173252_1.fastq.gz;ftp.sra.ebi.ac.uk/vol1/fastq/ERR317/002/ERR3173252/ERR3173252_2.fastq.gz	ftp.sra.ebi.ac.uk/vol1/fastq/ERR317/002/ERR3173252/ERR3173252_1.fastq.gz;ftp.sra.ebi.ac.uk/vol1/fastq/ERR317/002/ERR3173252/ERR3173252_2.fastq.gz	ftp.sra.ebi.ac.uk/vol1/run/ERR317/ERR3173252/20552_7#9.cram	ftp.sra.ebi.ac.uk/vol1/run/ERR317/ERR3173252/20552_7#9.cram	ftp.sra.ebi.ac.uk/vol1/run/ERR317/ERR3173252/20552_7#9.cram.crai	ftp.sra.ebi.ac.uk/vol1/run/ERR317/ERR3173252/20552_7#9.cram.crai
PZQ_popgen6472798	Retained	Uganda	2014	Bw3	Bwondha	Mayuge	Pre-treatment	Pre-treatment	0.944825	PRJEB31375	SAMEA5367001	ERS3173606	ERX3201164	ERR3173230	6183	Schistosoma mansoni	HiSeq X Ten	PAIRED	ftp.sra.ebi.ac.uk/vol1/fastq/ERR317/000/ERR3173230/ERR3173230_1.fastq.gz;ftp.sra.ebi.ac.uk/vol1/fastq/ERR317/000/ERR3173230/ERR3173230_2.fastq.gz	ftp.sra.ebi.ac.uk/vol1/fastq/ERR317/000/ERR3173230/ERR3173230_1.fastq.gz;ftp.sra.ebi.ac.uk/vol1/fastq/ERR317/000/ERR3173230/ERR3173230_2.fastq.gz	ftp.sra.ebi.ac.uk/vol1/run/ERR317/ERR3173230/20550_7#7.cram	ftp.sra.ebi.ac.uk/vol1/run/ERR317/ERR3173230/20550_7#7.cram	ftp.sra.ebi.ac.uk/vol1/run/ERR317/ERR3173230/20550_7#7.cram.crai	ftp.sra.ebi.ac.uk/vol1/run/ERR317/ERR3173230/20550_7#7.cram.crai
PZQ_popgen6472799	Retained	Uganda	2014	Bw3	Bwondha	Mayuge	Pre-treatment	Pre-treatment	0.944825	PRJEB31375	SAMEA5367002	ERS3173607	ERX3201143	ERR3173209	6183	Schistosoma mansoni	HiSeq X Ten	PAIRED	ftp.sra.ebi.ac.uk/vol1/fastq/ERR317/009/ERR3173209/ERR3173209_1.fastq.gz;ftp.sra.ebi.ac.uk/vol1/fastq/ERR317/009/ERR3173209/ERR3173209_2.fastq.gz	ftp.sra.ebi.ac.uk/vol1/fastq/ERR317/009/ERR3173209/ERR3173209_1.fastq.gz;ftp.sra.ebi.ac.uk/vol1/fastq/ERR317/009/ERR3173209/ERR3173209_2.fastq.gz	ftp.sra.ebi.ac.uk/vol1/run/ERR317/ERR3173209/20550_5#6.cram	ftp.sra.ebi.ac.uk/vol1/run/ERR317/ERR3173209/20550_5#6.cram	ftp.sra.ebi.ac.uk/vol1/run/ERR317/ERR3173209/20550_5#6.cram.crai	ftp.sra.ebi.ac.uk/vol1/run/ERR317/ERR3173209/20550_5#6.cram.crai
PZQ_popgen6472800	Retained	Uganda	2014	Bu1	Bugoto	Mayuge	Pre-treatment	Pre-treatment	0.242206	PRJEB31375	SAMEA5367003	ERS3173608	ERX3201117	ERR3173183	6183	Schistosoma mansoni	HiSeq X Ten	PAIRED	ftp.sra.ebi.ac.uk/vol1/fastq/ERR317/003/ERR3173183/ERR3173183_1.fastq.gz;ftp.sra.ebi.ac.uk/vol1/fastq/ERR317/003/ERR3173183/ERR3173183_2.fastq.gz	ftp.sra.ebi.ac.uk/vol1/fastq/ERR317/003/ERR3173183/ERR3173183_1.fastq.gz;ftp.sra.ebi.ac.uk/vol1/fastq/ERR317/003/ERR3173183/ERR3173183_2.fastq.gz	ftp.sra.ebi.ac.uk/vol1/run/ERR317/ERR3173183/20550_2#10.cram	ftp.sra.ebi.ac.uk/vol1/run/ERR317/ERR3173183/20550_2#10.cram	ftp.sra.ebi.ac.uk/vol1/run/ERR317/ERR3173183/20550_2#10.cram.crai	ftp.sra.ebi.ac.uk/vol1/run/ERR317/ERR3173183/20550_2#10.cram.crai
PZQ_popgen6472801	Retained	Uganda	2014	Bw4	Bwondha	Mayuge	Pre-treatment	Pre-treatment	0.944825	PRJEB31375	SAMEA5367004	ERS3173609	ERX3201031	ERR3173097	6183	Schistosoma mansoni	HiSeq X Ten	PAIRED	ftp.sra.ebi.ac.uk/vol1/fastq/ERR317/007/ERR3173097/ERR3173097_1.fastq.gz;ftp.sra.ebi.ac.uk/vol1/fastq/ERR317/007/ERR3173097/ERR3173097_2.fastq.gz	ftp.sra.ebi.ac.uk/vol1/fastq/ERR317/007/ERR3173097/ERR3173097_1.fastq.gz;ftp.sra.ebi.ac.uk/vol1/fastq/ERR317/007/ERR3173097/ERR3173097_2.fastq.gz	ftp.sra.ebi.ac.uk/vol1/run/ERR317/ERR3173097/20549_1#7.cram	ftp.sra.ebi.ac.uk/vol1/run/ERR317/ERR3173097/20549_1#7.cram	ftp.sra.ebi.ac.uk/vol1/run/ERR317/ERR3173097/20549_1#7.cram.crai	ftp.sra.ebi.ac.uk/vol1/run/ERR317/ERR3173097/20549_1#7.cram.crai
PZQ_popgen6472802	Retained	Uganda	2014	Bw4	Bwondha	Mayuge	Pre-treatment	Pre-treatment	0.944825	PRJEB31375	SAMEA5367005	ERS3173610	ERX3201095	ERR3173161	6183	Schistosoma mansoni	HiSeq X Ten	PAIRED	ftp.sra.ebi.ac.uk/vol1/fastq/ERR317/001/ERR3173161/ERR3173161_1.fastq.gz;ftp.sra.ebi.ac.uk/vol1/fastq/ERR317/001/ERR3173161/ERR3173161_2.fastq.gz	ftp.sra.ebi.ac.uk/vol1/fastq/ERR317/001/ERR3173161/ERR3173161_1.fastq.gz;ftp.sra.ebi.ac.uk/vol1/fastq/ERR317/001/ERR3173161/ERR3173161_2.fastq.gz	ftp.sra.ebi.ac.uk/vol1/run/ERR317/ERR3173161/20549_8#8.cram	ftp.sra.ebi.ac.uk/vol1/run/ERR317/ERR3173161/20549_8#8.cram	ftp.sra.ebi.ac.uk/vol1/run/ERR317/ERR3173161/20549_8#8.cram.crai	ftp.sra.ebi.ac.uk/vol1/run/ERR317/ERR3173161/20549_8#8.cram.crai
PZQ_popgen6472803	Retained	Uganda	2014	Bw4	Bwondha	Mayuge	Pre-treatment	Pre-treatment	0.944825	PRJEB31375	SAMEA5367006	ERS3173611	ERX3201155	ERR3173221	6183	Schistosoma mansoni	HiSeq X Ten	PAIRED	ftp.sra.ebi.ac.uk/vol1/fastq/ERR317/001/ERR3173221/ERR3173221_1.fastq.gz;ftp.sra.ebi.ac.uk/vol1/fastq/ERR317/001/ERR3173221/ERR3173221_2.fastq.gz	ftp.sra.ebi.ac.uk/vol1/fastq/ERR317/001/ERR3173221/ERR3173221_1.fastq.gz;ftp.sra.ebi.ac.uk/vol1/fastq/ERR317/001/ERR3173221/ERR3173221_2.fastq.gz	ftp.sra.ebi.ac.uk/vol1/run/ERR317/ERR3173221/20550_6#8.cram	ftp.sra.ebi.ac.uk/vol1/run/ERR317/ERR3173221/20550_6#8.cram	ftp.sra.ebi.ac.uk/vol1/run/ERR317/ERR3173221/20550_6#8.cram.crai	ftp.sra.ebi.ac.uk/vol1/run/ERR317/ERR3173221/20550_6#8.cram.crai
PZQ_popgen6472804	Retained	Uganda	2014	Bw4	Bwondha	Mayuge	Pre-treatment	Pre-treatment	0.994054	PRJEB31375	SAMEA5367007	ERS3173612	ERX3201150	ERR3173216	6183	Schistosoma mansoni	HiSeq X Ten	PAIRED	ftp.sra.ebi.ac.uk/vol1/fastq/ERR317/006/ERR3173216/ERR3173216_1.fastq.gz;ftp.sra.ebi.ac.uk/vol1/fastq/ERR317/006/ERR3173216/ERR3173216_2.fastq.gz	ftp.sra.ebi.ac.uk/vol1/fastq/ERR317/006/ERR3173216/ERR3173216_1.fastq.gz;ftp.sra.ebi.ac.uk/vol1/fastq/ERR317/006/ERR3173216/ERR3173216_2.fastq.gz	ftp.sra.ebi.ac.uk/vol1/run/ERR317/ERR3173216/20550_6#3.cram	ftp.sra.ebi.ac.uk/vol1/run/ERR317/ERR3173216/20550_6#3.cram	ftp.sra.ebi.ac.uk/vol1/run/ERR317/ERR3173216/20550_6#3.cram.crai	ftp.sra.ebi.ac.uk/vol1/run/ERR317/ERR3173216/20550_6#3.cram.crai
PZQ_popgen6472805	Retained	Uganda	2014	Bw4	Bwondha	Mayuge	Pre-treatment	Pre-treatment	0.994054	PRJEB31375	SAMEA5367008	ERS3173613	ERX3201148	ERR3173214	6183	Schistosoma mansoni	HiSeq X Ten	PAIRED	ftp.sra.ebi.ac.uk/vol1/fastq/ERR317/004/ERR3173214/ERR3173214_1.fastq.gz;ftp.sra.ebi.ac.uk/vol1/fastq/ERR317/004/ERR3173214/ERR3173214_2.fastq.gz	ftp.sra.ebi.ac.uk/vol1/fastq/ERR317/004/ERR3173214/ERR3173214_1.fastq.gz;ftp.sra.ebi.ac.uk/vol1/fastq/ERR317/004/ERR3173214/ERR3173214_2.fastq.gz	ftp.sra.ebi.ac.uk/vol1/run/ERR317/ERR3173214/20550_6#1.cram	ftp.sra.ebi.ac.uk/vol1/run/ERR317/ERR3173214/20550_6#1.cram	ftp.sra.ebi.ac.uk/vol1/run/ERR317/ERR3173214/20550_6#1.cram.crai	ftp.sra.ebi.ac.uk/vol1/run/ERR317/ERR3173214/20550_6#1.cram.crai
PZQ_popgen6472806	Retained	Uganda	2014	Bw4	Bwondha	Mayuge	Pre-treatment	Pre-treatment	0.944825	PRJEB31375	SAMEA5367009	ERS3173614	ERX3201141	ERR3173207	6183	Schistosoma mansoni	HiSeq X Ten	PAIRED	ftp.sra.ebi.ac.uk/vol1/fastq/ERR317/007/ERR3173207/ERR3173207_1.fastq.gz;ftp.sra.ebi.ac.uk/vol1/fastq/ERR317/007/ERR3173207/ERR3173207_2.fastq.gz	ftp.sra.ebi.ac.uk/vol1/fastq/ERR317/007/ERR3173207/ERR3173207_1.fastq.gz;ftp.sra.ebi.ac.uk/vol1/fastq/ERR317/007/ERR3173207/ERR3173207_2.fastq.gz	ftp.sra.ebi.ac.uk/vol1/run/ERR317/ERR3173207/20550_5#4.cram	ftp.sra.ebi.ac.uk/vol1/run/ERR317/ERR3173207/20550_5#4.cram	ftp.sra.ebi.ac.uk/vol1/run/ERR317/ERR3173207/20550_5#4.cram.crai	ftp.sra.ebi.ac.uk/vol1/run/ERR317/ERR3173207/20550_5#4.cram.crai
PZQ_popgen6472807	Retained	Uganda	2014	Bu1	Bugoto	Mayuge	Pre-treatment	Pre-treatment	0.242206	PRJEB31375	SAMEA5367010	ERS3173615	ERX3201067	ERR3173133	6183	Schistosoma mansoni	HiSeq X Ten	PAIRED	ftp.sra.ebi.ac.uk/vol1/fastq/ERR317/003/ERR3173133/ERR3173133_1.fastq.gz;ftp.sra.ebi.ac.uk/vol1/fastq/ERR317/003/ERR3173133/ERR3173133_2.fastq.gz	ftp.sra.ebi.ac.uk/vol1/fastq/ERR317/003/ERR3173133/ERR3173133_1.fastq.gz;ftp.sra.ebi.ac.uk/vol1/fastq/ERR317/003/ERR3173133/ERR3173133_2.fastq.gz	ftp.sra.ebi.ac.uk/vol1/run/ERR317/ERR3173133/20549_5#10.cram	ftp.sra.ebi.ac.uk/vol1/run/ERR317/ERR3173133/20549_5#10.cram	ftp.sra.ebi.ac.uk/vol1/run/ERR317/ERR3173133/20549_5#10.cram.crai	ftp.sra.ebi.ac.uk/vol1/run/ERR317/ERR3173133/20549_5#10.cram.crai
PZQ_popgen6472808	Retained	Uganda	2014	Bu1	Bugoto	Mayuge	Pre-treatment	Pre-treatment	0.242206	PRJEB31375	SAMEA5367011	ERS3173616	ERX3201077	ERR3173143	6183	Schistosoma mansoni	HiSeq X Ten	PAIRED	ftp.sra.ebi.ac.uk/vol1/fastq/ERR317/003/ERR3173143/ERR3173143_1.fastq.gz;ftp.sra.ebi.ac.uk/vol1/fastq/ERR317/003/ERR3173143/ERR3173143_2.fastq.gz	ftp.sra.ebi.ac.uk/vol1/fastq/ERR317/003/ERR3173143/ERR3173143_1.fastq.gz;ftp.sra.ebi.ac.uk/vol1/fastq/ERR317/003/ERR3173143/ERR3173143_2.fastq.gz	ftp.sra.ebi.ac.uk/vol1/run/ERR317/ERR3173143/20549_6#10.cram	ftp.sra.ebi.ac.uk/vol1/run/ERR317/ERR3173143/20549_6#10.cram	ftp.sra.ebi.ac.uk/vol1/run/ERR317/ERR3173143/20549_6#10.cram.crai	ftp.sra.ebi.ac.uk/vol1/run/ERR317/ERR3173143/20549_6#10.cram.crai
PZQ_popgen6472809	Retained	Uganda	2014	Bu1	Bugoto	Mayuge	Pre-treatment	Pre-treatment	0.242206	PRJEB31375	SAMEA5367012	ERS3173617	ERX3201068	ERR3173134	6183	Schistosoma mansoni	HiSeq X Ten	PAIRED	ftp.sra.ebi.ac.uk/vol1/fastq/ERR317/004/ERR3173134/ERR3173134_1.fastq.gz;ftp.sra.ebi.ac.uk/vol1/fastq/ERR317/004/ERR3173134/ERR3173134_2.fastq.gz	ftp.sra.ebi.ac.uk/vol1/fastq/ERR317/004/ERR3173134/ERR3173134_1.fastq.gz;ftp.sra.ebi.ac.uk/vol1/fastq/ERR317/004/ERR3173134/ERR3173134_2.fastq.gz	ftp.sra.ebi.ac.uk/vol1/run/ERR317/ERR3173134/20549_6#1.cram	ftp.sra.ebi.ac.uk/vol1/run/ERR317/ERR3173134/20549_6#1.cram	ftp.sra.ebi.ac.uk/vol1/run/ERR317/ERR3173134/20549_6#1.cram.crai	ftp.sra.ebi.ac.uk/vol1/run/ERR317/ERR3173134/20549_6#1.cram.crai
PZQ_popgen6472811	Retained	Uganda	2014	Bu1	Bugoto	Mayuge	Pre-treatment	Pre-treatment	0.242206	PRJEB31375	SAMEA5367014	ERS3173619	ERX3201047	ERR3173113	6183	Schistosoma mansoni	HiSeq X Ten	PAIRED	ftp.sra.ebi.ac.uk/vol1/fastq/ERR317/003/ERR3173113/ERR3173113_1.fastq.gz;ftp.sra.ebi.ac.uk/vol1/fastq/ERR317/003/ERR3173113/ERR3173113_2.fastq.gz	ftp.sra.ebi.ac.uk/vol1/fastq/ERR317/003/ERR3173113/ERR3173113_1.fastq.gz;ftp.sra.ebi.ac.uk/vol1/fastq/ERR317/003/ERR3173113/ERR3173113_2.fastq.gz	ftp.sra.ebi.ac.uk/vol1/run/ERR317/ERR3173113/20549_3#3.cram	ftp.sra.ebi.ac.uk/vol1/run/ERR317/ERR3173113/20549_3#3.cram	ftp.sra.ebi.ac.uk/vol1/run/ERR317/ERR3173113/20549_3#3.cram.crai	ftp.sra.ebi.ac.uk/vol1/run/ERR317/ERR3173113/20549_3#3.cram.crai
PZQ_popgen6472812	Retained	Uganda	2014	Bu2	Bugoto	Mayuge	Pre-treatment	Pre-treatment	0.59232	PRJEB31375	SAMEA5367015	ERS3173620	ERX3201072	ERR3173138	6183	Schistosoma mansoni	HiSeq X Ten	PAIRED	ftp.sra.ebi.ac.uk/vol1/fastq/ERR317/008/ERR3173138/ERR3173138_1.fastq.gz;ftp.sra.ebi.ac.uk/vol1/fastq/ERR317/008/ERR3173138/ERR3173138_2.fastq.gz	ftp.sra.ebi.ac.uk/vol1/fastq/ERR317/008/ERR3173138/ERR3173138_1.fastq.gz;ftp.sra.ebi.ac.uk/vol1/fastq/ERR317/008/ERR3173138/ERR3173138_2.fastq.gz	ftp.sra.ebi.ac.uk/vol1/run/ERR317/ERR3173138/20549_6#5.cram	ftp.sra.ebi.ac.uk/vol1/run/ERR317/ERR3173138/20549_6#5.cram	ftp.sra.ebi.ac.uk/vol1/run/ERR317/ERR3173138/20549_6#5.cram.crai	ftp.sra.ebi.ac.uk/vol1/run/ERR317/ERR3173138/20549_6#5.cram.crai
PZQ_popgen6472813	Retained	Uganda	2014	Bu2	Bugoto	Mayuge	Pre-treatment	Pre-treatment	0.59232	PRJEB31375	SAMEA5367016	ERS3173621	ERX3201044	ERR3173110	6183	Schistosoma mansoni	HiSeq X Ten	PAIRED	ftp.sra.ebi.ac.uk/vol1/fastq/ERR317/000/ERR3173110/ERR3173110_1.fastq.gz;ftp.sra.ebi.ac.uk/vol1/fastq/ERR317/000/ERR3173110/ERR3173110_2.fastq.gz	ftp.sra.ebi.ac.uk/vol1/fastq/ERR317/000/ERR3173110/ERR3173110_1.fastq.gz;ftp.sra.ebi.ac.uk/vol1/fastq/ERR317/000/ERR3173110/ERR3173110_2.fastq.gz	ftp.sra.ebi.ac.uk/vol1/run/ERR317/ERR3173110/20549_2#10.cram	ftp.sra.ebi.ac.uk/vol1/run/ERR317/ERR3173110/20549_2#10.cram	ftp.sra.ebi.ac.uk/vol1/run/ERR317/ERR3173110/20549_2#10.cram.crai	ftp.sra.ebi.ac.uk/vol1/run/ERR317/ERR3173110/20549_2#10.cram.crai
PZQ_popgen6472814	Retained	Uganda	2014	Bu2	Bugoto	Mayuge	Pre-treatment	Pre-treatment	0.59232	PRJEB31375	SAMEA5367017	ERS3173622	ERX3201043	ERR3173109	6183	Schistosoma mansoni	HiSeq X Ten	PAIRED	ftp.sra.ebi.ac.uk/vol1/fastq/ERR317/009/ERR3173109/ERR3173109_1.fastq.gz;ftp.sra.ebi.ac.uk/vol1/fastq/ERR317/009/ERR3173109/ERR3173109_2.fastq.gz	ftp.sra.ebi.ac.uk/vol1/fastq/ERR317/009/ERR3173109/ERR3173109_1.fastq.gz;ftp.sra.ebi.ac.uk/vol1/fastq/ERR317/009/ERR3173109/ERR3173109_2.fastq.gz	ftp.sra.ebi.ac.uk/vol1/run/ERR317/ERR3173109/20549_2#9.cram	ftp.sra.ebi.ac.uk/vol1/run/ERR317/ERR3173109/20549_2#9.cram	ftp.sra.ebi.ac.uk/vol1/run/ERR317/ERR3173109/20549_2#9.cram.crai	ftp.sra.ebi.ac.uk/vol1/run/ERR317/ERR3173109/20549_2#9.cram.crai
PZQ_popgen6472815	Excluded	Uganda	2014	Bu2	Bugoto	Mayuge	Pre-treatment	Pre-treatment	0.59232	PRJEB31375	SAMEA5367018	ERS3173623	ERX3201178	ERR3173244	6183	Schistosoma mansoni	HiSeq X Ten	PAIRED	ftp.sra.ebi.ac.uk/vol1/fastq/ERR317/004/ERR3173244/ERR3173244_1.fastq.gz;ftp.sra.ebi.ac.uk/vol1/fastq/ERR317/004/ERR3173244/ERR3173244_2.fastq.gz	ftp.sra.ebi.ac.uk/vol1/fastq/ERR317/004/ERR3173244/ERR3173244_1.fastq.gz;ftp.sra.ebi.ac.uk/vol1/fastq/ERR317/004/ERR3173244/ERR3173244_2.fastq.gz	ftp.sra.ebi.ac.uk/vol1/run/ERR317/ERR3173244/20552_7#1.cram	ftp.sra.ebi.ac.uk/vol1/run/ERR317/ERR3173244/20552_7#1.cram	ftp.sra.ebi.ac.uk/vol1/run/ERR317/ERR3173244/20552_7#1.cram.crai	ftp.sra.ebi.ac.uk/vol1/run/ERR317/ERR3173244/20552_7#1.cram.crai
PZQ_popgen6472816	Retained	Uganda	2014	Bu2	Bugoto	Mayuge	Pre-treatment	Pre-treatment	0.59232	PRJEB31375	SAMEA5367019	ERS3173624	ERX3201045	ERR3173111	6183	Schistosoma mansoni	HiSeq X Ten	PAIRED	ftp.sra.ebi.ac.uk/vol1/fastq/ERR317/001/ERR3173111/ERR3173111_1.fastq.gz;ftp.sra.ebi.ac.uk/vol1/fastq/ERR317/001/ERR3173111/ERR3173111_2.fastq.gz	ftp.sra.ebi.ac.uk/vol1/fastq/ERR317/001/ERR3173111/ERR3173111_1.fastq.gz;ftp.sra.ebi.ac.uk/vol1/fastq/ERR317/001/ERR3173111/ERR3173111_2.fastq.gz	ftp.sra.ebi.ac.uk/vol1/run/ERR317/ERR3173111/20549_3#1.cram	ftp.sra.ebi.ac.uk/vol1/run/ERR317/ERR3173111/20549_3#1.cram	ftp.sra.ebi.ac.uk/vol1/run/ERR317/ERR3173111/20549_3#1.cram.crai	ftp.sra.ebi.ac.uk/vol1/run/ERR317/ERR3173111/20549_3#1.cram.crai
PZQ_popgen6472817	Excluded	Uganda	2014	Bu3	Bugoto	Mayuge	Pre-treatment	Pre-treatment	0.640522	PRJEB31375	SAMEA5367020	ERS3173625	ERX3201089	ERR3173155	6183	Schistosoma mansoni	HiSeq X Ten	PAIRED	ftp.sra.ebi.ac.uk/vol1/fastq/ERR317/005/ERR3173155/ERR3173155_1.fastq.gz;ftp.sra.ebi.ac.uk/vol1/fastq/ERR317/005/ERR3173155/ERR3173155_2.fastq.gz	ftp.sra.ebi.ac.uk/vol1/fastq/ERR317/005/ERR3173155/ERR3173155_1.fastq.gz;ftp.sra.ebi.ac.uk/vol1/fastq/ERR317/005/ERR3173155/ERR3173155_2.fastq.gz	ftp.sra.ebi.ac.uk/vol1/run/ERR317/ERR3173155/20549_8#2.cram	ftp.sra.ebi.ac.uk/vol1/run/ERR317/ERR3173155/20549_8#2.cram	ftp.sra.ebi.ac.uk/vol1/run/ERR317/ERR3173155/20549_8#2.cram.crai	ftp.sra.ebi.ac.uk/vol1/run/ERR317/ERR3173155/20549_8#2.cram.crai
PZQ_popgen6472819	Retained	Uganda	2014	Bu3	Bugoto	Mayuge	Pre-treatment	Pre-treatment	0.640522	PRJEB31375	SAMEA5367022	ERS3173627	ERX3201048	ERR3173114	6183	Schistosoma mansoni	HiSeq X Ten	PAIRED	ftp.sra.ebi.ac.uk/vol1/fastq/ERR317/004/ERR3173114/ERR3173114_1.fastq.gz;ftp.sra.ebi.ac.uk/vol1/fastq/ERR317/004/ERR3173114/ERR3173114_2.fastq.gz	ftp.sra.ebi.ac.uk/vol1/fastq/ERR317/004/ERR3173114/ERR3173114_1.fastq.gz;ftp.sra.ebi.ac.uk/vol1/fastq/ERR317/004/ERR3173114/ERR3173114_2.fastq.gz	ftp.sra.ebi.ac.uk/vol1/run/ERR317/ERR3173114/20549_3#4.cram	ftp.sra.ebi.ac.uk/vol1/run/ERR317/ERR3173114/20549_3#4.cram	ftp.sra.ebi.ac.uk/vol1/run/ERR317/ERR3173114/20549_3#4.cram.crai	ftp.sra.ebi.ac.uk/vol1/run/ERR317/ERR3173114/20549_3#4.cram.crai
PZQ_popgen6472826	Excluded	Uganda	2014	Bu3	Bugoto	Mayuge	Pre-treatment	Pre-treatment	0.640522	PRJEB31375	SAMEA5367023	ERS3173628	ERX3201027	ERR3173093	6183	Schistosoma mansoni	HiSeq X Ten	PAIRED	ftp.sra.ebi.ac.uk/vol1/fastq/ERR317/003/ERR3173093/ERR3173093_1.fastq.gz;ftp.sra.ebi.ac.uk/vol1/fastq/ERR317/003/ERR3173093/ERR3173093_2.fastq.gz	ftp.sra.ebi.ac.uk/vol1/fastq/ERR317/003/ERR3173093/ERR3173093_1.fastq.gz;ftp.sra.ebi.ac.uk/vol1/fastq/ERR317/003/ERR3173093/ERR3173093_2.fastq.gz	ftp.sra.ebi.ac.uk/vol1/run/ERR317/ERR3173093/20549_1#3.cram	ftp.sra.ebi.ac.uk/vol1/run/ERR317/ERR3173093/20549_1#3.cram	ftp.sra.ebi.ac.uk/vol1/run/ERR317/ERR3173093/20549_1#3.cram.crai	ftp.sra.ebi.ac.uk/vol1/run/ERR317/ERR3173093/20549_1#3.cram.crai
PZQ_popgen6472827	Excluded	Uganda	2014	Bu3	Bugoto	Mayuge	Pre-treatment	Pre-treatment	0.640522	PRJEB31375	SAMEA5367024	ERS3173629	ERX3201030	ERR3173096	6183	Schistosoma mansoni	HiSeq X Ten	PAIRED	ftp.sra.ebi.ac.uk/vol1/fastq/ERR317/006/ERR3173096/ERR3173096_1.fastq.gz;ftp.sra.ebi.ac.uk/vol1/fastq/ERR317/006/ERR3173096/ERR3173096_2.fastq.gz	ftp.sra.ebi.ac.uk/vol1/fastq/ERR317/006/ERR3173096/ERR3173096_1.fastq.gz;ftp.sra.ebi.ac.uk/vol1/fastq/ERR317/006/ERR3173096/ERR3173096_2.fastq.gz	ftp.sra.ebi.ac.uk/vol1/run/ERR317/ERR3173096/20549_1#6.cram	ftp.sra.ebi.ac.uk/vol1/run/ERR317/ERR3173096/20549_1#6.cram	ftp.sra.ebi.ac.uk/vol1/run/ERR317/ERR3173096/20549_1#6.cram.crai	ftp.sra.ebi.ac.uk/vol1/run/ERR317/ERR3173096/20549_1#6.cram.crai
PZQ_popgen6472828	Retained	Uganda	2014	Bu3	Bugoto	Mayuge	Pre-treatment	Pre-treatment	0.640522	PRJEB31375	SAMEA5367025	ERS3173630	ERX3201038	ERR3173104	6183	Schistosoma mansoni	HiSeq X Ten	PAIRED	ftp.sra.ebi.ac.uk/vol1/fastq/ERR317/004/ERR3173104/ERR3173104_1.fastq.gz;ftp.sra.ebi.ac.uk/vol1/fastq/ERR317/004/ERR3173104/ERR3173104_2.fastq.gz	ftp.sra.ebi.ac.uk/vol1/fastq/ERR317/004/ERR3173104/ERR3173104_1.fastq.gz;ftp.sra.ebi.ac.uk/vol1/fastq/ERR317/004/ERR3173104/ERR3173104_2.fastq.gz	ftp.sra.ebi.ac.uk/vol1/run/ERR317/ERR3173104/20549_2#4.cram	ftp.sra.ebi.ac.uk/vol1/run/ERR317/ERR3173104/20549_2#4.cram	ftp.sra.ebi.ac.uk/vol1/run/ERR317/ERR3173104/20549_2#4.cram.crai	ftp.sra.ebi.ac.uk/vol1/run/ERR317/ERR3173104/20549_2#4.cram.crai
PZQ_popgen6472829	Retained	Uganda	2014	Bu3	Bugoto	Mayuge	Pre-treatment	Pre-treatment	0.640522	PRJEB31375	SAMEA5367026	ERS3173631	ERX3201062	ERR3173128	6183	Schistosoma mansoni	HiSeq X Ten	PAIRED	ftp.sra.ebi.ac.uk/vol1/fastq/ERR317/008/ERR3173128/ERR3173128_1.fastq.gz;ftp.sra.ebi.ac.uk/vol1/fastq/ERR317/008/ERR3173128/ERR3173128_2.fastq.gz	ftp.sra.ebi.ac.uk/vol1/fastq/ERR317/008/ERR3173128/ERR3173128_1.fastq.gz;ftp.sra.ebi.ac.uk/vol1/fastq/ERR317/008/ERR3173128/ERR3173128_2.fastq.gz	ftp.sra.ebi.ac.uk/vol1/run/ERR317/ERR3173128/20549_5#5.cram	ftp.sra.ebi.ac.uk/vol1/run/ERR317/ERR3173128/20549_5#5.cram	ftp.sra.ebi.ac.uk/vol1/run/ERR317/ERR3173128/20549_5#5.cram.crai	ftp.sra.ebi.ac.uk/vol1/run/ERR317/ERR3173128/20549_5#5.cram.crai
PZQ_popgen6472830	Retained	Uganda	2014	Bu4	Bugoto	Mayuge	Pre-treatment	Pre-treatment	0.705564	PRJEB31375	SAMEA5367027	ERS3173632	ERX3201049	ERR3173115	6183	Schistosoma mansoni	HiSeq X Ten	PAIRED	ftp.sra.ebi.ac.uk/vol1/fastq/ERR317/005/ERR3173115/ERR3173115_1.fastq.gz;ftp.sra.ebi.ac.uk/vol1/fastq/ERR317/005/ERR3173115/ERR3173115_2.fastq.gz	ftp.sra.ebi.ac.uk/vol1/fastq/ERR317/005/ERR3173115/ERR3173115_1.fastq.gz;ftp.sra.ebi.ac.uk/vol1/fastq/ERR317/005/ERR3173115/ERR3173115_2.fastq.gz	ftp.sra.ebi.ac.uk/vol1/run/ERR317/ERR3173115/20549_3#5.cram	ftp.sra.ebi.ac.uk/vol1/run/ERR317/ERR3173115/20549_3#5.cram	ftp.sra.ebi.ac.uk/vol1/run/ERR317/ERR3173115/20549_3#5.cram.crai	ftp.sra.ebi.ac.uk/vol1/run/ERR317/ERR3173115/20549_3#5.cram.crai
PZQ_popgen6472831	Retained	Uganda	2014	Bu5	Bugoto	Mayuge	Pre-treatment	Pre-treatment	0.74143	PRJEB31375	SAMEA5367028	ERS3173633	ERX3201079	ERR3173145	6183	Schistosoma mansoni	HiSeq X Ten	PAIRED	ftp.sra.ebi.ac.uk/vol1/fastq/ERR317/005/ERR3173145/ERR3173145_1.fastq.gz;ftp.sra.ebi.ac.uk/vol1/fastq/ERR317/005/ERR3173145/ERR3173145_2.fastq.gz	ftp.sra.ebi.ac.uk/vol1/fastq/ERR317/005/ERR3173145/ERR3173145_1.fastq.gz;ftp.sra.ebi.ac.uk/vol1/fastq/ERR317/005/ERR3173145/ERR3173145_2.fastq.gz	ftp.sra.ebi.ac.uk/vol1/run/ERR317/ERR3173145/20549_7#2.cram	ftp.sra.ebi.ac.uk/vol1/run/ERR317/ERR3173145/20549_7#2.cram	ftp.sra.ebi.ac.uk/vol1/run/ERR317/ERR3173145/20549_7#2.cram.crai	ftp.sra.ebi.ac.uk/vol1/run/ERR317/ERR3173145/20549_7#2.cram.crai
PZQ_popgen6472832	Retained	Uganda	2014	Bu5	Bugoto	Mayuge	Pre-treatment	Pre-treatment	0.74143	PRJEB31375	SAMEA5367029	ERS3173634	ERX3201081	ERR3173147	6183	Schistosoma mansoni	HiSeq X Ten	PAIRED	ftp.sra.ebi.ac.uk/vol1/fastq/ERR317/007/ERR3173147/ERR3173147_1.fastq.gz;ftp.sra.ebi.ac.uk/vol1/fastq/ERR317/007/ERR3173147/ERR3173147_2.fastq.gz	ftp.sra.ebi.ac.uk/vol1/fastq/ERR317/007/ERR3173147/ERR3173147_1.fastq.gz;ftp.sra.ebi.ac.uk/vol1/fastq/ERR317/007/ERR3173147/ERR3173147_2.fastq.gz	ftp.sra.ebi.ac.uk/vol1/run/ERR317/ERR3173147/20549_7#4.cram	ftp.sra.ebi.ac.uk/vol1/run/ERR317/ERR3173147/20549_7#4.cram	ftp.sra.ebi.ac.uk/vol1/run/ERR317/ERR3173147/20549_7#4.cram.crai	ftp.sra.ebi.ac.uk/vol1/run/ERR317/ERR3173147/20549_7#4.cram.crai
PZQ_popgen6472833	Excluded	Uganda	2014	Bu5	Bugoto	Mayuge	Pre-treatment	Pre-treatment	0.74143	PRJEB31375	SAMEA5367030	ERS3173635	ERX3201090	ERR3173156	6183	Schistosoma mansoni	HiSeq X Ten	PAIRED	ftp.sra.ebi.ac.uk/vol1/fastq/ERR317/006/ERR3173156/ERR3173156_1.fastq.gz;ftp.sra.ebi.ac.uk/vol1/fastq/ERR317/006/ERR3173156/ERR3173156_2.fastq.gz	ftp.sra.ebi.ac.uk/vol1/fastq/ERR317/006/ERR3173156/ERR3173156_1.fastq.gz;ftp.sra.ebi.ac.uk/vol1/fastq/ERR317/006/ERR3173156/ERR3173156_2.fastq.gz	ftp.sra.ebi.ac.uk/vol1/run/ERR317/ERR3173156/20549_8#3.cram	ftp.sra.ebi.ac.uk/vol1/run/ERR317/ERR3173156/20549_8#3.cram	ftp.sra.ebi.ac.uk/vol1/run/ERR317/ERR3173156/20549_8#3.cram.crai	ftp.sra.ebi.ac.uk/vol1/run/ERR317/ERR3173156/20549_8#3.cram.crai
PZQ_popgen6472834	Excluded	Uganda	2014	Bu5	Bugoto	Mayuge	Pre-treatment	Pre-treatment	0.74143	PRJEB31375	SAMEA5367031	ERS3173636	ERX3201055	ERR3173121	6183	Schistosoma mansoni	HiSeq X Ten	PAIRED	ftp.sra.ebi.ac.uk/vol1/fastq/ERR317/001/ERR3173121/ERR3173121_1.fastq.gz;ftp.sra.ebi.ac.uk/vol1/fastq/ERR317/001/ERR3173121/ERR3173121_2.fastq.gz	ftp.sra.ebi.ac.uk/vol1/fastq/ERR317/001/ERR3173121/ERR3173121_1.fastq.gz;ftp.sra.ebi.ac.uk/vol1/fastq/ERR317/001/ERR3173121/ERR3173121_2.fastq.gz	ftp.sra.ebi.ac.uk/vol1/run/ERR317/ERR3173121/20549_4#3.cram	ftp.sra.ebi.ac.uk/vol1/run/ERR317/ERR3173121/20549_4#3.cram	ftp.sra.ebi.ac.uk/vol1/run/ERR317/ERR3173121/20549_4#3.cram.crai	ftp.sra.ebi.ac.uk/vol1/run/ERR317/ERR3173121/20549_4#3.cram.crai
PZQ_popgen6472835	Retained	Uganda	2014	Bu5	Bugoto	Mayuge	Pre-treatment	Pre-treatment	0.74143	PRJEB31375	SAMEA5367032	ERS3173637	ERX3201071	ERR3173137	6183	Schistosoma mansoni	HiSeq X Ten	PAIRED	ftp.sra.ebi.ac.uk/vol1/fastq/ERR317/007/ERR3173137/ERR3173137_1.fastq.gz;ftp.sra.ebi.ac.uk/vol1/fastq/ERR317/007/ERR3173137/ERR3173137_2.fastq.gz	ftp.sra.ebi.ac.uk/vol1/fastq/ERR317/007/ERR3173137/ERR3173137_1.fastq.gz;ftp.sra.ebi.ac.uk/vol1/fastq/ERR317/007/ERR3173137/ERR3173137_2.fastq.gz	ftp.sra.ebi.ac.uk/vol1/run/ERR317/ERR3173137/20549_6#4.cram	ftp.sra.ebi.ac.uk/vol1/run/ERR317/ERR3173137/20549_6#4.cram	ftp.sra.ebi.ac.uk/vol1/run/ERR317/ERR3173137/20549_6#4.cram.crai	ftp.sra.ebi.ac.uk/vol1/run/ERR317/ERR3173137/20549_6#4.cram.crai
PZQ_popgen6472836	Retained	Uganda	2014	Bu6	Bugoto	Mayuge	Pre-treatment	Pre-treatment	0.892868	PRJEB31375	SAMEA5367033	ERS3173638	ERX3201124	ERR3173190	6183	Schistosoma mansoni	HiSeq X Ten	PAIRED	ftp.sra.ebi.ac.uk/vol1/fastq/ERR317/000/ERR3173190/ERR3173190_1.fastq.gz;ftp.sra.ebi.ac.uk/vol1/fastq/ERR317/000/ERR3173190/ERR3173190_2.fastq.gz	ftp.sra.ebi.ac.uk/vol1/fastq/ERR317/000/ERR3173190/ERR3173190_1.fastq.gz;ftp.sra.ebi.ac.uk/vol1/fastq/ERR317/000/ERR3173190/ERR3173190_2.fastq.gz	ftp.sra.ebi.ac.uk/vol1/run/ERR317/ERR3173190/20550_3#7.cram	ftp.sra.ebi.ac.uk/vol1/run/ERR317/ERR3173190/20550_3#7.cram	ftp.sra.ebi.ac.uk/vol1/run/ERR317/ERR3173190/20550_3#7.cram.crai	ftp.sra.ebi.ac.uk/vol1/run/ERR317/ERR3173190/20550_3#7.cram.crai
PZQ_popgen6472837	Retained	Uganda	2014	Bu6	Bugoto	Mayuge	Pre-treatment	Pre-treatment	0.892868	PRJEB31375	SAMEA5367034	ERS3173639	ERX3201193	ERR3173259	6183	Schistosoma mansoni	HiSeq X Ten	PAIRED	ftp.sra.ebi.ac.uk/vol1/fastq/ERR317/009/ERR3173259/ERR3173259_1.fastq.gz;ftp.sra.ebi.ac.uk/vol1/fastq/ERR317/009/ERR3173259/ERR3173259_2.fastq.gz	ftp.sra.ebi.ac.uk/vol1/fastq/ERR317/009/ERR3173259/ERR3173259_1.fastq.gz;ftp.sra.ebi.ac.uk/vol1/fastq/ERR317/009/ERR3173259/ERR3173259_2.fastq.gz	ftp.sra.ebi.ac.uk/vol1/run/ERR317/ERR3173259/20552_8#6.cram	ftp.sra.ebi.ac.uk/vol1/run/ERR317/ERR3173259/20552_8#6.cram	ftp.sra.ebi.ac.uk/vol1/run/ERR317/ERR3173259/20552_8#6.cram.crai	ftp.sra.ebi.ac.uk/vol1/run/ERR317/ERR3173259/20552_8#6.cram.crai
PZQ_popgen6472838	Retained	Uganda	2014	Bu6	Bugoto	Mayuge	Pre-treatment	Pre-treatment	0.892868	PRJEB31375	SAMEA5367035	ERS3173640	ERX3201126	ERR3173192	6183	Schistosoma mansoni	HiSeq X Ten	PAIRED	ftp.sra.ebi.ac.uk/vol1/fastq/ERR317/002/ERR3173192/ERR3173192_1.fastq.gz;ftp.sra.ebi.ac.uk/vol1/fastq/ERR317/002/ERR3173192/ERR3173192_2.fastq.gz	ftp.sra.ebi.ac.uk/vol1/fastq/ERR317/002/ERR3173192/ERR3173192_1.fastq.gz;ftp.sra.ebi.ac.uk/vol1/fastq/ERR317/002/ERR3173192/ERR3173192_2.fastq.gz	ftp.sra.ebi.ac.uk/vol1/run/ERR317/ERR3173192/20550_3#9.cram	ftp.sra.ebi.ac.uk/vol1/run/ERR317/ERR3173192/20550_3#9.cram	ftp.sra.ebi.ac.uk/vol1/run/ERR317/ERR3173192/20550_3#9.cram.crai	ftp.sra.ebi.ac.uk/vol1/run/ERR317/ERR3173192/20550_3#9.cram.crai
PZQ_popgen6472839	Retained	Uganda	2014	Bu6	Bugoto	Mayuge	Pre-treatment	Pre-treatment	0.892868	PRJEB31375	SAMEA5367036	ERS3173641	ERX3201122	ERR3173188	6183	Schistosoma mansoni	HiSeq X Ten	PAIRED	ftp.sra.ebi.ac.uk/vol1/fastq/ERR317/008/ERR3173188/ERR3173188_1.fastq.gz;ftp.sra.ebi.ac.uk/vol1/fastq/ERR317/008/ERR3173188/ERR3173188_2.fastq.gz	ftp.sra.ebi.ac.uk/vol1/fastq/ERR317/008/ERR3173188/ERR3173188_1.fastq.gz;ftp.sra.ebi.ac.uk/vol1/fastq/ERR317/008/ERR3173188/ERR3173188_2.fastq.gz	ftp.sra.ebi.ac.uk/vol1/run/ERR317/ERR3173188/20550_3#5.cram	ftp.sra.ebi.ac.uk/vol1/run/ERR317/ERR3173188/20550_3#5.cram	ftp.sra.ebi.ac.uk/vol1/run/ERR317/ERR3173188/20550_3#5.cram.crai	ftp.sra.ebi.ac.uk/vol1/run/ERR317/ERR3173188/20550_3#5.cram.crai
PZQ_popgen6472840	Retained	Uganda	2014	Bu6	Bugoto	Mayuge	Pre-treatment	Pre-treatment	0.892868	PRJEB31375	SAMEA5367037	ERS3173642	ERX3201112	ERR3173178	6183	Schistosoma mansoni	HiSeq X Ten	PAIRED	ftp.sra.ebi.ac.uk/vol1/fastq/ERR317/008/ERR3173178/ERR3173178_1.fastq.gz;ftp.sra.ebi.ac.uk/vol1/fastq/ERR317/008/ERR3173178/ERR3173178_2.fastq.gz	ftp.sra.ebi.ac.uk/vol1/fastq/ERR317/008/ERR3173178/ERR3173178_1.fastq.gz;ftp.sra.ebi.ac.uk/vol1/fastq/ERR317/008/ERR3173178/ERR3173178_2.fastq.gz	ftp.sra.ebi.ac.uk/vol1/run/ERR317/ERR3173178/20550_2#5.cram	ftp.sra.ebi.ac.uk/vol1/run/ERR317/ERR3173178/20550_2#5.cram	ftp.sra.ebi.ac.uk/vol1/run/ERR317/ERR3173178/20550_2#5.cram.crai	ftp.sra.ebi.ac.uk/vol1/run/ERR317/ERR3173178/20550_2#5.cram.crai
PZQ_popgen6472841	Retained	Uganda	2014	Bu6	Bugoto	Mayuge	Pre-treatment	Pre-treatment	0.892868	PRJEB31375	SAMEA5367038	ERS3173643	ERX3201046	ERR3173112	6183	Schistosoma mansoni	HiSeq X Ten	PAIRED	ftp.sra.ebi.ac.uk/vol1/fastq/ERR317/002/ERR3173112/ERR3173112_1.fastq.gz;ftp.sra.ebi.ac.uk/vol1/fastq/ERR317/002/ERR3173112/ERR3173112_2.fastq.gz	ftp.sra.ebi.ac.uk/vol1/fastq/ERR317/002/ERR3173112/ERR3173112_1.fastq.gz;ftp.sra.ebi.ac.uk/vol1/fastq/ERR317/002/ERR3173112/ERR3173112_2.fastq.gz	ftp.sra.ebi.ac.uk/vol1/run/ERR317/ERR3173112/20549_3#2.cram	ftp.sra.ebi.ac.uk/vol1/run/ERR317/ERR3173112/20549_3#2.cram	ftp.sra.ebi.ac.uk/vol1/run/ERR317/ERR3173112/20549_3#2.cram.crai	ftp.sra.ebi.ac.uk/vol1/run/ERR317/ERR3173112/20549_3#2.cram.crai
PZQ_popgen6472842	Retained	Uganda	2014	Bu8	Bugoto	Mayuge	Pre-treatment	Pre-treatment	0.944431	PRJEB31375	SAMEA5367039	ERS3173644	ERX3201059	ERR3173125	6183	Schistosoma mansoni	HiSeq X Ten	PAIRED	ftp.sra.ebi.ac.uk/vol1/fastq/ERR317/005/ERR3173125/ERR3173125_1.fastq.gz;ftp.sra.ebi.ac.uk/vol1/fastq/ERR317/005/ERR3173125/ERR3173125_2.fastq.gz	ftp.sra.ebi.ac.uk/vol1/fastq/ERR317/005/ERR3173125/ERR3173125_1.fastq.gz;ftp.sra.ebi.ac.uk/vol1/fastq/ERR317/005/ERR3173125/ERR3173125_2.fastq.gz	ftp.sra.ebi.ac.uk/vol1/run/ERR317/ERR3173125/20549_5#2.cram	ftp.sra.ebi.ac.uk/vol1/run/ERR317/ERR3173125/20549_5#2.cram	ftp.sra.ebi.ac.uk/vol1/run/ERR317/ERR3173125/20549_5#2.cram.crai	ftp.sra.ebi.ac.uk/vol1/run/ERR317/ERR3173125/20549_5#2.cram.crai
PZQ_popgen6472843	Retained	Uganda	2014	Bu8	Bugoto	Mayuge	Pre-treatment	Pre-treatment	0.944431	PRJEB31375	SAMEA5367040	ERS3173645	ERX3201130	ERR3173196	6183	Schistosoma mansoni	HiSeq X Ten	PAIRED	ftp.sra.ebi.ac.uk/vol1/fastq/ERR317/006/ERR3173196/ERR3173196_1.fastq.gz;ftp.sra.ebi.ac.uk/vol1/fastq/ERR317/006/ERR3173196/ERR3173196_2.fastq.gz	ftp.sra.ebi.ac.uk/vol1/fastq/ERR317/006/ERR3173196/ERR3173196_1.fastq.gz;ftp.sra.ebi.ac.uk/vol1/fastq/ERR317/006/ERR3173196/ERR3173196_2.fastq.gz	ftp.sra.ebi.ac.uk/vol1/run/ERR317/ERR3173196/20550_4#3.cram	ftp.sra.ebi.ac.uk/vol1/run/ERR317/ERR3173196/20550_4#3.cram	ftp.sra.ebi.ac.uk/vol1/run/ERR317/ERR3173196/20550_4#3.cram.crai	ftp.sra.ebi.ac.uk/vol1/run/ERR317/ERR3173196/20550_4#3.cram.crai
PZQ_popgen6472844	Retained	Uganda	2014	Bu8	Bugoto	Mayuge	Pre-treatment	Pre-treatment	0.944431	PRJEB31375	SAMEA5367041	ERS3173646	ERX3201161	ERR3173227	6183	Schistosoma mansoni	HiSeq X Ten	PAIRED	ftp.sra.ebi.ac.uk/vol1/fastq/ERR317/007/ERR3173227/ERR3173227_1.fastq.gz;ftp.sra.ebi.ac.uk/vol1/fastq/ERR317/007/ERR3173227/ERR3173227_2.fastq.gz	ftp.sra.ebi.ac.uk/vol1/fastq/ERR317/007/ERR3173227/ERR3173227_1.fastq.gz;ftp.sra.ebi.ac.uk/vol1/fastq/ERR317/007/ERR3173227/ERR3173227_2.fastq.gz	ftp.sra.ebi.ac.uk/vol1/run/ERR317/ERR3173227/20550_7#4.cram	ftp.sra.ebi.ac.uk/vol1/run/ERR317/ERR3173227/20550_7#4.cram	ftp.sra.ebi.ac.uk/vol1/run/ERR317/ERR3173227/20550_7#4.cram.crai	ftp.sra.ebi.ac.uk/vol1/run/ERR317/ERR3173227/20550_7#4.cram.crai
PZQ_popgen6472845	Retained	Uganda	2014	Bu8	Bugoto	Mayuge	Pre-treatment	Pre-treatment	0.944431	PRJEB31375	SAMEA5367042	ERS3173647	ERX3201127	ERR3173193	6183	Schistosoma mansoni	HiSeq X Ten	PAIRED	ftp.sra.ebi.ac.uk/vol1/fastq/ERR317/003/ERR3173193/ERR3173193_1.fastq.gz;ftp.sra.ebi.ac.uk/vol1/fastq/ERR317/003/ERR3173193/ERR3173193_2.fastq.gz	ftp.sra.ebi.ac.uk/vol1/fastq/ERR317/003/ERR3173193/ERR3173193_1.fastq.gz;ftp.sra.ebi.ac.uk/vol1/fastq/ERR317/003/ERR3173193/ERR3173193_2.fastq.gz	ftp.sra.ebi.ac.uk/vol1/run/ERR317/ERR3173193/20550_3#10.cram	ftp.sra.ebi.ac.uk/vol1/run/ERR317/ERR3173193/20550_3#10.cram	ftp.sra.ebi.ac.uk/vol1/run/ERR317/ERR3173193/20550_3#10.cram.crai	ftp.sra.ebi.ac.uk/vol1/run/ERR317/ERR3173193/20550_3#10.cram.crai
PZQ_popgen6472846	Retained	Uganda	2014	Bu2	Bugoto	Mayuge	Post-treatment	Post-treatment	0.995653	PRJEB31375	SAMEA5367043	ERS3173648	ERX3201039	ERR3173105	6183	Schistosoma mansoni	HiSeq X Ten	PAIRED	ftp.sra.ebi.ac.uk/vol1/fastq/ERR317/005/ERR3173105/ERR3173105_1.fastq.gz;ftp.sra.ebi.ac.uk/vol1/fastq/ERR317/005/ERR3173105/ERR3173105_2.fastq.gz	ftp.sra.ebi.ac.uk/vol1/fastq/ERR317/005/ERR3173105/ERR3173105_1.fastq.gz;ftp.sra.ebi.ac.uk/vol1/fastq/ERR317/005/ERR3173105/ERR3173105_2.fastq.gz	ftp.sra.ebi.ac.uk/vol1/run/ERR317/ERR3173105/20549_2#5.cram	ftp.sra.ebi.ac.uk/vol1/run/ERR317/ERR3173105/20549_2#5.cram	ftp.sra.ebi.ac.uk/vol1/run/ERR317/ERR3173105/20549_2#5.cram.crai	ftp.sra.ebi.ac.uk/vol1/run/ERR317/ERR3173105/20549_2#5.cram.crai
PZQ_popgen6472847	Excluded	Uganda	2014	Bu2	Bugoto	Mayuge	Post-treatment	Post-treatment	0.995653	PRJEB31375	SAMEA5367044	ERS3173649	ERX3201185	ERR3173251	6183	Schistosoma mansoni	HiSeq X Ten	PAIRED	ftp.sra.ebi.ac.uk/vol1/fastq/ERR317/001/ERR3173251/ERR3173251_1.fastq.gz;ftp.sra.ebi.ac.uk/vol1/fastq/ERR317/001/ERR3173251/ERR3173251_2.fastq.gz	ftp.sra.ebi.ac.uk/vol1/fastq/ERR317/001/ERR3173251/ERR3173251_1.fastq.gz;ftp.sra.ebi.ac.uk/vol1/fastq/ERR317/001/ERR3173251/ERR3173251_2.fastq.gz	ftp.sra.ebi.ac.uk/vol1/run/ERR317/ERR3173251/20552_7#8.cram	ftp.sra.ebi.ac.uk/vol1/run/ERR317/ERR3173251/20552_7#8.cram	ftp.sra.ebi.ac.uk/vol1/run/ERR317/ERR3173251/20552_7#8.cram.crai	ftp.sra.ebi.ac.uk/vol1/run/ERR317/ERR3173251/20552_7#8.cram.crai
PZQ_popgen6472848	Retained	Uganda	2014	Bu2	Bugoto	Mayuge	Post-treatment	Post-treatment	0.59232	PRJEB31375	SAMEA5367045	ERS3173650	ERX3201113	ERR3173179	6183	Schistosoma mansoni	HiSeq X Ten	PAIRED	ftp.sra.ebi.ac.uk/vol1/fastq/ERR317/009/ERR3173179/ERR3173179_1.fastq.gz;ftp.sra.ebi.ac.uk/vol1/fastq/ERR317/009/ERR3173179/ERR3173179_2.fastq.gz	ftp.sra.ebi.ac.uk/vol1/fastq/ERR317/009/ERR3173179/ERR3173179_1.fastq.gz;ftp.sra.ebi.ac.uk/vol1/fastq/ERR317/009/ERR3173179/ERR3173179_2.fastq.gz	ftp.sra.ebi.ac.uk/vol1/run/ERR317/ERR3173179/20550_2#6.cram	ftp.sra.ebi.ac.uk/vol1/run/ERR317/ERR3173179/20550_2#6.cram	ftp.sra.ebi.ac.uk/vol1/run/ERR317/ERR3173179/20550_2#6.cram.crai	ftp.sra.ebi.ac.uk/vol1/run/ERR317/ERR3173179/20550_2#6.cram.crai
PZQ_popgen6472849	Retained	Uganda	2014	Bu2	Bugoto	Mayuge	Post-treatment	Post-treatment	0.59232	PRJEB31375	SAMEA5367046	ERS3173651	ERX3201080	ERR3173146	6183	Schistosoma mansoni	HiSeq X Ten	PAIRED	ftp.sra.ebi.ac.uk/vol1/fastq/ERR317/006/ERR3173146/ERR3173146_1.fastq.gz;ftp.sra.ebi.ac.uk/vol1/fastq/ERR317/006/ERR3173146/ERR3173146_2.fastq.gz	ftp.sra.ebi.ac.uk/vol1/fastq/ERR317/006/ERR3173146/ERR3173146_1.fastq.gz;ftp.sra.ebi.ac.uk/vol1/fastq/ERR317/006/ERR3173146/ERR3173146_2.fastq.gz	ftp.sra.ebi.ac.uk/vol1/run/ERR317/ERR3173146/20549_7#3.cram	ftp.sra.ebi.ac.uk/vol1/run/ERR317/ERR3173146/20549_7#3.cram	ftp.sra.ebi.ac.uk/vol1/run/ERR317/ERR3173146/20549_7#3.cram.crai	ftp.sra.ebi.ac.uk/vol1/run/ERR317/ERR3173146/20549_7#3.cram.crai
PZQ_popgen6472850	Retained	Uganda	2014	Bu3	Bugoto	Mayuge	Post-treatment	Post-treatment	0.59232	PRJEB31375	SAMEA5367047	ERS3173652	ERX3201040	ERR3173106	6183	Schistosoma mansoni	HiSeq X Ten	PAIRED	ftp.sra.ebi.ac.uk/vol1/fastq/ERR317/006/ERR3173106/ERR3173106_1.fastq.gz;ftp.sra.ebi.ac.uk/vol1/fastq/ERR317/006/ERR3173106/ERR3173106_2.fastq.gz	ftp.sra.ebi.ac.uk/vol1/fastq/ERR317/006/ERR3173106/ERR3173106_1.fastq.gz;ftp.sra.ebi.ac.uk/vol1/fastq/ERR317/006/ERR3173106/ERR3173106_2.fastq.gz	ftp.sra.ebi.ac.uk/vol1/run/ERR317/ERR3173106/20549_2#6.cram	ftp.sra.ebi.ac.uk/vol1/run/ERR317/ERR3173106/20549_2#6.cram	ftp.sra.ebi.ac.uk/vol1/run/ERR317/ERR3173106/20549_2#6.cram.crai	ftp.sra.ebi.ac.uk/vol1/run/ERR317/ERR3173106/20549_2#6.cram.crai
PZQ_popgen6472851	Retained	Uganda	2014	Bu3	Bugoto	Mayuge	Post-treatment	Post-treatment	0.59232	PRJEB31375	SAMEA5367048	ERS3173653	ERX3201135	ERR3173201	6183	Schistosoma mansoni	HiSeq X Ten	PAIRED	ftp.sra.ebi.ac.uk/vol1/fastq/ERR317/001/ERR3173201/ERR3173201_1.fastq.gz;ftp.sra.ebi.ac.uk/vol1/fastq/ERR317/001/ERR3173201/ERR3173201_2.fastq.gz	ftp.sra.ebi.ac.uk/vol1/fastq/ERR317/001/ERR3173201/ERR3173201_1.fastq.gz;ftp.sra.ebi.ac.uk/vol1/fastq/ERR317/001/ERR3173201/ERR3173201_2.fastq.gz	ftp.sra.ebi.ac.uk/vol1/run/ERR317/ERR3173201/20550_4#8.cram	ftp.sra.ebi.ac.uk/vol1/run/ERR317/ERR3173201/20550_4#8.cram	ftp.sra.ebi.ac.uk/vol1/run/ERR317/ERR3173201/20550_4#8.cram.crai	ftp.sra.ebi.ac.uk/vol1/run/ERR317/ERR3173201/20550_4#8.cram.crai
PZQ_popgen6472852	Retained	Uganda	2014	Bu4	Bugoto	Mayuge	Post-treatment	Post-treatment	0.705564	PRJEB31375	SAMEA5367049	ERS3173654	ERX3201125	ERR3173191	6183	Schistosoma mansoni	HiSeq X Ten	PAIRED	ftp.sra.ebi.ac.uk/vol1/fastq/ERR317/001/ERR3173191/ERR3173191_1.fastq.gz;ftp.sra.ebi.ac.uk/vol1/fastq/ERR317/001/ERR3173191/ERR3173191_2.fastq.gz	ftp.sra.ebi.ac.uk/vol1/fastq/ERR317/001/ERR3173191/ERR3173191_1.fastq.gz;ftp.sra.ebi.ac.uk/vol1/fastq/ERR317/001/ERR3173191/ERR3173191_2.fastq.gz	ftp.sra.ebi.ac.uk/vol1/run/ERR317/ERR3173191/20550_3#8.cram	ftp.sra.ebi.ac.uk/vol1/run/ERR317/ERR3173191/20550_3#8.cram	ftp.sra.ebi.ac.uk/vol1/run/ERR317/ERR3173191/20550_3#8.cram.crai	ftp.sra.ebi.ac.uk/vol1/run/ERR317/ERR3173191/20550_3#8.cram.crai
PZQ_popgen6472853	Retained	Uganda	2014	Bu4	Bugoto	Mayuge	Post-treatment	Post-treatment	0.705564	PRJEB31375	SAMEA5367050	ERS3173655	ERX3201066	ERR3173132	6183	Schistosoma mansoni	HiSeq X Ten	PAIRED	ftp.sra.ebi.ac.uk/vol1/fastq/ERR317/002/ERR3173132/ERR3173132_1.fastq.gz;ftp.sra.ebi.ac.uk/vol1/fastq/ERR317/002/ERR3173132/ERR3173132_2.fastq.gz	ftp.sra.ebi.ac.uk/vol1/fastq/ERR317/002/ERR3173132/ERR3173132_1.fastq.gz;ftp.sra.ebi.ac.uk/vol1/fastq/ERR317/002/ERR3173132/ERR3173132_2.fastq.gz	ftp.sra.ebi.ac.uk/vol1/run/ERR317/ERR3173132/20549_5#9.cram	ftp.sra.ebi.ac.uk/vol1/run/ERR317/ERR3173132/20549_5#9.cram	ftp.sra.ebi.ac.uk/vol1/run/ERR317/ERR3173132/20549_5#9.cram.crai	ftp.sra.ebi.ac.uk/vol1/run/ERR317/ERR3173132/20549_5#9.cram.crai
PZQ_popgen6472854	Retained	Uganda	2014	Bu4	Bugoto	Mayuge	Post-treatment	Post-treatment	0.705564	PRJEB31375	SAMEA5367051	ERS3173656	ERX3201120	ERR3173186	6183	Schistosoma mansoni	HiSeq X Ten	PAIRED	ftp.sra.ebi.ac.uk/vol1/fastq/ERR317/006/ERR3173186/ERR3173186_1.fastq.gz;ftp.sra.ebi.ac.uk/vol1/fastq/ERR317/006/ERR3173186/ERR3173186_2.fastq.gz	ftp.sra.ebi.ac.uk/vol1/fastq/ERR317/006/ERR3173186/ERR3173186_1.fastq.gz;ftp.sra.ebi.ac.uk/vol1/fastq/ERR317/006/ERR3173186/ERR3173186_2.fastq.gz	ftp.sra.ebi.ac.uk/vol1/run/ERR317/ERR3173186/20550_3#3.cram	ftp.sra.ebi.ac.uk/vol1/run/ERR317/ERR3173186/20550_3#3.cram	ftp.sra.ebi.ac.uk/vol1/run/ERR317/ERR3173186/20550_3#3.cram.crai	ftp.sra.ebi.ac.uk/vol1/run/ERR317/ERR3173186/20550_3#3.cram.crai
PZQ_popgen6472855	Retained	Uganda	2014	Bu5	Bugoto	Mayuge	Post-treatment	Post-treatment	0.74143	PRJEB31375	SAMEA5367052	ERS3173657	ERX3201115	ERR3173181	6183	Schistosoma mansoni	HiSeq X Ten	PAIRED	ftp.sra.ebi.ac.uk/vol1/fastq/ERR317/001/ERR3173181/ERR3173181_1.fastq.gz;ftp.sra.ebi.ac.uk/vol1/fastq/ERR317/001/ERR3173181/ERR3173181_2.fastq.gz	ftp.sra.ebi.ac.uk/vol1/fastq/ERR317/001/ERR3173181/ERR3173181_1.fastq.gz;ftp.sra.ebi.ac.uk/vol1/fastq/ERR317/001/ERR3173181/ERR3173181_2.fastq.gz	ftp.sra.ebi.ac.uk/vol1/run/ERR317/ERR3173181/20550_2#8.cram	ftp.sra.ebi.ac.uk/vol1/run/ERR317/ERR3173181/20550_2#8.cram	ftp.sra.ebi.ac.uk/vol1/run/ERR317/ERR3173181/20550_2#8.cram.crai	ftp.sra.ebi.ac.uk/vol1/run/ERR317/ERR3173181/20550_2#8.cram.crai
PZQ_popgen6472856	Excluded	Uganda	2014	Bu5	Bugoto	Mayuge	Post-treatment	Post-treatment	0.74143	PRJEB31375	SAMEA5367053	ERS3173658	ERX3201065	ERR3173131	6183	Schistosoma mansoni	HiSeq X Ten	PAIRED	ftp.sra.ebi.ac.uk/vol1/fastq/ERR317/001/ERR3173131/ERR3173131_1.fastq.gz;ftp.sra.ebi.ac.uk/vol1/fastq/ERR317/001/ERR3173131/ERR3173131_2.fastq.gz	ftp.sra.ebi.ac.uk/vol1/fastq/ERR317/001/ERR3173131/ERR3173131_1.fastq.gz;ftp.sra.ebi.ac.uk/vol1/fastq/ERR317/001/ERR3173131/ERR3173131_2.fastq.gz	ftp.sra.ebi.ac.uk/vol1/run/ERR317/ERR3173131/20549_5#8.cram	ftp.sra.ebi.ac.uk/vol1/run/ERR317/ERR3173131/20549_5#8.cram	ftp.sra.ebi.ac.uk/vol1/run/ERR317/ERR3173131/20549_5#8.cram.crai	ftp.sra.ebi.ac.uk/vol1/run/ERR317/ERR3173131/20549_5#8.cram.crai
PZQ_popgen6472857	Retained	Uganda	2014	Bu5	Bugoto	Mayuge	Post-treatment	Post-treatment	0.74143	PRJEB31375	SAMEA5367055	ERS3173660	ERX3201029	ERR3173095	6183	Schistosoma mansoni	HiSeq X Ten	PAIRED	ftp.sra.ebi.ac.uk/vol1/fastq/ERR317/005/ERR3173095/ERR3173095_1.fastq.gz;ftp.sra.ebi.ac.uk/vol1/fastq/ERR317/005/ERR3173095/ERR3173095_2.fastq.gz	ftp.sra.ebi.ac.uk/vol1/fastq/ERR317/005/ERR3173095/ERR3173095_1.fastq.gz;ftp.sra.ebi.ac.uk/vol1/fastq/ERR317/005/ERR3173095/ERR3173095_2.fastq.gz	ftp.sra.ebi.ac.uk/vol1/run/ERR317/ERR3173095/20549_1#5.cram	ftp.sra.ebi.ac.uk/vol1/run/ERR317/ERR3173095/20549_1#5.cram	ftp.sra.ebi.ac.uk/vol1/run/ERR317/ERR3173095/20549_1#5.cram.crai	ftp.sra.ebi.ac.uk/vol1/run/ERR317/ERR3173095/20549_1#5.cram.crai
PZQ_popgen6472858	Excluded	Uganda	2014	Bu5	Bugoto	Mayuge	Post-treatment	Post-treatment	0.74143	PRJEB31375	SAMEA5367056	ERS3173661	ERX3201063	ERR3173129	6183	Schistosoma mansoni	HiSeq X Ten	PAIRED	ftp.sra.ebi.ac.uk/vol1/fastq/ERR317/009/ERR3173129/ERR3173129_1.fastq.gz;ftp.sra.ebi.ac.uk/vol1/fastq/ERR317/009/ERR3173129/ERR3173129_2.fastq.gz	ftp.sra.ebi.ac.uk/vol1/fastq/ERR317/009/ERR3173129/ERR3173129_1.fastq.gz;ftp.sra.ebi.ac.uk/vol1/fastq/ERR317/009/ERR3173129/ERR3173129_2.fastq.gz	ftp.sra.ebi.ac.uk/vol1/run/ERR317/ERR3173129/20549_5#6.cram	ftp.sra.ebi.ac.uk/vol1/run/ERR317/ERR3173129/20549_5#6.cram	ftp.sra.ebi.ac.uk/vol1/run/ERR317/ERR3173129/20549_5#6.cram.crai	ftp.sra.ebi.ac.uk/vol1/run/ERR317/ERR3173129/20549_5#6.cram.crai
PZQ_popgen6472859	Retained	Uganda	2014	Bu6	Bugoto	Mayuge	Post-treatment	Post-treatment	0.892868	PRJEB31375	SAMEA5367057	ERS3173662	ERX3201179	ERR3173245	6183	Schistosoma mansoni	HiSeq X Ten	PAIRED	ftp.sra.ebi.ac.uk/vol1/fastq/ERR317/005/ERR3173245/ERR3173245_1.fastq.gz;ftp.sra.ebi.ac.uk/vol1/fastq/ERR317/005/ERR3173245/ERR3173245_2.fastq.gz	ftp.sra.ebi.ac.uk/vol1/fastq/ERR317/005/ERR3173245/ERR3173245_1.fastq.gz;ftp.sra.ebi.ac.uk/vol1/fastq/ERR317/005/ERR3173245/ERR3173245_2.fastq.gz	ftp.sra.ebi.ac.uk/vol1/run/ERR317/ERR3173245/20552_7#2.cram	ftp.sra.ebi.ac.uk/vol1/run/ERR317/ERR3173245/20552_7#2.cram	ftp.sra.ebi.ac.uk/vol1/run/ERR317/ERR3173245/20552_7#2.cram.crai	ftp.sra.ebi.ac.uk/vol1/run/ERR317/ERR3173245/20552_7#2.cram.crai
PZQ_popgen6472860	Retained	Uganda	2014	Bu6	Bugoto	Mayuge	Post-treatment	Post-treatment	0.892868	PRJEB31375	SAMEA5367058	ERS3173663	ERX3201140	ERR3173206	6183	Schistosoma mansoni	HiSeq X Ten	PAIRED	ftp.sra.ebi.ac.uk/vol1/fastq/ERR317/006/ERR3173206/ERR3173206_1.fastq.gz;ftp.sra.ebi.ac.uk/vol1/fastq/ERR317/006/ERR3173206/ERR3173206_2.fastq.gz	ftp.sra.ebi.ac.uk/vol1/fastq/ERR317/006/ERR3173206/ERR3173206_1.fastq.gz;ftp.sra.ebi.ac.uk/vol1/fastq/ERR317/006/ERR3173206/ERR3173206_2.fastq.gz	ftp.sra.ebi.ac.uk/vol1/run/ERR317/ERR3173206/20550_5#3.cram	ftp.sra.ebi.ac.uk/vol1/run/ERR317/ERR3173206/20550_5#3.cram	ftp.sra.ebi.ac.uk/vol1/run/ERR317/ERR3173206/20550_5#3.cram.crai	ftp.sra.ebi.ac.uk/vol1/run/ERR317/ERR3173206/20550_5#3.cram.crai
PZQ_popgen6472861	Retained	Uganda	2014	Bu6	Bugoto	Mayuge	Post-treatment	Post-treatment	0.892868	PRJEB31375	SAMEA5367059	ERS3173664	ERX3201128	ERR3173194	6183	Schistosoma mansoni	HiSeq X Ten	PAIRED	ftp.sra.ebi.ac.uk/vol1/fastq/ERR317/004/ERR3173194/ERR3173194_1.fastq.gz;ftp.sra.ebi.ac.uk/vol1/fastq/ERR317/004/ERR3173194/ERR3173194_2.fastq.gz	ftp.sra.ebi.ac.uk/vol1/fastq/ERR317/004/ERR3173194/ERR3173194_1.fastq.gz;ftp.sra.ebi.ac.uk/vol1/fastq/ERR317/004/ERR3173194/ERR3173194_2.fastq.gz	ftp.sra.ebi.ac.uk/vol1/run/ERR317/ERR3173194/20550_4#1.cram	ftp.sra.ebi.ac.uk/vol1/run/ERR317/ERR3173194/20550_4#1.cram	ftp.sra.ebi.ac.uk/vol1/run/ERR317/ERR3173194/20550_4#1.cram.crai	ftp.sra.ebi.ac.uk/vol1/run/ERR317/ERR3173194/20550_4#1.cram.crai
PZQ_popgen6472862	Retained	Uganda	2014	Bu7	Bugoto	Mayuge	Post-treatment	Post-treatment	0.93703	PRJEB31375	SAMEA5367060	ERS3173665	ERX3201116	ERR3173182	6183	Schistosoma mansoni	HiSeq X Ten	PAIRED	ftp.sra.ebi.ac.uk/vol1/fastq/ERR317/002/ERR3173182/ERR3173182_1.fastq.gz;ftp.sra.ebi.ac.uk/vol1/fastq/ERR317/002/ERR3173182/ERR3173182_2.fastq.gz	ftp.sra.ebi.ac.uk/vol1/fastq/ERR317/002/ERR3173182/ERR3173182_1.fastq.gz;ftp.sra.ebi.ac.uk/vol1/fastq/ERR317/002/ERR3173182/ERR3173182_2.fastq.gz	ftp.sra.ebi.ac.uk/vol1/run/ERR317/ERR3173182/20550_2#9.cram	ftp.sra.ebi.ac.uk/vol1/run/ERR317/ERR3173182/20550_2#9.cram	ftp.sra.ebi.ac.uk/vol1/run/ERR317/ERR3173182/20550_2#9.cram.crai	ftp.sra.ebi.ac.uk/vol1/run/ERR317/ERR3173182/20550_2#9.cram.crai
PZQ_popgen6472863	Retained	Uganda	2014	Bu7	Bugoto	Mayuge	Post-treatment	Post-treatment	0.93703	PRJEB31375	SAMEA5367061	ERS3173666	ERX3201111	ERR3173177	6183	Schistosoma mansoni	HiSeq X Ten	PAIRED	ftp.sra.ebi.ac.uk/vol1/fastq/ERR317/007/ERR3173177/ERR3173177_1.fastq.gz;ftp.sra.ebi.ac.uk/vol1/fastq/ERR317/007/ERR3173177/ERR3173177_2.fastq.gz	ftp.sra.ebi.ac.uk/vol1/fastq/ERR317/007/ERR3173177/ERR3173177_1.fastq.gz;ftp.sra.ebi.ac.uk/vol1/fastq/ERR317/007/ERR3173177/ERR3173177_2.fastq.gz	ftp.sra.ebi.ac.uk/vol1/run/ERR317/ERR3173177/20550_2#4.cram	ftp.sra.ebi.ac.uk/vol1/run/ERR317/ERR3173177/20550_2#4.cram	ftp.sra.ebi.ac.uk/vol1/run/ERR317/ERR3173177/20550_2#4.cram.crai	ftp.sra.ebi.ac.uk/vol1/run/ERR317/ERR3173177/20550_2#4.cram.crai
PZQ_popgen6472864	Retained	Uganda	2014	Bu7	Bugoto	Mayuge	Post-treatment	Post-treatment	0.93703	PRJEB31375	SAMEA5367062	ERS3173667	ERX3201109	ERR3173175	6183	Schistosoma mansoni	HiSeq X Ten	PAIRED	ftp.sra.ebi.ac.uk/vol1/fastq/ERR317/005/ERR3173175/ERR3173175_1.fastq.gz;ftp.sra.ebi.ac.uk/vol1/fastq/ERR317/005/ERR3173175/ERR3173175_2.fastq.gz	ftp.sra.ebi.ac.uk/vol1/fastq/ERR317/005/ERR3173175/ERR3173175_1.fastq.gz;ftp.sra.ebi.ac.uk/vol1/fastq/ERR317/005/ERR3173175/ERR3173175_2.fastq.gz	ftp.sra.ebi.ac.uk/vol1/run/ERR317/ERR3173175/20550_2#2.cram	ftp.sra.ebi.ac.uk/vol1/run/ERR317/ERR3173175/20550_2#2.cram	ftp.sra.ebi.ac.uk/vol1/run/ERR317/ERR3173175/20550_2#2.cram.crai	ftp.sra.ebi.ac.uk/vol1/run/ERR317/ERR3173175/20550_2#2.cram.crai
PZQ_popgen6472865	Retained	Uganda	2014	Bu7	Bugoto	Mayuge	Post-treatment	Post-treatment	0.93703	PRJEB31375	SAMEA5367063	ERS3173668	ERX3201082	ERR3173148	6183	Schistosoma mansoni	HiSeq X Ten	PAIRED	ftp.sra.ebi.ac.uk/vol1/fastq/ERR317/008/ERR3173148/ERR3173148_1.fastq.gz;ftp.sra.ebi.ac.uk/vol1/fastq/ERR317/008/ERR3173148/ERR3173148_2.fastq.gz	ftp.sra.ebi.ac.uk/vol1/fastq/ERR317/008/ERR3173148/ERR3173148_1.fastq.gz;ftp.sra.ebi.ac.uk/vol1/fastq/ERR317/008/ERR3173148/ERR3173148_2.fastq.gz	ftp.sra.ebi.ac.uk/vol1/run/ERR317/ERR3173148/20549_7#5.cram	ftp.sra.ebi.ac.uk/vol1/run/ERR317/ERR3173148/20549_7#5.cram	ftp.sra.ebi.ac.uk/vol1/run/ERR317/ERR3173148/20549_7#5.cram.crai	ftp.sra.ebi.ac.uk/vol1/run/ERR317/ERR3173148/20549_7#5.cram.crai
PZQ_popgen6472866	Retained	Uganda	2014	Bu8	Bugoto	Mayuge	Post-treatment	Post-treatment	0.944431	PRJEB31375	SAMEA5367064	ERS3173669	ERX3201054	ERR3173120	6183	Schistosoma mansoni	HiSeq X Ten	PAIRED	ftp.sra.ebi.ac.uk/vol1/fastq/ERR317/000/ERR3173120/ERR3173120_1.fastq.gz;ftp.sra.ebi.ac.uk/vol1/fastq/ERR317/000/ERR3173120/ERR3173120_2.fastq.gz	ftp.sra.ebi.ac.uk/vol1/fastq/ERR317/000/ERR3173120/ERR3173120_1.fastq.gz;ftp.sra.ebi.ac.uk/vol1/fastq/ERR317/000/ERR3173120/ERR3173120_2.fastq.gz	ftp.sra.ebi.ac.uk/vol1/run/ERR317/ERR3173120/20549_3#10.cram	ftp.sra.ebi.ac.uk/vol1/run/ERR317/ERR3173120/20549_3#10.cram	ftp.sra.ebi.ac.uk/vol1/run/ERR317/ERR3173120/20549_3#10.cram.crai	ftp.sra.ebi.ac.uk/vol1/run/ERR317/ERR3173120/20549_3#10.cram.crai
PZQ_popgen6472867	Retained	Uganda	2014	Bu8	Bugoto	Mayuge	Post-treatment	Post-treatment	0.944431	PRJEB31375	SAMEA5367065	ERS3173670	ERX3201104	ERR3173170	6183	Schistosoma mansoni	HiSeq X Ten	PAIRED	ftp.sra.ebi.ac.uk/vol1/fastq/ERR317/000/ERR3173170/ERR3173170_1.fastq.gz;ftp.sra.ebi.ac.uk/vol1/fastq/ERR317/000/ERR3173170/ERR3173170_2.fastq.gz	ftp.sra.ebi.ac.uk/vol1/fastq/ERR317/000/ERR3173170/ERR3173170_1.fastq.gz;ftp.sra.ebi.ac.uk/vol1/fastq/ERR317/000/ERR3173170/ERR3173170_2.fastq.gz	ftp.sra.ebi.ac.uk/vol1/run/ERR317/ERR3173170/20550_1#7.cram	ftp.sra.ebi.ac.uk/vol1/run/ERR317/ERR3173170/20550_1#7.cram	ftp.sra.ebi.ac.uk/vol1/run/ERR317/ERR3173170/20550_1#7.cram.crai	ftp.sra.ebi.ac.uk/vol1/run/ERR317/ERR3173170/20550_1#7.cram.crai
PZQ_popgen6472868	Retained	Uganda	2014	Bu8	Bugoto	Mayuge	Post-treatment	Post-treatment	0.944431	PRJEB31375	SAMEA5367066	ERS3173671	ERX3201191	ERR3173257	6183	Schistosoma mansoni	HiSeq X Ten	PAIRED	ftp.sra.ebi.ac.uk/vol1/fastq/ERR317/007/ERR3173257/ERR3173257_1.fastq.gz;ftp.sra.ebi.ac.uk/vol1/fastq/ERR317/007/ERR3173257/ERR3173257_2.fastq.gz	ftp.sra.ebi.ac.uk/vol1/fastq/ERR317/007/ERR3173257/ERR3173257_1.fastq.gz;ftp.sra.ebi.ac.uk/vol1/fastq/ERR317/007/ERR3173257/ERR3173257_2.fastq.gz	ftp.sra.ebi.ac.uk/vol1/run/ERR317/ERR3173257/20552_8#4.cram	ftp.sra.ebi.ac.uk/vol1/run/ERR317/ERR3173257/20552_8#4.cram	ftp.sra.ebi.ac.uk/vol1/run/ERR317/ERR3173257/20552_8#4.cram.crai	ftp.sra.ebi.ac.uk/vol1/run/ERR317/ERR3173257/20552_8#4.cram.crai
PZQ_popgen6472869	Retained	Uganda	2014	Bu10	Bugoto	Mayuge	Post-treatment	Post-treatment	0.993774	PRJEB31375	SAMEA5367067	ERS3173672	ERX3201171	ERR3173237	6183	Schistosoma mansoni	HiSeq X Ten	PAIRED	ftp.sra.ebi.ac.uk/vol1/fastq/ERR317/007/ERR3173237/ERR3173237_1.fastq.gz;ftp.sra.ebi.ac.uk/vol1/fastq/ERR317/007/ERR3173237/ERR3173237_2.fastq.gz	ftp.sra.ebi.ac.uk/vol1/fastq/ERR317/007/ERR3173237/ERR3173237_1.fastq.gz;ftp.sra.ebi.ac.uk/vol1/fastq/ERR317/007/ERR3173237/ERR3173237_2.fastq.gz	ftp.sra.ebi.ac.uk/vol1/run/ERR317/ERR3173237/20550_8#4.cram	ftp.sra.ebi.ac.uk/vol1/run/ERR317/ERR3173237/20550_8#4.cram	ftp.sra.ebi.ac.uk/vol1/run/ERR317/ERR3173237/20550_8#4.cram.crai	ftp.sra.ebi.ac.uk/vol1/run/ERR317/ERR3173237/20550_8#4.cram.crai
PZQ_popgen6472870	Retained	Uganda	2014	Bu10	Bugoto	Mayuge	Post-treatment	Post-treatment	0.993774	PRJEB31375	SAMEA5367068	ERS3173673	ERX3201110	ERR3173176	6183	Schistosoma mansoni	HiSeq X Ten	PAIRED	ftp.sra.ebi.ac.uk/vol1/fastq/ERR317/006/ERR3173176/ERR3173176_1.fastq.gz;ftp.sra.ebi.ac.uk/vol1/fastq/ERR317/006/ERR3173176/ERR3173176_2.fastq.gz	ftp.sra.ebi.ac.uk/vol1/fastq/ERR317/006/ERR3173176/ERR3173176_1.fastq.gz;ftp.sra.ebi.ac.uk/vol1/fastq/ERR317/006/ERR3173176/ERR3173176_2.fastq.gz	ftp.sra.ebi.ac.uk/vol1/run/ERR317/ERR3173176/20550_2#3.cram	ftp.sra.ebi.ac.uk/vol1/run/ERR317/ERR3173176/20550_2#3.cram	ftp.sra.ebi.ac.uk/vol1/run/ERR317/ERR3173176/20550_2#3.cram.crai	ftp.sra.ebi.ac.uk/vol1/run/ERR317/ERR3173176/20550_2#3.cram.crai
PZQ_popgen6472871	Retained	Uganda	2014	Bu10	Bugoto	Mayuge	Post-treatment	Post-treatment	0.993774	PRJEB31375	SAMEA5367069	ERS3173674	ERX3201051	ERR3173117	6183	Schistosoma mansoni	HiSeq X Ten	PAIRED	ftp.sra.ebi.ac.uk/vol1/fastq/ERR317/007/ERR3173117/ERR3173117_1.fastq.gz;ftp.sra.ebi.ac.uk/vol1/fastq/ERR317/007/ERR3173117/ERR3173117_2.fastq.gz	ftp.sra.ebi.ac.uk/vol1/fastq/ERR317/007/ERR3173117/ERR3173117_1.fastq.gz;ftp.sra.ebi.ac.uk/vol1/fastq/ERR317/007/ERR3173117/ERR3173117_2.fastq.gz	ftp.sra.ebi.ac.uk/vol1/run/ERR317/ERR3173117/20549_3#7.cram	ftp.sra.ebi.ac.uk/vol1/run/ERR317/ERR3173117/20549_3#7.cram	ftp.sra.ebi.ac.uk/vol1/run/ERR317/ERR3173117/20549_3#7.cram.crai	ftp.sra.ebi.ac.uk/vol1/run/ERR317/ERR3173117/20549_3#7.cram.crai
PZQ_popgen6472872	Retained	Uganda	2014	Bu14	Bugoto	Mayuge	Pre-treatment	Good_clearers	0.998115	PRJEB31375	SAMEA5367070	ERS3173675	ERX3201041	ERR3173107	6183	Schistosoma mansoni	HiSeq X Ten	PAIRED	ftp.sra.ebi.ac.uk/vol1/fastq/ERR317/007/ERR3173107/ERR3173107_1.fastq.gz;ftp.sra.ebi.ac.uk/vol1/fastq/ERR317/007/ERR3173107/ERR3173107_2.fastq.gz	ftp.sra.ebi.ac.uk/vol1/fastq/ERR317/007/ERR3173107/ERR3173107_1.fastq.gz;ftp.sra.ebi.ac.uk/vol1/fastq/ERR317/007/ERR3173107/ERR3173107_2.fastq.gz	ftp.sra.ebi.ac.uk/vol1/run/ERR317/ERR3173107/20549_2#7.cram	ftp.sra.ebi.ac.uk/vol1/run/ERR317/ERR3173107/20549_2#7.cram	ftp.sra.ebi.ac.uk/vol1/run/ERR317/ERR3173107/20549_2#7.cram.crai	ftp.sra.ebi.ac.uk/vol1/run/ERR317/ERR3173107/20549_2#7.cram.crai
PZQ_popgen6472873	Retained	Uganda	2014	Bu14	Bugoto	Mayuge	Pre-treatment	Good_clearers	0.998115	PRJEB31375	SAMEA5367071	ERS3173676	ERX3201073	ERR3173139	6183	Schistosoma mansoni	HiSeq X Ten	PAIRED	ftp.sra.ebi.ac.uk/vol1/fastq/ERR317/009/ERR3173139/ERR3173139_1.fastq.gz;ftp.sra.ebi.ac.uk/vol1/fastq/ERR317/009/ERR3173139/ERR3173139_2.fastq.gz	ftp.sra.ebi.ac.uk/vol1/fastq/ERR317/009/ERR3173139/ERR3173139_1.fastq.gz;ftp.sra.ebi.ac.uk/vol1/fastq/ERR317/009/ERR3173139/ERR3173139_2.fastq.gz	ftp.sra.ebi.ac.uk/vol1/run/ERR317/ERR3173139/20549_6#6.cram	ftp.sra.ebi.ac.uk/vol1/run/ERR317/ERR3173139/20549_6#6.cram	ftp.sra.ebi.ac.uk/vol1/run/ERR317/ERR3173139/20549_6#6.cram.crai	ftp.sra.ebi.ac.uk/vol1/run/ERR317/ERR3173139/20549_6#6.cram.crai
PZQ_popgen6472874	Retained	Uganda	2014	Bu14	Bugoto	Mayuge	Pre-treatment	Good_clearers	0.998115	PRJEB31375	SAMEA5367072	ERS3173677	ERX3201037	ERR3173103	6183	Schistosoma mansoni	HiSeq X Ten	PAIRED	ftp.sra.ebi.ac.uk/vol1/fastq/ERR317/003/ERR3173103/ERR3173103_1.fastq.gz;ftp.sra.ebi.ac.uk/vol1/fastq/ERR317/003/ERR3173103/ERR3173103_2.fastq.gz	ftp.sra.ebi.ac.uk/vol1/fastq/ERR317/003/ERR3173103/ERR3173103_1.fastq.gz;ftp.sra.ebi.ac.uk/vol1/fastq/ERR317/003/ERR3173103/ERR3173103_2.fastq.gz	ftp.sra.ebi.ac.uk/vol1/run/ERR317/ERR3173103/20549_2#3.cram	ftp.sra.ebi.ac.uk/vol1/run/ERR317/ERR3173103/20549_2#3.cram	ftp.sra.ebi.ac.uk/vol1/run/ERR317/ERR3173103/20549_2#3.cram.crai	ftp.sra.ebi.ac.uk/vol1/run/ERR317/ERR3173103/20549_2#3.cram.crai
PZQ_popgen6472875	Retained	Uganda	2014	Bu14	Bugoto	Mayuge	Pre-treatment	Good_clearers	0.998115	PRJEB31375	SAMEA5367073	ERS3173678	ERX3201169	ERR3173235	6183	Schistosoma mansoni	HiSeq X Ten	PAIRED	ftp.sra.ebi.ac.uk/vol1/fastq/ERR317/005/ERR3173235/ERR3173235_1.fastq.gz;ftp.sra.ebi.ac.uk/vol1/fastq/ERR317/005/ERR3173235/ERR3173235_2.fastq.gz	ftp.sra.ebi.ac.uk/vol1/fastq/ERR317/005/ERR3173235/ERR3173235_1.fastq.gz;ftp.sra.ebi.ac.uk/vol1/fastq/ERR317/005/ERR3173235/ERR3173235_2.fastq.gz	ftp.sra.ebi.ac.uk/vol1/run/ERR317/ERR3173235/20550_8#2.cram	ftp.sra.ebi.ac.uk/vol1/run/ERR317/ERR3173235/20550_8#2.cram	ftp.sra.ebi.ac.uk/vol1/run/ERR317/ERR3173235/20550_8#2.cram.crai	ftp.sra.ebi.ac.uk/vol1/run/ERR317/ERR3173235/20550_8#2.cram.crai
PZQ_popgen6472876	Retained	Uganda	2014	Bu14	Bugoto	Mayuge	Pre-treatment	Good_clearers	0.998115	PRJEB31375	SAMEA5367074	ERS3173679	ERX3201189	ERR3173255	6183	Schistosoma mansoni	HiSeq X Ten	PAIRED	ftp.sra.ebi.ac.uk/vol1/fastq/ERR317/005/ERR3173255/ERR3173255_1.fastq.gz;ftp.sra.ebi.ac.uk/vol1/fastq/ERR317/005/ERR3173255/ERR3173255_2.fastq.gz	ftp.sra.ebi.ac.uk/vol1/fastq/ERR317/005/ERR3173255/ERR3173255_1.fastq.gz;ftp.sra.ebi.ac.uk/vol1/fastq/ERR317/005/ERR3173255/ERR3173255_2.fastq.gz	ftp.sra.ebi.ac.uk/vol1/run/ERR317/ERR3173255/20552_8#2.cram	ftp.sra.ebi.ac.uk/vol1/run/ERR317/ERR3173255/20552_8#2.cram	ftp.sra.ebi.ac.uk/vol1/run/ERR317/ERR3173255/20552_8#2.cram.crai	ftp.sra.ebi.ac.uk/vol1/run/ERR317/ERR3173255/20552_8#2.cram.crai
PZQ_popgen6472877	Retained	Uganda	2014	Bu14	Bugoto	Mayuge	Pre-treatment	Good_clearers	0.998115	PRJEB31375	SAMEA5367075	ERS3173680	ERX3201175	ERR3173241	6183	Schistosoma mansoni	HiSeq X Ten	PAIRED	ftp.sra.ebi.ac.uk/vol1/fastq/ERR317/001/ERR3173241/ERR3173241_1.fastq.gz;ftp.sra.ebi.ac.uk/vol1/fastq/ERR317/001/ERR3173241/ERR3173241_2.fastq.gz	ftp.sra.ebi.ac.uk/vol1/fastq/ERR317/001/ERR3173241/ERR3173241_1.fastq.gz;ftp.sra.ebi.ac.uk/vol1/fastq/ERR317/001/ERR3173241/ERR3173241_2.fastq.gz	ftp.sra.ebi.ac.uk/vol1/run/ERR317/ERR3173241/20550_8#8.cram	ftp.sra.ebi.ac.uk/vol1/run/ERR317/ERR3173241/20550_8#8.cram	ftp.sra.ebi.ac.uk/vol1/run/ERR317/ERR3173241/20550_8#8.cram.crai	ftp.sra.ebi.ac.uk/vol1/run/ERR317/ERR3173241/20550_8#8.cram.crai
PZQ_popgen6472878	Retained	Uganda	2014	Bw6	Bwondha	Mayuge	Pre-treatment	Good_clearers	0.996972	PRJEB31375	SAMEA5367076	ERS3173681	ERX3201154	ERR3173220	6183	Schistosoma mansoni	HiSeq X Ten	PAIRED	ftp.sra.ebi.ac.uk/vol1/fastq/ERR317/000/ERR3173220/ERR3173220_1.fastq.gz;ftp.sra.ebi.ac.uk/vol1/fastq/ERR317/000/ERR3173220/ERR3173220_2.fastq.gz	ftp.sra.ebi.ac.uk/vol1/fastq/ERR317/000/ERR3173220/ERR3173220_1.fastq.gz;ftp.sra.ebi.ac.uk/vol1/fastq/ERR317/000/ERR3173220/ERR3173220_2.fastq.gz	ftp.sra.ebi.ac.uk/vol1/run/ERR317/ERR3173220/20550_6#7.cram	ftp.sra.ebi.ac.uk/vol1/run/ERR317/ERR3173220/20550_6#7.cram	ftp.sra.ebi.ac.uk/vol1/run/ERR317/ERR3173220/20550_6#7.cram.crai	ftp.sra.ebi.ac.uk/vol1/run/ERR317/ERR3173220/20550_6#7.cram.crai
PZQ_popgen6472879	Retained	Uganda	2014	Bw6	Bwondha	Mayuge	Pre-treatment	Good_clearers	0.996972	PRJEB31375	SAMEA5367077	ERS3173682	ERX3201103	ERR3173169	6183	Schistosoma mansoni	HiSeq X Ten	PAIRED	ftp.sra.ebi.ac.uk/vol1/fastq/ERR317/009/ERR3173169/ERR3173169_1.fastq.gz;ftp.sra.ebi.ac.uk/vol1/fastq/ERR317/009/ERR3173169/ERR3173169_2.fastq.gz	ftp.sra.ebi.ac.uk/vol1/fastq/ERR317/009/ERR3173169/ERR3173169_1.fastq.gz;ftp.sra.ebi.ac.uk/vol1/fastq/ERR317/009/ERR3173169/ERR3173169_2.fastq.gz	ftp.sra.ebi.ac.uk/vol1/run/ERR317/ERR3173169/20550_1#6.cram	ftp.sra.ebi.ac.uk/vol1/run/ERR317/ERR3173169/20550_1#6.cram	ftp.sra.ebi.ac.uk/vol1/run/ERR317/ERR3173169/20550_1#6.cram.crai	ftp.sra.ebi.ac.uk/vol1/run/ERR317/ERR3173169/20550_1#6.cram.crai
PZQ_popgen6472880	Retained	Uganda	2014	Bw5	Bwondha	Mayuge	Pre-treatment	Good_clearers	0.994054	PRJEB31375	SAMEA5367078	ERS3173683	ERX3201131	ERR3173197	6183	Schistosoma mansoni	HiSeq X Ten	PAIRED	ftp.sra.ebi.ac.uk/vol1/fastq/ERR317/007/ERR3173197/ERR3173197_1.fastq.gz;ftp.sra.ebi.ac.uk/vol1/fastq/ERR317/007/ERR3173197/ERR3173197_2.fastq.gz	ftp.sra.ebi.ac.uk/vol1/fastq/ERR317/007/ERR3173197/ERR3173197_1.fastq.gz;ftp.sra.ebi.ac.uk/vol1/fastq/ERR317/007/ERR3173197/ERR3173197_2.fastq.gz	ftp.sra.ebi.ac.uk/vol1/run/ERR317/ERR3173197/20550_4#4.cram	ftp.sra.ebi.ac.uk/vol1/run/ERR317/ERR3173197/20550_4#4.cram	ftp.sra.ebi.ac.uk/vol1/run/ERR317/ERR3173197/20550_4#4.cram.crai	ftp.sra.ebi.ac.uk/vol1/run/ERR317/ERR3173197/20550_4#4.cram.crai
PZQ_popgen6472881	Retained	Uganda	2014	Bw5	Bwondha	Mayuge	Pre-treatment	Good_clearers	0.994054	PRJEB31375	SAMEA5367079	ERS3173684	ERX3201032	ERR3173098	6183	Schistosoma mansoni	HiSeq X Ten	PAIRED	ftp.sra.ebi.ac.uk/vol1/fastq/ERR317/008/ERR3173098/ERR3173098_1.fastq.gz;ftp.sra.ebi.ac.uk/vol1/fastq/ERR317/008/ERR3173098/ERR3173098_2.fastq.gz	ftp.sra.ebi.ac.uk/vol1/fastq/ERR317/008/ERR3173098/ERR3173098_1.fastq.gz;ftp.sra.ebi.ac.uk/vol1/fastq/ERR317/008/ERR3173098/ERR3173098_2.fastq.gz	ftp.sra.ebi.ac.uk/vol1/run/ERR317/ERR3173098/20549_1#8.cram	ftp.sra.ebi.ac.uk/vol1/run/ERR317/ERR3173098/20549_1#8.cram	ftp.sra.ebi.ac.uk/vol1/run/ERR317/ERR3173098/20549_1#8.cram.crai	ftp.sra.ebi.ac.uk/vol1/run/ERR317/ERR3173098/20549_1#8.cram.crai
PZQ_popgen6472882	Retained	Uganda	2014	Bw5	Bwondha	Mayuge	Pre-treatment	Good_clearers	0.996972	PRJEB31375	SAMEA5367080	ERS3173685	ERX3201075	ERR3173141	6183	Schistosoma mansoni	HiSeq X Ten	PAIRED	ftp.sra.ebi.ac.uk/vol1/fastq/ERR317/001/ERR3173141/ERR3173141_1.fastq.gz;ftp.sra.ebi.ac.uk/vol1/fastq/ERR317/001/ERR3173141/ERR3173141_2.fastq.gz	ftp.sra.ebi.ac.uk/vol1/fastq/ERR317/001/ERR3173141/ERR3173141_1.fastq.gz;ftp.sra.ebi.ac.uk/vol1/fastq/ERR317/001/ERR3173141/ERR3173141_2.fastq.gz	ftp.sra.ebi.ac.uk/vol1/run/ERR317/ERR3173141/20549_6#8.cram	ftp.sra.ebi.ac.uk/vol1/run/ERR317/ERR3173141/20549_6#8.cram	ftp.sra.ebi.ac.uk/vol1/run/ERR317/ERR3173141/20549_6#8.cram.crai	ftp.sra.ebi.ac.uk/vol1/run/ERR317/ERR3173141/20549_6#8.cram.crai
PZQ_popgen6472883	Retained	Uganda	2014	Bw5	Bwondha	Mayuge	Pre-treatment	Good_clearers	0.996972	PRJEB31375	SAMEA5367081	ERS3173686	ERX3201098	ERR3173164	6183	Schistosoma mansoni	HiSeq X Ten	PAIRED	ftp.sra.ebi.ac.uk/vol1/fastq/ERR317/004/ERR3173164/ERR3173164_1.fastq.gz;ftp.sra.ebi.ac.uk/vol1/fastq/ERR317/004/ERR3173164/ERR3173164_2.fastq.gz	ftp.sra.ebi.ac.uk/vol1/fastq/ERR317/004/ERR3173164/ERR3173164_1.fastq.gz;ftp.sra.ebi.ac.uk/vol1/fastq/ERR317/004/ERR3173164/ERR3173164_2.fastq.gz	ftp.sra.ebi.ac.uk/vol1/run/ERR317/ERR3173164/20550_1#1.cram	ftp.sra.ebi.ac.uk/vol1/run/ERR317/ERR3173164/20550_1#1.cram	ftp.sra.ebi.ac.uk/vol1/run/ERR317/ERR3173164/20550_1#1.cram.crai	ftp.sra.ebi.ac.uk/vol1/run/ERR317/ERR3173164/20550_1#1.cram.crai
PZQ_popgen6472884	Retained	Uganda	2014	Bw5	Bwondha	Mayuge	Pre-treatment	Good_clearers	0.994054	PRJEB31375	SAMEA5367082	ERS3173687	ERX3201102	ERR3173168	6183	Schistosoma mansoni	HiSeq X Ten	PAIRED	ftp.sra.ebi.ac.uk/vol1/fastq/ERR317/008/ERR3173168/ERR3173168_1.fastq.gz;ftp.sra.ebi.ac.uk/vol1/fastq/ERR317/008/ERR3173168/ERR3173168_2.fastq.gz	ftp.sra.ebi.ac.uk/vol1/fastq/ERR317/008/ERR3173168/ERR3173168_1.fastq.gz;ftp.sra.ebi.ac.uk/vol1/fastq/ERR317/008/ERR3173168/ERR3173168_2.fastq.gz	ftp.sra.ebi.ac.uk/vol1/run/ERR317/ERR3173168/20550_1#5.cram	ftp.sra.ebi.ac.uk/vol1/run/ERR317/ERR3173168/20550_1#5.cram	ftp.sra.ebi.ac.uk/vol1/run/ERR317/ERR3173168/20550_1#5.cram.crai	ftp.sra.ebi.ac.uk/vol1/run/ERR317/ERR3173168/20550_1#5.cram.crai
PZQ_popgen6472885	Retained	Uganda	2014	Bw5	Bwondha	Mayuge	Pre-treatment	Good_clearers	0.994054	PRJEB31375	SAMEA5367083	ERS3173688	ERX3201118	ERR3173184	6183	Schistosoma mansoni	HiSeq X Ten	PAIRED	ftp.sra.ebi.ac.uk/vol1/fastq/ERR317/004/ERR3173184/ERR3173184_1.fastq.gz;ftp.sra.ebi.ac.uk/vol1/fastq/ERR317/004/ERR3173184/ERR3173184_2.fastq.gz	ftp.sra.ebi.ac.uk/vol1/fastq/ERR317/004/ERR3173184/ERR3173184_1.fastq.gz;ftp.sra.ebi.ac.uk/vol1/fastq/ERR317/004/ERR3173184/ERR3173184_2.fastq.gz	ftp.sra.ebi.ac.uk/vol1/run/ERR317/ERR3173184/20550_3#1.cram	ftp.sra.ebi.ac.uk/vol1/run/ERR317/ERR3173184/20550_3#1.cram	ftp.sra.ebi.ac.uk/vol1/run/ERR317/ERR3173184/20550_3#1.cram.crai	ftp.sra.ebi.ac.uk/vol1/run/ERR317/ERR3173184/20550_3#1.cram.crai
PZQ_popgen6472886	Retained	Uganda	2014	Bw6	Bwondha	Mayuge	Pre-treatment	Good_clearers	0.997876	PRJEB31375	SAMEA5367084	ERS3173689	ERX3201156	ERR3173222	6183	Schistosoma mansoni	HiSeq X Ten	PAIRED	ftp.sra.ebi.ac.uk/vol1/fastq/ERR317/002/ERR3173222/ERR3173222_1.fastq.gz;ftp.sra.ebi.ac.uk/vol1/fastq/ERR317/002/ERR3173222/ERR3173222_2.fastq.gz	ftp.sra.ebi.ac.uk/vol1/fastq/ERR317/002/ERR3173222/ERR3173222_1.fastq.gz;ftp.sra.ebi.ac.uk/vol1/fastq/ERR317/002/ERR3173222/ERR3173222_2.fastq.gz	ftp.sra.ebi.ac.uk/vol1/run/ERR317/ERR3173222/20550_6#9.cram	ftp.sra.ebi.ac.uk/vol1/run/ERR317/ERR3173222/20550_6#9.cram	ftp.sra.ebi.ac.uk/vol1/run/ERR317/ERR3173222/20550_6#9.cram.crai	ftp.sra.ebi.ac.uk/vol1/run/ERR317/ERR3173222/20550_6#9.cram.crai
PZQ_popgen6472887	Retained	Uganda	2014	Bw6	Bwondha	Mayuge	Pre-treatment	Good_clearers	0.997876	PRJEB31375	SAMEA5367085	ERS3173690	ERX3201194	ERR3173260	6183	Schistosoma mansoni	HiSeq X Ten	PAIRED	ftp.sra.ebi.ac.uk/vol1/fastq/ERR317/000/ERR3173260/ERR3173260_1.fastq.gz;ftp.sra.ebi.ac.uk/vol1/fastq/ERR317/000/ERR3173260/ERR3173260_2.fastq.gz	ftp.sra.ebi.ac.uk/vol1/fastq/ERR317/000/ERR3173260/ERR3173260_1.fastq.gz;ftp.sra.ebi.ac.uk/vol1/fastq/ERR317/000/ERR3173260/ERR3173260_2.fastq.gz	ftp.sra.ebi.ac.uk/vol1/run/ERR317/ERR3173260/20552_8#7.cram	ftp.sra.ebi.ac.uk/vol1/run/ERR317/ERR3173260/20552_8#7.cram	ftp.sra.ebi.ac.uk/vol1/run/ERR317/ERR3173260/20552_8#7.cram.crai	ftp.sra.ebi.ac.uk/vol1/run/ERR317/ERR3173260/20552_8#7.cram.crai
PZQ_popgen6472888	Retained	Uganda	2014	Bw7	Bwondha	Mayuge	Pre-treatment	Good_clearers	0.997876	PRJEB31375	SAMEA5367086	ERS3173691	ERX3201034	ERR3173100	6183	Schistosoma mansoni	HiSeq X Ten	PAIRED	ftp.sra.ebi.ac.uk/vol1/fastq/ERR317/000/ERR3173100/ERR3173100_1.fastq.gz;ftp.sra.ebi.ac.uk/vol1/fastq/ERR317/000/ERR3173100/ERR3173100_2.fastq.gz	ftp.sra.ebi.ac.uk/vol1/fastq/ERR317/000/ERR3173100/ERR3173100_1.fastq.gz;ftp.sra.ebi.ac.uk/vol1/fastq/ERR317/000/ERR3173100/ERR3173100_2.fastq.gz	ftp.sra.ebi.ac.uk/vol1/run/ERR317/ERR3173100/20549_1#10.cram	ftp.sra.ebi.ac.uk/vol1/run/ERR317/ERR3173100/20549_1#10.cram	ftp.sra.ebi.ac.uk/vol1/run/ERR317/ERR3173100/20549_1#10.cram.crai	ftp.sra.ebi.ac.uk/vol1/run/ERR317/ERR3173100/20549_1#10.cram.crai
PZQ_popgen6472889	Retained	Uganda	2014	Bw7	Bwondha	Mayuge	Pre-treatment	Good_clearers	0.997876	PRJEB31375	SAMEA5367087	ERS3173692	ERX3201094	ERR3173160	6183	Schistosoma mansoni	HiSeq X Ten	PAIRED	ftp.sra.ebi.ac.uk/vol1/fastq/ERR317/000/ERR3173160/ERR3173160_1.fastq.gz;ftp.sra.ebi.ac.uk/vol1/fastq/ERR317/000/ERR3173160/ERR3173160_2.fastq.gz	ftp.sra.ebi.ac.uk/vol1/fastq/ERR317/000/ERR3173160/ERR3173160_1.fastq.gz;ftp.sra.ebi.ac.uk/vol1/fastq/ERR317/000/ERR3173160/ERR3173160_2.fastq.gz	ftp.sra.ebi.ac.uk/vol1/run/ERR317/ERR3173160/20549_8#7.cram	ftp.sra.ebi.ac.uk/vol1/run/ERR317/ERR3173160/20549_8#7.cram	ftp.sra.ebi.ac.uk/vol1/run/ERR317/ERR3173160/20549_8#7.cram.crai	ftp.sra.ebi.ac.uk/vol1/run/ERR317/ERR3173160/20549_8#7.cram.crai
PZQ_popgen6472890	Excluded	Uganda	2014	Bw7	Bwondha	Mayuge	Pre-treatment	Good_clearers	0.997876	PRJEB31375	SAMEA5367088	ERS3173693	ERX3201091	ERR3173157	6183	Schistosoma mansoni	HiSeq X Ten	PAIRED	ftp.sra.ebi.ac.uk/vol1/fastq/ERR317/007/ERR3173157/ERR3173157_1.fastq.gz;ftp.sra.ebi.ac.uk/vol1/fastq/ERR317/007/ERR3173157/ERR3173157_2.fastq.gz	ftp.sra.ebi.ac.uk/vol1/fastq/ERR317/007/ERR3173157/ERR3173157_1.fastq.gz;ftp.sra.ebi.ac.uk/vol1/fastq/ERR317/007/ERR3173157/ERR3173157_2.fastq.gz	ftp.sra.ebi.ac.uk/vol1/run/ERR317/ERR3173157/20549_8#4.cram	ftp.sra.ebi.ac.uk/vol1/run/ERR317/ERR3173157/20549_8#4.cram	ftp.sra.ebi.ac.uk/vol1/run/ERR317/ERR3173157/20549_8#4.cram.crai	ftp.sra.ebi.ac.uk/vol1/run/ERR317/ERR3173157/20549_8#4.cram.crai
PZQ_popgen6472891	Retained	Uganda	2014	Bw7	Bwondha	Mayuge	Pre-treatment	Good_clearers	0.997876	PRJEB31375	SAMEA5367089	ERS3173694	ERX3201033	ERR3173099	6183	Schistosoma mansoni	HiSeq X Ten	PAIRED	ftp.sra.ebi.ac.uk/vol1/fastq/ERR317/009/ERR3173099/ERR3173099_1.fastq.gz;ftp.sra.ebi.ac.uk/vol1/fastq/ERR317/009/ERR3173099/ERR3173099_2.fastq.gz	ftp.sra.ebi.ac.uk/vol1/fastq/ERR317/009/ERR3173099/ERR3173099_1.fastq.gz;ftp.sra.ebi.ac.uk/vol1/fastq/ERR317/009/ERR3173099/ERR3173099_2.fastq.gz	ftp.sra.ebi.ac.uk/vol1/run/ERR317/ERR3173099/20549_1#9.cram	ftp.sra.ebi.ac.uk/vol1/run/ERR317/ERR3173099/20549_1#9.cram	ftp.sra.ebi.ac.uk/vol1/run/ERR317/ERR3173099/20549_1#9.cram.crai	ftp.sra.ebi.ac.uk/vol1/run/ERR317/ERR3173099/20549_1#9.cram.crai
PZQ_popgen6472892	Retained	Uganda	2014	Bw7	Bwondha	Mayuge	Pre-treatment	Good_clearers	0.998115	PRJEB31375	SAMEA5367090	ERS3173695	ERX3201190	ERR3173256	6183	Schistosoma mansoni	HiSeq X Ten	PAIRED	ftp.sra.ebi.ac.uk/vol1/fastq/ERR317/006/ERR3173256/ERR3173256_1.fastq.gz;ftp.sra.ebi.ac.uk/vol1/fastq/ERR317/006/ERR3173256/ERR3173256_2.fastq.gz	ftp.sra.ebi.ac.uk/vol1/fastq/ERR317/006/ERR3173256/ERR3173256_1.fastq.gz;ftp.sra.ebi.ac.uk/vol1/fastq/ERR317/006/ERR3173256/ERR3173256_2.fastq.gz	ftp.sra.ebi.ac.uk/vol1/run/ERR317/ERR3173256/20552_8#3.cram	ftp.sra.ebi.ac.uk/vol1/run/ERR317/ERR3173256/20552_8#3.cram	ftp.sra.ebi.ac.uk/vol1/run/ERR317/ERR3173256/20552_8#3.cram.crai	ftp.sra.ebi.ac.uk/vol1/run/ERR317/ERR3173256/20552_8#3.cram.crai
PZQ_popgen6472893	Retained	Uganda	2014	Bw7	Bwondha	Mayuge	Pre-treatment	Good_clearers	0.998115	PRJEB31375	SAMEA5367091	ERS3173696	ERX3201177	ERR3173243	6183	Schistosoma mansoni	HiSeq X Ten	PAIRED	ftp.sra.ebi.ac.uk/vol1/fastq/ERR317/003/ERR3173243/ERR3173243_1.fastq.gz;ftp.sra.ebi.ac.uk/vol1/fastq/ERR317/003/ERR3173243/ERR3173243_2.fastq.gz	ftp.sra.ebi.ac.uk/vol1/fastq/ERR317/003/ERR3173243/ERR3173243_1.fastq.gz;ftp.sra.ebi.ac.uk/vol1/fastq/ERR317/003/ERR3173243/ERR3173243_2.fastq.gz	ftp.sra.ebi.ac.uk/vol1/run/ERR317/ERR3173243/20550_8#10.cram	ftp.sra.ebi.ac.uk/vol1/run/ERR317/ERR3173243/20550_8#10.cram	ftp.sra.ebi.ac.uk/vol1/run/ERR317/ERR3173243/20550_8#10.cram.crai	ftp.sra.ebi.ac.uk/vol1/run/ERR317/ERR3173243/20550_8#10.cram.crai
PZQ_popgen6472894	Excluded	Uganda	2014	Bw8	Bwondha	Mayuge	Pre-treatment	Good_clearers	0.998115	PRJEB31375	SAMEA5367092	ERS3173697	ERX3201088	ERR3173154	6183	Schistosoma mansoni	HiSeq X Ten	PAIRED	ftp.sra.ebi.ac.uk/vol1/fastq/ERR317/004/ERR3173154/ERR3173154_1.fastq.gz;ftp.sra.ebi.ac.uk/vol1/fastq/ERR317/004/ERR3173154/ERR3173154_2.fastq.gz	ftp.sra.ebi.ac.uk/vol1/fastq/ERR317/004/ERR3173154/ERR3173154_1.fastq.gz;ftp.sra.ebi.ac.uk/vol1/fastq/ERR317/004/ERR3173154/ERR3173154_2.fastq.gz	ftp.sra.ebi.ac.uk/vol1/run/ERR317/ERR3173154/20549_8#1.cram	ftp.sra.ebi.ac.uk/vol1/run/ERR317/ERR3173154/20549_8#1.cram	ftp.sra.ebi.ac.uk/vol1/run/ERR317/ERR3173154/20549_8#1.cram.crai	ftp.sra.ebi.ac.uk/vol1/run/ERR317/ERR3173154/20549_8#1.cram.crai
PZQ_popgen6472895	Retained	Uganda	2014	Bw8	Bwondha	Mayuge	Pre-treatment	Good_clearers	0.998115	PRJEB31375	SAMEA5367093	ERS3173698	ERX3201133	ERR3173199	6183	Schistosoma mansoni	HiSeq X Ten	PAIRED	ftp.sra.ebi.ac.uk/vol1/fastq/ERR317/009/ERR3173199/ERR3173199_1.fastq.gz;ftp.sra.ebi.ac.uk/vol1/fastq/ERR317/009/ERR3173199/ERR3173199_2.fastq.gz	ftp.sra.ebi.ac.uk/vol1/fastq/ERR317/009/ERR3173199/ERR3173199_1.fastq.gz;ftp.sra.ebi.ac.uk/vol1/fastq/ERR317/009/ERR3173199/ERR3173199_2.fastq.gz	ftp.sra.ebi.ac.uk/vol1/run/ERR317/ERR3173199/20550_4#6.cram	ftp.sra.ebi.ac.uk/vol1/run/ERR317/ERR3173199/20550_4#6.cram	ftp.sra.ebi.ac.uk/vol1/run/ERR317/ERR3173199/20550_4#6.cram.crai	ftp.sra.ebi.ac.uk/vol1/run/ERR317/ERR3173199/20550_4#6.cram.crai
PZQ_popgen6472896	Retained	Uganda	2014	Bw8	Bwondha	Mayuge	Pre-treatment	Good_clearers	0.998485	PRJEB31375	SAMEA5367094	ERS3173699	ERX3201132	ERR3173198	6183	Schistosoma mansoni	HiSeq X Ten	PAIRED	ftp.sra.ebi.ac.uk/vol1/fastq/ERR317/008/ERR3173198/ERR3173198_1.fastq.gz;ftp.sra.ebi.ac.uk/vol1/fastq/ERR317/008/ERR3173198/ERR3173198_2.fastq.gz	ftp.sra.ebi.ac.uk/vol1/fastq/ERR317/008/ERR3173198/ERR3173198_1.fastq.gz;ftp.sra.ebi.ac.uk/vol1/fastq/ERR317/008/ERR3173198/ERR3173198_2.fastq.gz	ftp.sra.ebi.ac.uk/vol1/run/ERR317/ERR3173198/20550_4#5.cram	ftp.sra.ebi.ac.uk/vol1/run/ERR317/ERR3173198/20550_4#5.cram	ftp.sra.ebi.ac.uk/vol1/run/ERR317/ERR3173198/20550_4#5.cram.crai	ftp.sra.ebi.ac.uk/vol1/run/ERR317/ERR3173198/20550_4#5.cram.crai
PZQ_popgen6472897	Retained	Uganda	2014	Bw8	Bwondha	Mayuge	Pre-treatment	Good_clearers	0.998485	PRJEB31375	SAMEA5367054	ERS3173659	ERX3201083	ERR3173149	6183	Schistosoma mansoni	HiSeq X Ten	PAIRED	ftp.sra.ebi.ac.uk/vol1/fastq/ERR317/009/ERR3173149/ERR3173149_1.fastq.gz;ftp.sra.ebi.ac.uk/vol1/fastq/ERR317/009/ERR3173149/ERR3173149_2.fastq.gz	ftp.sra.ebi.ac.uk/vol1/fastq/ERR317/009/ERR3173149/ERR3173149_1.fastq.gz;ftp.sra.ebi.ac.uk/vol1/fastq/ERR317/009/ERR3173149/ERR3173149_2.fastq.gz	ftp.sra.ebi.ac.uk/vol1/run/ERR317/ERR3173149/20549_7#6.cram	ftp.sra.ebi.ac.uk/vol1/run/ERR317/ERR3173149/20549_7#6.cram	ftp.sra.ebi.ac.uk/vol1/run/ERR317/ERR3173149/20549_7#6.cram.crai	ftp.sra.ebi.ac.uk/vol1/run/ERR317/ERR3173149/20549_7#6.cram.crai
PZQ_popgen6472898	Excluded	Uganda	2014	Bw9	Bwondha	Mayuge	Pre-treatment	Good_clearers	0.998485	PRJEB31375	SAMEA5367095	ERS3173700	ERX3201092	ERR3173158	6183	Schistosoma mansoni	HiSeq X Ten	PAIRED	ftp.sra.ebi.ac.uk/vol1/fastq/ERR317/008/ERR3173158/ERR3173158_1.fastq.gz;ftp.sra.ebi.ac.uk/vol1/fastq/ERR317/008/ERR3173158/ERR3173158_2.fastq.gz	ftp.sra.ebi.ac.uk/vol1/fastq/ERR317/008/ERR3173158/ERR3173158_1.fastq.gz;ftp.sra.ebi.ac.uk/vol1/fastq/ERR317/008/ERR3173158/ERR3173158_2.fastq.gz	ftp.sra.ebi.ac.uk/vol1/run/ERR317/ERR3173158/20549_8#5.cram	ftp.sra.ebi.ac.uk/vol1/run/ERR317/ERR3173158/20549_8#5.cram	ftp.sra.ebi.ac.uk/vol1/run/ERR317/ERR3173158/20549_8#5.cram.crai	ftp.sra.ebi.ac.uk/vol1/run/ERR317/ERR3173158/20549_8#5.cram.crai
PZQ_popgen6472899	Retained	Uganda	2014	Bw9	Bwondha	Mayuge	Pre-treatment	Good_clearers	0.998485	PRJEB31375	SAMEA5367096	ERS3173701	ERX3201119	ERR3173185	6183	Schistosoma mansoni	HiSeq X Ten	PAIRED	ftp.sra.ebi.ac.uk/vol1/fastq/ERR317/005/ERR3173185/ERR3173185_1.fastq.gz;ftp.sra.ebi.ac.uk/vol1/fastq/ERR317/005/ERR3173185/ERR3173185_2.fastq.gz	ftp.sra.ebi.ac.uk/vol1/fastq/ERR317/005/ERR3173185/ERR3173185_1.fastq.gz;ftp.sra.ebi.ac.uk/vol1/fastq/ERR317/005/ERR3173185/ERR3173185_2.fastq.gz	ftp.sra.ebi.ac.uk/vol1/run/ERR317/ERR3173185/20550_3#2.cram	ftp.sra.ebi.ac.uk/vol1/run/ERR317/ERR3173185/20550_3#2.cram	ftp.sra.ebi.ac.uk/vol1/run/ERR317/ERR3173185/20550_3#2.cram.crai	ftp.sra.ebi.ac.uk/vol1/run/ERR317/ERR3173185/20550_3#2.cram.crai
PZQ_popgen6472900	Retained	Uganda	2014	Bw9	Bwondha	Mayuge	Pre-treatment	Good_clearers	0.998485	PRJEB31375	SAMEA5367097	ERS3173702	ERX3201100	ERR3173166	6183	Schistosoma mansoni	HiSeq X Ten	PAIRED	ftp.sra.ebi.ac.uk/vol1/fastq/ERR317/006/ERR3173166/ERR3173166_1.fastq.gz;ftp.sra.ebi.ac.uk/vol1/fastq/ERR317/006/ERR3173166/ERR3173166_2.fastq.gz	ftp.sra.ebi.ac.uk/vol1/fastq/ERR317/006/ERR3173166/ERR3173166_1.fastq.gz;ftp.sra.ebi.ac.uk/vol1/fastq/ERR317/006/ERR3173166/ERR3173166_2.fastq.gz	ftp.sra.ebi.ac.uk/vol1/run/ERR317/ERR3173166/20550_1#3.cram	ftp.sra.ebi.ac.uk/vol1/run/ERR317/ERR3173166/20550_1#3.cram	ftp.sra.ebi.ac.uk/vol1/run/ERR317/ERR3173166/20550_1#3.cram.crai	ftp.sra.ebi.ac.uk/vol1/run/ERR317/ERR3173166/20550_1#3.cram.crai
PZQ_popgen6472901	Retained	Uganda	2014	Bw9	Bwondha	Mayuge	Pre-treatment	Good_clearers	0.999146	PRJEB31375	SAMEA5367098	ERS3173703	ERX3201101	ERR3173167	6183	Schistosoma mansoni	HiSeq X Ten	PAIRED	ftp.sra.ebi.ac.uk/vol1/fastq/ERR317/007/ERR3173167/ERR3173167_1.fastq.gz;ftp.sra.ebi.ac.uk/vol1/fastq/ERR317/007/ERR3173167/ERR3173167_2.fastq.gz	ftp.sra.ebi.ac.uk/vol1/fastq/ERR317/007/ERR3173167/ERR3173167_1.fastq.gz;ftp.sra.ebi.ac.uk/vol1/fastq/ERR317/007/ERR3173167/ERR3173167_2.fastq.gz	ftp.sra.ebi.ac.uk/vol1/run/ERR317/ERR3173167/20550_1#4.cram	ftp.sra.ebi.ac.uk/vol1/run/ERR317/ERR3173167/20550_1#4.cram	ftp.sra.ebi.ac.uk/vol1/run/ERR317/ERR3173167/20550_1#4.cram.crai	ftp.sra.ebi.ac.uk/vol1/run/ERR317/ERR3173167/20550_1#4.cram.crai
PZQ_popgen6472902	Retained	Uganda	2014	Bw9	Bwondha	Mayuge	Pre-treatment	Good_clearers	0.999146	PRJEB31375	SAMEA5367099	ERS3173704	ERX3201053	ERR3173119	6183	Schistosoma mansoni	HiSeq X Ten	PAIRED	ftp.sra.ebi.ac.uk/vol1/fastq/ERR317/009/ERR3173119/ERR3173119_1.fastq.gz;ftp.sra.ebi.ac.uk/vol1/fastq/ERR317/009/ERR3173119/ERR3173119_2.fastq.gz	ftp.sra.ebi.ac.uk/vol1/fastq/ERR317/009/ERR3173119/ERR3173119_1.fastq.gz;ftp.sra.ebi.ac.uk/vol1/fastq/ERR317/009/ERR3173119/ERR3173119_2.fastq.gz	ftp.sra.ebi.ac.uk/vol1/run/ERR317/ERR3173119/20549_3#9.cram	ftp.sra.ebi.ac.uk/vol1/run/ERR317/ERR3173119/20549_3#9.cram	ftp.sra.ebi.ac.uk/vol1/run/ERR317/ERR3173119/20549_3#9.cram.crai	ftp.sra.ebi.ac.uk/vol1/run/ERR317/ERR3173119/20549_3#9.cram.crai
PZQ_popgen6472903	Retained	Uganda	2014	Mu11	Musubi	Mayuge	Pre-treatment	Good_clearers	0.999366	PRJEB31375	SAMEA5367100	ERS3173705	ERX3201050	ERR3173116	6183	Schistosoma mansoni	HiSeq X Ten	PAIRED	ftp.sra.ebi.ac.uk/vol1/fastq/ERR317/006/ERR3173116/ERR3173116_1.fastq.gz;ftp.sra.ebi.ac.uk/vol1/fastq/ERR317/006/ERR3173116/ERR3173116_2.fastq.gz	ftp.sra.ebi.ac.uk/vol1/fastq/ERR317/006/ERR3173116/ERR3173116_1.fastq.gz;ftp.sra.ebi.ac.uk/vol1/fastq/ERR317/006/ERR3173116/ERR3173116_2.fastq.gz	ftp.sra.ebi.ac.uk/vol1/run/ERR317/ERR3173116/20549_3#6.cram	ftp.sra.ebi.ac.uk/vol1/run/ERR317/ERR3173116/20549_3#6.cram	ftp.sra.ebi.ac.uk/vol1/run/ERR317/ERR3173116/20549_3#6.cram.crai	ftp.sra.ebi.ac.uk/vol1/run/ERR317/ERR3173116/20549_3#6.cram.crai
PZQ_popgen6472904	Retained	Uganda	2014	Mu11	Musubi	Mayuge	Pre-treatment	Good_clearers	0.614726	PRJEB31375	SAMEA5367101	ERS3173706	ERX3201108	ERR3173174	6183	Schistosoma mansoni	HiSeq X Ten	PAIRED	ftp.sra.ebi.ac.uk/vol1/fastq/ERR317/004/ERR3173174/ERR3173174_1.fastq.gz;ftp.sra.ebi.ac.uk/vol1/fastq/ERR317/004/ERR3173174/ERR3173174_2.fastq.gz	ftp.sra.ebi.ac.uk/vol1/fastq/ERR317/004/ERR3173174/ERR3173174_1.fastq.gz;ftp.sra.ebi.ac.uk/vol1/fastq/ERR317/004/ERR3173174/ERR3173174_2.fastq.gz	ftp.sra.ebi.ac.uk/vol1/run/ERR317/ERR3173174/20550_2#1.cram	ftp.sra.ebi.ac.uk/vol1/run/ERR317/ERR3173174/20550_2#1.cram	ftp.sra.ebi.ac.uk/vol1/run/ERR317/ERR3173174/20550_2#1.cram.crai	ftp.sra.ebi.ac.uk/vol1/run/ERR317/ERR3173174/20550_2#1.cram.crai
PZQ_popgen6472905	Retained	Uganda	2014	Mu11	Musubi	Mayuge	Pre-treatment	Good_clearers	0.614726	PRJEB31375	SAMEA5367102	ERS3173707	ERX3201060	ERR3173126	6183	Schistosoma mansoni	HiSeq X Ten	PAIRED	ftp.sra.ebi.ac.uk/vol1/fastq/ERR317/006/ERR3173126/ERR3173126_1.fastq.gz;ftp.sra.ebi.ac.uk/vol1/fastq/ERR317/006/ERR3173126/ERR3173126_2.fastq.gz	ftp.sra.ebi.ac.uk/vol1/fastq/ERR317/006/ERR3173126/ERR3173126_1.fastq.gz;ftp.sra.ebi.ac.uk/vol1/fastq/ERR317/006/ERR3173126/ERR3173126_2.fastq.gz	ftp.sra.ebi.ac.uk/vol1/run/ERR317/ERR3173126/20549_5#3.cram	ftp.sra.ebi.ac.uk/vol1/run/ERR317/ERR3173126/20549_5#3.cram	ftp.sra.ebi.ac.uk/vol1/run/ERR317/ERR3173126/20549_5#3.cram.crai	ftp.sra.ebi.ac.uk/vol1/run/ERR317/ERR3173126/20549_5#3.cram.crai
PZQ_popgen6472906	Excluded	Uganda	2014	Mu7	Musubi	Mayuge	Pre-treatment	Good_clearers	0.99862	PRJEB31375	SAMEA5367103	ERS3173708	ERX3201028	ERR3173094	6183	Schistosoma mansoni	HiSeq X Ten	PAIRED	ftp.sra.ebi.ac.uk/vol1/fastq/ERR317/004/ERR3173094/ERR3173094_1.fastq.gz;ftp.sra.ebi.ac.uk/vol1/fastq/ERR317/004/ERR3173094/ERR3173094_2.fastq.gz	ftp.sra.ebi.ac.uk/vol1/fastq/ERR317/004/ERR3173094/ERR3173094_1.fastq.gz;ftp.sra.ebi.ac.uk/vol1/fastq/ERR317/004/ERR3173094/ERR3173094_2.fastq.gz	ftp.sra.ebi.ac.uk/vol1/run/ERR317/ERR3173094/20549_1#4.cram	ftp.sra.ebi.ac.uk/vol1/run/ERR317/ERR3173094/20549_1#4.cram	ftp.sra.ebi.ac.uk/vol1/run/ERR317/ERR3173094/20549_1#4.cram.crai	ftp.sra.ebi.ac.uk/vol1/run/ERR317/ERR3173094/20549_1#4.cram.crai
PZQ_popgen6472907	Retained	Uganda	2014	Mu7	Musubi	Mayuge	Pre-treatment	Good_clearers	0.99862	PRJEB31375	SAMEA5367104	ERS3173709	ERX3201121	ERR3173187	6183	Schistosoma mansoni	HiSeq X Ten	PAIRED	ftp.sra.ebi.ac.uk/vol1/fastq/ERR317/007/ERR3173187/ERR3173187_1.fastq.gz;ftp.sra.ebi.ac.uk/vol1/fastq/ERR317/007/ERR3173187/ERR3173187_2.fastq.gz	ftp.sra.ebi.ac.uk/vol1/fastq/ERR317/007/ERR3173187/ERR3173187_1.fastq.gz;ftp.sra.ebi.ac.uk/vol1/fastq/ERR317/007/ERR3173187/ERR3173187_2.fastq.gz	ftp.sra.ebi.ac.uk/vol1/run/ERR317/ERR3173187/20550_3#4.cram	ftp.sra.ebi.ac.uk/vol1/run/ERR317/ERR3173187/20550_3#4.cram	ftp.sra.ebi.ac.uk/vol1/run/ERR317/ERR3173187/20550_3#4.cram.crai	ftp.sra.ebi.ac.uk/vol1/run/ERR317/ERR3173187/20550_3#4.cram.crai
PZQ_popgen6472908	Retained	Uganda	2014	Bu12	Bugoto	Mayuge	Pre-treatment	Good_clearers	0.997523	PRJEB31375	SAMEA5367105	ERS3173710	ERX3201084	ERR3173150	6183	Schistosoma mansoni	HiSeq X Ten	PAIRED	ftp.sra.ebi.ac.uk/vol1/fastq/ERR317/000/ERR3173150/ERR3173150_1.fastq.gz;ftp.sra.ebi.ac.uk/vol1/fastq/ERR317/000/ERR3173150/ERR3173150_2.fastq.gz	ftp.sra.ebi.ac.uk/vol1/fastq/ERR317/000/ERR3173150/ERR3173150_1.fastq.gz;ftp.sra.ebi.ac.uk/vol1/fastq/ERR317/000/ERR3173150/ERR3173150_2.fastq.gz	ftp.sra.ebi.ac.uk/vol1/run/ERR317/ERR3173150/20549_7#7.cram	ftp.sra.ebi.ac.uk/vol1/run/ERR317/ERR3173150/20549_7#7.cram	ftp.sra.ebi.ac.uk/vol1/run/ERR317/ERR3173150/20549_7#7.cram.crai	ftp.sra.ebi.ac.uk/vol1/run/ERR317/ERR3173150/20549_7#7.cram.crai
PZQ_popgen6472909	Retained	Uganda	2014	Bu12	Bugoto	Mayuge	Pre-treatment	Good_clearers	0.997523	PRJEB31375	SAMEA5367106	ERS3173711	ERX3201058	ERR3173124	6183	Schistosoma mansoni	HiSeq X Ten	PAIRED	ftp.sra.ebi.ac.uk/vol1/fastq/ERR317/004/ERR3173124/ERR3173124_1.fastq.gz;ftp.sra.ebi.ac.uk/vol1/fastq/ERR317/004/ERR3173124/ERR3173124_2.fastq.gz	ftp.sra.ebi.ac.uk/vol1/fastq/ERR317/004/ERR3173124/ERR3173124_1.fastq.gz;ftp.sra.ebi.ac.uk/vol1/fastq/ERR317/004/ERR3173124/ERR3173124_2.fastq.gz	ftp.sra.ebi.ac.uk/vol1/run/ERR317/ERR3173124/20549_5#1.cram	ftp.sra.ebi.ac.uk/vol1/run/ERR317/ERR3173124/20549_5#1.cram	ftp.sra.ebi.ac.uk/vol1/run/ERR317/ERR3173124/20549_5#1.cram.crai	ftp.sra.ebi.ac.uk/vol1/run/ERR317/ERR3173124/20549_5#1.cram.crai
PZQ_popgen6472910	Retained	Uganda	2014	Bu12	Bugoto	Mayuge	Pre-treatment	Good_clearers	0.997523	PRJEB31375	SAMEA5367107	ERS3173712	ERX3201035	ERR3173101	6183	Schistosoma mansoni	HiSeq X Ten	PAIRED	ftp.sra.ebi.ac.uk/vol1/fastq/ERR317/001/ERR3173101/ERR3173101_1.fastq.gz;ftp.sra.ebi.ac.uk/vol1/fastq/ERR317/001/ERR3173101/ERR3173101_2.fastq.gz	ftp.sra.ebi.ac.uk/vol1/fastq/ERR317/001/ERR3173101/ERR3173101_1.fastq.gz;ftp.sra.ebi.ac.uk/vol1/fastq/ERR317/001/ERR3173101/ERR3173101_2.fastq.gz	ftp.sra.ebi.ac.uk/vol1/run/ERR317/ERR3173101/20549_2#1.cram	ftp.sra.ebi.ac.uk/vol1/run/ERR317/ERR3173101/20549_2#1.cram	ftp.sra.ebi.ac.uk/vol1/run/ERR317/ERR3173101/20549_2#1.cram.crai	ftp.sra.ebi.ac.uk/vol1/run/ERR317/ERR3173101/20549_2#1.cram.crai
PZQ_popgen6472911	Retained	Uganda	2014	Bu12	Bugoto	Mayuge	Pre-treatment	Good_clearers	0.997523	PRJEB31375	SAMEA5367108	ERS3173713	ERX3201036	ERR3173102	6183	Schistosoma mansoni	HiSeq X Ten	PAIRED	ftp.sra.ebi.ac.uk/vol1/fastq/ERR317/002/ERR3173102/ERR3173102_1.fastq.gz;ftp.sra.ebi.ac.uk/vol1/fastq/ERR317/002/ERR3173102/ERR3173102_2.fastq.gz	ftp.sra.ebi.ac.uk/vol1/fastq/ERR317/002/ERR3173102/ERR3173102_1.fastq.gz;ftp.sra.ebi.ac.uk/vol1/fastq/ERR317/002/ERR3173102/ERR3173102_2.fastq.gz	ftp.sra.ebi.ac.uk/vol1/run/ERR317/ERR3173102/20549_2#2.cram	ftp.sra.ebi.ac.uk/vol1/run/ERR317/ERR3173102/20549_2#2.cram	ftp.sra.ebi.ac.uk/vol1/run/ERR317/ERR3173102/20549_2#2.cram.crai	ftp.sra.ebi.ac.uk/vol1/run/ERR317/ERR3173102/20549_2#2.cram.crai
PZQ_popgen6472912	Excluded	Uganda	2014	Bu12	Bugoto	Mayuge	Pre-treatment	Good_clearers	0.997523	PRJEB31375	SAMEA5367109	ERS3173714	ERX3201026	ERR3173092	6183	Schistosoma mansoni	HiSeq X Ten	PAIRED	ftp.sra.ebi.ac.uk/vol1/fastq/ERR317/002/ERR3173092/ERR3173092_1.fastq.gz;ftp.sra.ebi.ac.uk/vol1/fastq/ERR317/002/ERR3173092/ERR3173092_2.fastq.gz	ftp.sra.ebi.ac.uk/vol1/fastq/ERR317/002/ERR3173092/ERR3173092_1.fastq.gz;ftp.sra.ebi.ac.uk/vol1/fastq/ERR317/002/ERR3173092/ERR3173092_2.fastq.gz	ftp.sra.ebi.ac.uk/vol1/run/ERR317/ERR3173092/20549_1#2.cram	ftp.sra.ebi.ac.uk/vol1/run/ERR317/ERR3173092/20549_1#2.cram	ftp.sra.ebi.ac.uk/vol1/run/ERR317/ERR3173092/20549_1#2.cram.crai	ftp.sra.ebi.ac.uk/vol1/run/ERR317/ERR3173092/20549_1#2.cram.crai
PZQ_popgen6472913	Retained	Uganda	2014	Bu13	Bugoto	Mayuge	Pre-treatment	Good_clearers	0.997998	PRJEB31375	SAMEA5367110	ERS3173715	ERX3201069	ERR3173135	6183	Schistosoma mansoni	HiSeq X Ten	PAIRED	ftp.sra.ebi.ac.uk/vol1/fastq/ERR317/005/ERR3173135/ERR3173135_1.fastq.gz;ftp.sra.ebi.ac.uk/vol1/fastq/ERR317/005/ERR3173135/ERR3173135_2.fastq.gz	ftp.sra.ebi.ac.uk/vol1/fastq/ERR317/005/ERR3173135/ERR3173135_1.fastq.gz;ftp.sra.ebi.ac.uk/vol1/fastq/ERR317/005/ERR3173135/ERR3173135_2.fastq.gz	ftp.sra.ebi.ac.uk/vol1/run/ERR317/ERR3173135/20549_6#2.cram	ftp.sra.ebi.ac.uk/vol1/run/ERR317/ERR3173135/20549_6#2.cram	ftp.sra.ebi.ac.uk/vol1/run/ERR317/ERR3173135/20549_6#2.cram.crai	ftp.sra.ebi.ac.uk/vol1/run/ERR317/ERR3173135/20549_6#2.cram.crai
PZQ_popgen6472915	Excluded	Uganda	2014	Mu8	Musubi	Mayuge	Pre-treatment	Good_clearers	0.999228	PRJEB31375	SAMEA5367112	ERS3173717	ERX3201093	ERR3173159	6183	Schistosoma mansoni	HiSeq X Ten	PAIRED	ftp.sra.ebi.ac.uk/vol1/fastq/ERR317/009/ERR3173159/ERR3173159_1.fastq.gz;ftp.sra.ebi.ac.uk/vol1/fastq/ERR317/009/ERR3173159/ERR3173159_2.fastq.gz	ftp.sra.ebi.ac.uk/vol1/fastq/ERR317/009/ERR3173159/ERR3173159_1.fastq.gz;ftp.sra.ebi.ac.uk/vol1/fastq/ERR317/009/ERR3173159/ERR3173159_2.fastq.gz	ftp.sra.ebi.ac.uk/vol1/run/ERR317/ERR3173159/20549_8#6.cram	ftp.sra.ebi.ac.uk/vol1/run/ERR317/ERR3173159/20549_8#6.cram	ftp.sra.ebi.ac.uk/vol1/run/ERR317/ERR3173159/20549_8#6.cram.crai	ftp.sra.ebi.ac.uk/vol1/run/ERR317/ERR3173159/20549_8#6.cram.crai
Sman1_266680_4265	Retained	Uganda	2005	NA	Buloosi	Busia	NA	NA	NA	PRJEB3054	SAMEA2007910	ERS141391	ERS141391	ERR997461	6183	Schistosoma mansoni	Illumina HiSeq 2000	PAIRED	ftp://ftp.sra.ebi.ac.uk/vol1/fastq/ERR997/ERR997461/ERR997461_1.fastq.gz;ftp://ftp.sra.ebi.ac.uk/vol1/fastq/ERR997/ERR997461/ERR997461_2.fastq.gz
SmFem3	Retained	Puerto Rico	1940	NA	NA	NA	NA	NA	NA	PRJEB2320	SAMEA1022650	ERS039722	ERX023100	ERR046038	6183	Schistosoma mansoni	Illumina HiSeq 2000	PAIRED	ftp://ftp.sra.ebi.ac.uk/vol1/fastq/ERR046/ERR046038/ERR046038_1.fastq.gz;ftp://ftp.sra.ebi.ac.uk/vol1/fastq/ERR046/ERR046038/ERR046038_2.fastq.gz
SmG_118-2M_389638	Retained	Guadeloupe	1983	NA	NA	NA	NA	NA	NA	PRJEB3054	SAMEA2424544	ERS427392	ERX505046	ERR539843	6183	Schistosoma mansoni	Illumina HiSeq 2000	PAIRED	ftp://ftp.sra.ebi.ac.uk/vol1/fastq/ERR539/ERR539843/ERR539843_1.fastq.gz;ftp://ftp.sra.ebi.ac.uk/vol1/fastq/ERR539/ERR539843/ERR539843_2.fastq.gz
SmG_118-5F_389638	Retained	Guadeloupe	1983	NA	NA	NA	NA	NA	NA	PRJEB3054	SAMEA2424546	ERS427394	ERX505051	ERR539848	6183	Schistosoma mansoni	Illumina HiSeq 2000	PAIRED	ftp://ftp.sra.ebi.ac.uk/vol1/fastq/ERR539/ERR539848/ERR539848_1.fastq.gz;ftp://ftp.sra.ebi.ac.uk/vol1/fastq/ERR539/ERR539848/ERR539848_2.fastq.gz
SmG_118-6F_389638	Retained	Guadeloupe	1983	NA	NA	NA	NA	NA	NA	PRJEB3054	SAMEA2424547	ERS427395	ERX505048	ERR539845	6183	Schistosoma mansoni	Illumina HiSeq 2000	PAIRED	ftp://ftp.sra.ebi.ac.uk/vol1/fastq/ERR539/ERR539845/ERR539845_1.fastq.gz;ftp://ftp.sra.ebi.ac.uk/vol1/fastq/ERR539/ERR539845/ERR539845_2.fastq.gz
