# Supplementary material for: Whole-genome sequencing of Schistosoma mansoni reveals extensive diversity with limited selection despite mass drug administration
Source: Nat Commun. 2021 Aug 6;12:4776. doi: 10.1038/s41467-021-24958-0 (PMC8346512; doi:10.1038/s41467-021-24958-0)
Supplement: Supplementary file 14 — Supplementary Dataset 11 [file 41467_2021_24958_MOESM14_ESM.xlsx]

## Sheet: Supplementary Data 11
Scaffold name	Status	Classification
SM_V7_1	Retained	Chromosome 1
SM_V7_2	Retained	Chromosome 2
SM_V7_3	Retained	Chromosome 3
SM_V7_4	Retained	Chromosome 4
SM_V7_6	Retained	Chromosome 6
SM_V7_7	Retained	Chromosome 7
SM_V7_ZW	Retained	Chromosome Z
SM_V7_5	Retained	Chromosome 5
SM_V7_MITO	Retained	Mitochondrial genome
SM_V7_ZWU008	Retained	Unplaced
SM_V7_ZWU007	Retained	Unplaced
SM_V7_ZWU006	Retained	Unplaced
SM_V7_ZWU005	Retained	Unplaced
SM_V7_ZWU004	Retained	Unplaced
SM_V7_ZWU003	Retained	Unplaced
SM_V7_ZWU002	Retained	Unplaced
SM_V7_ZWU001	Retained	Unplaced
SM_V7_U017	Retained	Unplaced
SM_V7_U016	Retained	Unplaced
SM_V7_U015	Retained	Unplaced
SM_V7_U014	Retained	Unplaced
SM_V7_U013	Retained	Unplaced
SM_V7_U012	Retained	Unplaced
SM_V7_U011	Retained	Unplaced
SM_V7_U010	Retained	Unplaced
SM_V7_U009	Retained	Unplaced
SM_V7_U008	Retained	Unplaced
SM_V7_U007	Retained	Unplaced
SM_V7_U006	Retained	Unplaced
SM_V7_U005	Retained	Unplaced
SM_V7_U004	Retained	Unplaced
SM_V7_U003	Retained	Unplaced
SM_V7_U002	Retained	Unplaced
SM_V7_U001	Retained	Unplaced
SM_V7_3002	Retained	Unplaced
SM_V7_3001	Retained	Unplaced
SM_V7_1003	Retained	Unplaced
SM_V7_1002	Retained	Unplaced
SM_V7_1001	Retained	Unplaced
SM_V7_W023	Retained	W contig/scaffold
SM_V7_W022	Retained	W contig/scaffold
SM_V7_W021	Retained	W contig/scaffold
SM_V7_W020	Retained	W contig/scaffold
SM_V7_W018	Retained	W contig/scaffold
SM_V7_W017	Retained	W contig/scaffold
SM_V7_W016	Retained	W contig/scaffold
SM_V7_W015	Retained	W contig/scaffold
SM_V7_W014	Retained	W contig/scaffold
SM_V7_W013	Retained	W contig/scaffold
SM_V7_W012	Retained	W contig/scaffold
SM_V7_W011	Retained	W contig/scaffold
SM_V7_W010	Retained	W contig/scaffold
SM_V7_W009	Retained	W contig/scaffold
SM_V7_W008	Retained	W contig/scaffold
SM_V7_W007	Retained	W contig/scaffold
SM_V7_W006	Retained	W contig/scaffold
SM_V7_W005	Retained	W contig/scaffold
SM_V7_W004	Retained	W contig/scaffold
SM_V7_W003	Retained	W contig/scaffold
SM_V7_W002	Retained	W contig/scaffold
SM_V7_W001	Retained	W contig/scaffold
SM_V7_ZWH046	Excluded	Haplotype variant
SM_V7_ZWH045	Excluded	Haplotype variant
SM_V7_ZWH044	Excluded	Haplotype variant
SM_V7_ZWH043	Excluded	Haplotype variant
SM_V7_ZWH042	Excluded	Haplotype variant
SM_V7_ZWH041	Excluded	Haplotype variant
SM_V7_ZWH040	Excluded	Haplotype variant
SM_V7_ZWH039	Excluded	Haplotype variant
SM_V7_ZWH038	Excluded	Haplotype variant
SM_V7_ZWH037	Excluded	Haplotype variant
SM_V7_ZWH036	Excluded	Haplotype variant
SM_V7_ZWH035	Excluded	Haplotype variant
SM_V7_ZWH034	Excluded	Haplotype variant
SM_V7_ZWH033	Excluded	Haplotype variant
SM_V7_ZWH032	Excluded	Haplotype variant
SM_V7_ZWH031	Excluded	Haplotype variant
SM_V7_ZWH030	Excluded	Haplotype variant
SM_V7_ZWH029	Excluded	Haplotype variant
SM_V7_ZWH028	Excluded	Haplotype variant
SM_V7_ZWH027	Excluded	Haplotype variant
SM_V7_ZWH026	Excluded	Haplotype variant
SM_V7_ZWH025	Excluded	Haplotype variant
SM_V7_ZWH024	Excluded	Haplotype variant
SM_V7_ZWH023	Excluded	Haplotype variant
SM_V7_ZWH022	Excluded	Haplotype variant
SM_V7_ZWH021	Excluded	Haplotype variant
SM_V7_ZWH020	Excluded	Haplotype variant
SM_V7_ZWH019	Excluded	Haplotype variant
SM_V7_ZWH018	Excluded	Haplotype variant
SM_V7_ZWH017	Excluded	Haplotype variant
SM_V7_ZWH016	Excluded	Haplotype variant
SM_V7_ZWH015	Excluded	Haplotype variant
SM_V7_ZWH014	Excluded	Haplotype variant
SM_V7_ZWH013	Excluded	Haplotype variant
SM_V7_ZWH012	Excluded	Haplotype variant
SM_V7_ZWH011	Excluded	Haplotype variant
SM_V7_ZWH010	Excluded	Haplotype variant
SM_V7_ZWH009	Excluded	Haplotype variant
SM_V7_ZWH008	Excluded	Haplotype variant
SM_V7_ZWH007	Excluded	Haplotype variant
SM_V7_ZWH006	Excluded	Haplotype variant
SM_V7_ZWH005	Excluded	Haplotype variant
SM_V7_ZWH004	Excluded	Haplotype variant
SM_V7_ZWH003	Excluded	Haplotype variant
SM_V7_ZWH002	Excluded	Haplotype variant
SM_V7_ZWH001	Excluded	Haplotype variant
SM_V7_W019	Excluded	Haplotype variant
SM_V7_7H015	Excluded	Haplotype variant
SM_V7_7H014	Excluded	Haplotype variant
SM_V7_7H013	Excluded	Haplotype variant
SM_V7_7H012	Excluded	Haplotype variant
SM_V7_7H011	Excluded	Haplotype variant
SM_V7_7H010	Excluded	Haplotype variant
SM_V7_7H009	Excluded	Haplotype variant
SM_V7_7H008	Excluded	Haplotype variant
SM_V7_7H007	Excluded	Haplotype variant
SM_V7_7H006	Excluded	Haplotype variant
SM_V7_7H005	Excluded	Haplotype variant
SM_V7_7H004	Excluded	Haplotype variant
SM_V7_7H003	Excluded	Haplotype variant
SM_V7_7H002	Excluded	Haplotype variant
SM_V7_7H001	Excluded	Haplotype variant
SM_V7_6H027	Excluded	Haplotype variant
SM_V7_6H026	Excluded	Haplotype variant
SM_V7_6H025	Excluded	Haplotype variant
SM_V7_6H024	Excluded	Haplotype variant
SM_V7_6H023	Excluded	Haplotype variant
SM_V7_6H022	Excluded	Haplotype variant
SM_V7_6H021	Excluded	Haplotype variant
SM_V7_6H020	Excluded	Haplotype variant
SM_V7_6H019	Excluded	Haplotype variant
SM_V7_6H018	Excluded	Haplotype variant
SM_V7_6H017	Excluded	Haplotype variant
SM_V7_6H016	Excluded	Haplotype variant
SM_V7_6H015	Excluded	Haplotype variant
SM_V7_6H014	Excluded	Haplotype variant
SM_V7_6H013	Excluded	Haplotype variant
SM_V7_6H012	Excluded	Haplotype variant
SM_V7_6H011	Excluded	Haplotype variant
SM_V7_6H010	Excluded	Haplotype variant
SM_V7_6H009	Excluded	Haplotype variant
SM_V7_6H008	Excluded	Haplotype variant
SM_V7_6H007	Excluded	Haplotype variant
SM_V7_6H006	Excluded	Haplotype variant
SM_V7_6H005	Excluded	Haplotype variant
SM_V7_6H004	Excluded	Haplotype variant
SM_V7_6H003	Excluded	Haplotype variant
SM_V7_6H002	Excluded	Haplotype variant
SM_V7_6H001	Excluded	Haplotype variant
SM_V7_5H027	Excluded	Haplotype variant
SM_V7_5H026	Excluded	Haplotype variant
SM_V7_5H025	Excluded	Haplotype variant
SM_V7_5H024	Excluded	Haplotype variant
SM_V7_5H023	Excluded	Haplotype variant
SM_V7_5H022	Excluded	Haplotype variant
SM_V7_5H021	Excluded	Haplotype variant
SM_V7_5H020	Excluded	Haplotype variant
SM_V7_5H019	Excluded	Haplotype variant
SM_V7_5H018	Excluded	Haplotype variant
SM_V7_5H017	Excluded	Haplotype variant
SM_V7_5H016	Excluded	Haplotype variant
SM_V7_5H015	Excluded	Haplotype variant
SM_V7_5H014	Excluded	Haplotype variant
SM_V7_5H013	Excluded	Haplotype variant
SM_V7_5H012	Excluded	Haplotype variant
SM_V7_5H011	Excluded	Haplotype variant
SM_V7_5H010	Excluded	Haplotype variant
SM_V7_5H009	Excluded	Haplotype variant
SM_V7_5H008	Excluded	Haplotype variant
SM_V7_5H007	Excluded	Haplotype variant
SM_V7_5H006	Excluded	Haplotype variant
SM_V7_5H005	Excluded	Haplotype variant
SM_V7_5H004	Excluded	Haplotype variant
SM_V7_5H003	Excluded	Haplotype variant
SM_V7_5H002	Excluded	Haplotype variant
SM_V7_5H001	Excluded	Haplotype variant
SM_V7_4H038	Excluded	Haplotype variant
SM_V7_4H037	Excluded	Haplotype variant
SM_V7_4H036	Excluded	Haplotype variant
SM_V7_4H035	Excluded	Haplotype variant
SM_V7_4H034	Excluded	Haplotype variant
SM_V7_4H033	Excluded	Haplotype variant
SM_V7_4H032	Excluded	Haplotype variant
SM_V7_4H031	Excluded	Haplotype variant
SM_V7_4H030	Excluded	Haplotype variant
SM_V7_4H029	Excluded	Haplotype variant
SM_V7_4H028	Excluded	Haplotype variant
SM_V7_4H027	Excluded	Haplotype variant
SM_V7_4H026	Excluded	Haplotype variant
SM_V7_4H025	Excluded	Haplotype variant
SM_V7_4H024	Excluded	Haplotype variant
SM_V7_4H023	Excluded	Haplotype variant
SM_V7_4H022	Excluded	Haplotype variant
SM_V7_4H021	Excluded	Haplotype variant
SM_V7_4H020	Excluded	Haplotype variant
SM_V7_4H019	Excluded	Haplotype variant
SM_V7_4H018	Excluded	Haplotype variant
SM_V7_4H017	Excluded	Haplotype variant
SM_V7_4H016	Excluded	Haplotype variant
SM_V7_4H015	Excluded	Haplotype variant
SM_V7_4H014	Excluded	Haplotype variant
SM_V7_4H013	Excluded	Haplotype variant
SM_V7_4H012	Excluded	Haplotype variant
SM_V7_4H011	Excluded	Haplotype variant
SM_V7_4H010	Excluded	Haplotype variant
SM_V7_4H009	Excluded	Haplotype variant
SM_V7_4H008	Excluded	Haplotype variant
SM_V7_4H007	Excluded	Haplotype variant
SM_V7_4H006	Excluded	Haplotype variant
SM_V7_4H005	Excluded	Haplotype variant
SM_V7_4H004	Excluded	Haplotype variant
SM_V7_4H003	Excluded	Haplotype variant
SM_V7_4H002	Excluded	Haplotype variant
SM_V7_4H001	Excluded	Haplotype variant
SM_V7_3H022	Excluded	Haplotype variant
SM_V7_3H021	Excluded	Haplotype variant
SM_V7_3H020	Excluded	Haplotype variant
SM_V7_3H019	Excluded	Haplotype variant
SM_V7_3H018	Excluded	Haplotype variant
SM_V7_3H017	Excluded	Haplotype variant
SM_V7_3H016	Excluded	Haplotype variant
SM_V7_3H015	Excluded	Haplotype variant
SM_V7_3H014	Excluded	Haplotype variant
SM_V7_3H013	Excluded	Haplotype variant
SM_V7_3H012	Excluded	Haplotype variant
SM_V7_3H011	Excluded	Haplotype variant
SM_V7_3H010	Excluded	Haplotype variant
SM_V7_3H009	Excluded	Haplotype variant
SM_V7_3H008	Excluded	Haplotype variant
SM_V7_3H007	Excluded	Haplotype variant
SM_V7_3H006	Excluded	Haplotype variant
SM_V7_3H005	Excluded	Haplotype variant
SM_V7_3H004	Excluded	Haplotype variant
SM_V7_3H003	Excluded	Haplotype variant
SM_V7_3H002	Excluded	Haplotype variant
SM_V7_3H001	Excluded	Haplotype variant
SM_V7_2H036	Excluded	Haplotype variant
SM_V7_2H035	Excluded	Haplotype variant
SM_V7_2H034	Excluded	Haplotype variant
SM_V7_2H033	Excluded	Haplotype variant
SM_V7_2H032	Excluded	Haplotype variant
SM_V7_2H031	Excluded	Haplotype variant
SM_V7_2H030	Excluded	Haplotype variant
SM_V7_2H029	Excluded	Haplotype variant
SM_V7_2H028	Excluded	Haplotype variant
SM_V7_2H027	Excluded	Haplotype variant
SM_V7_2H026	Excluded	Haplotype variant
SM_V7_2H025	Excluded	Haplotype variant
SM_V7_2H024	Excluded	Haplotype variant
SM_V7_2H023	Excluded	Haplotype variant
SM_V7_2H022	Excluded	Haplotype variant
SM_V7_2H021	Excluded	Haplotype variant
SM_V7_2H020	Excluded	Haplotype variant
SM_V7_2H019	Excluded	Haplotype variant
SM_V7_2H018	Excluded	Haplotype variant
SM_V7_2H017	Excluded	Haplotype variant
SM_V7_2H016	Excluded	Haplotype variant
SM_V7_2H015	Excluded	Haplotype variant
SM_V7_2H014	Excluded	Haplotype variant
SM_V7_2H013	Excluded	Haplotype variant
SM_V7_2H012	Excluded	Haplotype variant
SM_V7_2H011	Excluded	Haplotype variant
SM_V7_2H010	Excluded	Haplotype variant
SM_V7_2H009	Excluded	Haplotype variant
SM_V7_2H008	Excluded	Haplotype variant
SM_V7_2H007	Excluded	Haplotype variant
SM_V7_2H006	Excluded	Haplotype variant
SM_V7_2H005	Excluded	Haplotype variant
SM_V7_2H004	Excluded	Haplotype variant
SM_V7_2H003	Excluded	Haplotype variant
SM_V7_2H002	Excluded	Haplotype variant
SM_V7_2H001	Excluded	Haplotype variant
SM_V7_1H047	Excluded	Haplotype variant
SM_V7_1H046	Excluded	Haplotype variant
SM_V7_1H045	Excluded	Haplotype variant
SM_V7_1H044	Excluded	Haplotype variant
SM_V7_1H043	Excluded	Haplotype variant
SM_V7_1H042	Excluded	Haplotype variant
SM_V7_1H041	Excluded	Haplotype variant
SM_V7_1H040	Excluded	Haplotype variant
SM_V7_1H039	Excluded	Haplotype variant
SM_V7_1H038	Excluded	Haplotype variant
SM_V7_1H037	Excluded	Haplotype variant
SM_V7_1H036	Excluded	Haplotype variant
SM_V7_1H035	Excluded	Haplotype variant
SM_V7_1H034	Excluded	Haplotype variant
SM_V7_1H033	Excluded	Haplotype variant
SM_V7_1H032	Excluded	Haplotype variant
SM_V7_1H031	Excluded	Haplotype variant
SM_V7_1H030	Excluded	Haplotype variant
SM_V7_1H029	Excluded	Haplotype variant
SM_V7_1H028	Excluded	Haplotype variant
SM_V7_1H027	Excluded	Haplotype variant
SM_V7_1H026	Excluded	Haplotype variant
SM_V7_1H025	Excluded	Haplotype variant
SM_V7_1H024	Excluded	Haplotype variant
SM_V7_1H023	Excluded	Haplotype variant
SM_V7_1H022	Excluded	Haplotype variant
SM_V7_1H021	Excluded	Haplotype variant
SM_V7_1H020	Excluded	Haplotype variant
SM_V7_1H019	Excluded	Haplotype variant
SM_V7_1H018	Excluded	Haplotype variant
SM_V7_1H017	Excluded	Haplotype variant
SM_V7_1H016	Excluded	Haplotype variant
SM_V7_1H015	Excluded	Haplotype variant
SM_V7_1H014	Excluded	Haplotype variant
SM_V7_1H013	Excluded	Haplotype variant
SM_V7_1H012	Excluded	Haplotype variant
SM_V7_1H011	Excluded	Haplotype variant
SM_V7_1H010	Excluded	Haplotype variant
SM_V7_1H009	Excluded	Haplotype variant
SM_V7_1H008	Excluded	Haplotype variant
SM_V7_1H007	Excluded	Haplotype variant
SM_V7_1H006	Excluded	Haplotype variant
SM_V7_1H005	Excluded	Haplotype variant
SM_V7_1H004	Excluded	Haplotype variant
SM_V7_1H003	Excluded	Haplotype variant
SM_V7_1H002	Excluded	Haplotype variant
SM_V7_1H001	Excluded	Haplotype variant
