# Supplementary material for: Whole-genome sequencing of Schistosoma mansoni reveals extensive diversity with limited selection despite mass drug administration
Source: Nat Commun. 2021 Aug 6;12:4776. doi: 10.1038/s41467-021-24958-0 (PMC8346512; doi:10.1038/s41467-021-24958-0)
Supplement: Supplementary file 15 — Supplementary Dataset 12 [file 41467_2021_24958_MOESM15_ESM.xlsx]

## Sheet: Supplementary Data 12
Sample	Reads covered by the clade rooted at this taxon (%)	Reads covered by the clade rooted at this taxon (Count)	Reads assigned directly to this taxon (Count)	NCBI taxonomy ID	Scientific name
PZQ_popgen6431129	97.53	74778577	74778577	0	unclassified
PZQ_popgen6431129	0.94	723861	0	33208	Metazoa
PZQ_popgen6431129	0.94	723861	0	7711	Chordata
PZQ_popgen6431129	0.46	352221	4709	1224	Proteobacteria
PZQ_popgen6431129	0.06	47871	392	1239	Firmicutes
PZQ_popgen6431129	0.03	22387	60	201174	Actinobacteria
PZQ_popgen6431129	0.02	17908	0	203691	Spirochaetes
PZQ_popgen6431129	0.01	8083	69	976	Bacteroidetes
PZQ_popgen6431129	0.02	16700	2	28890	Euryarchaeota
PZQ_popgen6431130	95.2	54519515	54519515	0	unclassified
PZQ_popgen6431130	3.33	1908029	0	33208	Metazoa
PZQ_popgen6431130	3.33	1908029	0	7711	Chordata
PZQ_popgen6431130	0.59	339553	4385	1224	Proteobacteria
PZQ_popgen6431130	0.16	90966	382	1239	Firmicutes
PZQ_popgen6431130	0.04	23254	74	201174	Actinobacteria
PZQ_popgen6431130	0.03	16942	0	203691	Spirochaetes
PZQ_popgen6431130	0.02	12810	50	976	Bacteroidetes
PZQ_popgen6431130	0.03	17807	1	28890	Euryarchaeota
PZQ_popgen6431132	97.8	60939384	60939384	0	unclassified
PZQ_popgen6431132	0.99	614599	0	33208	Metazoa
PZQ_popgen6431132	0.99	614599	0	7711	Chordata
PZQ_popgen6431132	0.4	251911	3875	1224	Proteobacteria
PZQ_popgen6431132	0.15	95277	559	1239	Firmicutes
PZQ_popgen6431132	0.02	13543	52	201174	Actinobacteria
PZQ_popgen6431132	0.02	10965	0	203691	Spirochaetes
PZQ_popgen6431132	0.01	7452	83	976	Bacteroidetes
PZQ_popgen6431132	0.03	16492	0	28890	Euryarchaeota
PZQ_popgen6431133	92.43	54301730	54301730	0	unclassified
PZQ_popgen6431133	5.47	3216432	0	33208	Metazoa
PZQ_popgen6431133	5.47	3216432	0	7711	Chordata
PZQ_popgen6431133	1.02	600993	7993	1224	Proteobacteria
PZQ_popgen6431133	0.01	4881	0	119065	unclassified Burkholderiales
PZQ_popgen6431133	0.32	186289	2547	1239	Firmicutes
PZQ_popgen6431133	0.09	51102	0	203691	Spirochaetes
PZQ_popgen6431133	0.08	45766	64	201174	Actinobacteria
PZQ_popgen6431133	0.03	17733	173	976	Bacteroidetes
PZQ_popgen6431133	0.06	32954	2	28890	Euryarchaeota
PZQ_popgen6431134	97.09	49912272	49912272	0	unclassified
PZQ_popgen6431134	1.47	756334	0	33208	Metazoa
PZQ_popgen6431134	1.47	756334	0	7711	Chordata
PZQ_popgen6431134	0.73	374521	9659	1224	Proteobacteria
PZQ_popgen6431134	0.03	16980	0	119065	unclassified Burkholderiales
PZQ_popgen6431134	0.07	34980	401	1239	Firmicutes
PZQ_popgen6431134	0.06	31281	51	201174	Actinobacteria
PZQ_popgen6431134	0.03	15645	237	976	Bacteroidetes
PZQ_popgen6431134	0.01	3741	0	28890	Euryarchaeota
PZQ_popgen6431135	98.09	46245895	46245895	0	unclassified
PZQ_popgen6431135	1.1	520165	0	33208	Metazoa
PZQ_popgen6431135	1.1	520165	0	7711	Chordata
PZQ_popgen6431135	0.34	161480	2738	1224	Proteobacteria
PZQ_popgen6431135	0.01	3593	0	119065	unclassified Burkholderiales
PZQ_popgen6431135	0.13	62565	271	1239	Firmicutes
PZQ_popgen6431135	0.02	11041	8	201174	Actinobacteria
PZQ_popgen6431135	0.02	9863	193	976	Bacteroidetes
PZQ_popgen6431136	95.82	54804467	54804467	0	unclassified
PZQ_popgen6431136	1.7	972813	0	33208	Metazoa
PZQ_popgen6431136	1.7	972813	0	7711	Chordata
PZQ_popgen6431136	1.05	602288	18250	1224	Proteobacteria
PZQ_popgen6431136	0.04	22945	0	119065	unclassified Burkholderiales
PZQ_popgen6431136	0.1	54379	598	1239	Firmicutes
PZQ_popgen6431136	0.08	48349	162	201174	Actinobacteria
PZQ_popgen6431136	0.03	16444	176	976	Bacteroidetes
PZQ_popgen6431136	0.01	3377	4	28890	Euryarchaeota
PZQ_popgen6431139	95.18	54825109	54825109	0	unclassified
PZQ_popgen6431139	2.55	1468005	64730	1224	Proteobacteria
PZQ_popgen6431139	0.06	33458	0	118884	unclassified Gammaproteobacteria
PZQ_popgen6431139	0.06	32048	0	33811	unclassified Gammaproteobacteria (miscellaneous)
PZQ_popgen6431139	0.02	12627	0	119065	unclassified Burkholderiales
PZQ_popgen6431139	0.12	67537	482	1239	Firmicutes
PZQ_popgen6431139	0.11	61301	169	201174	Actinobacteria
PZQ_popgen6431139	0.07	43029	872	976	Bacteroidetes
PZQ_popgen6431139	1.38	797527	0	33208	Metazoa
PZQ_popgen6431139	1.38	797527	0	7711	Chordata
PZQ_popgen6431140	97.77	51061777	51061777	0	unclassified
PZQ_popgen6431140	1.67	873771	0	33208	Metazoa
PZQ_popgen6431140	1.67	873771	0	7711	Chordata
PZQ_popgen6431140	0.2	105042	1205	1224	Proteobacteria
PZQ_popgen6431140	0.08	41071	237	1239	Firmicutes
PZQ_popgen6431140	0.03	14559	497	976	Bacteroidetes
PZQ_popgen6431140	0.01	5074	20	201174	Actinobacteria
PZQ_popgen6431141	94.39	63465177	63465177	0	unclassified
PZQ_popgen6431141	1.81	1216052	33541	1224	Proteobacteria
PZQ_popgen6431141	0.07	46834	0	119065	unclassified Burkholderiales
PZQ_popgen6431141	0.94	630869	9444	1239	Firmicutes
PZQ_popgen6431141	0.88	594577	2267	976	Bacteroidetes
PZQ_popgen6431141	0.06	36985	336	201174	Actinobacteria
PZQ_popgen6431141	0.01	4935	1	74201	Verrucomicrobia
PZQ_popgen6431141	1.31	877963	0	33208	Metazoa
PZQ_popgen6431141	1.31	877963	0	7711	Chordata
PZQ_popgen6431142	90.71	51425256	51425256	0	unclassified
PZQ_popgen6431142	3.26	1847933	43198	1224	Proteobacteria
PZQ_popgen6431142	0.12	65924	0	119065	unclassified Burkholderiales
PZQ_popgen6431142	1.93	1095795	4329	976	Bacteroidetes
PZQ_popgen6431142	0.01	4219	0	61432	unclassified Flavobacteriaceae
PZQ_popgen6431142	1.64	930764	15612	1239	Firmicutes
PZQ_popgen6431142	0.25	139724	447	201174	Actinobacteria
PZQ_popgen6431142	0.01	7355	6	74201	Verrucomicrobia
PZQ_popgen6431142	0.01	5940	0	544448	Tenericutes
PZQ_popgen6431142	0.01	5117	465	1117	Cyanobacteria
PZQ_popgen6431142	0.01	4159	0	203691	Spirochaetes
PZQ_popgen6431142	0.01	3184	0	1297	Deinococcus-Thermus
PZQ_popgen6431142	1.55	879575	0	33208	Metazoa
PZQ_popgen6431142	1.55	879575	0	7711	Chordata
PZQ_popgen6431143	68.11	44875076	44875076	0	unclassified
PZQ_popgen6431143	28.94	19064146	0	33208	Metazoa
PZQ_popgen6431143	28.94	19064146	0	7711	Chordata
PZQ_popgen6431143	0.98	643827	15176	1224	Proteobacteria
PZQ_popgen6431143	0.03	22919	0	119065	unclassified Burkholderiales
PZQ_popgen6431143	0.73	480493	7129	1239	Firmicutes
PZQ_popgen6431143	0.67	444400	2032	976	Bacteroidetes
PZQ_popgen6431143	0.23	151649	151	201174	Actinobacteria
PZQ_popgen6431144	96.68	64785346	64785346	0	unclassified
PZQ_popgen6431144	2	1337639	0	33208	Metazoa
PZQ_popgen6431144	2	1337639	0	7711	Chordata
PZQ_popgen6431144	0.5	333994	5500	1224	Proteobacteria
PZQ_popgen6431144	0.11	73760	117	201174	Actinobacteria
PZQ_popgen6431144	0.1	64268	1092	1239	Firmicutes
PZQ_popgen6431144	0.04	29001	613	976	Bacteroidetes
PZQ_popgen6431144	0.02	15459	4	28890	Euryarchaeota
PZQ_popgen6431148	97.18	56615914	56615914	0	unclassified
PZQ_popgen6431148	1.55	904245	0	33208	Metazoa
PZQ_popgen6431148	1.55	904245	0	7711	Chordata
PZQ_popgen6431148	0.45	265064	4474	1224	Proteobacteria
PZQ_popgen6431148	0.06	34394	676	1239	Firmicutes
PZQ_popgen6431148	0.05	27735	558	976	Bacteroidetes
PZQ_popgen6431148	0.03	18043	50	201174	Actinobacteria
PZQ_popgen6431148	0.02	10181	4	28890	Euryarchaeota
PZQ_popgen6431149	95.45	63331697	63331697	0	unclassified
PZQ_popgen6431149	2.44	1620251	0	33208	Metazoa
PZQ_popgen6431149	2.44	1620251	0	7711	Chordata
PZQ_popgen6431149	0.83	547899	7260	1224	Proteobacteria
PZQ_popgen6431149	0.47	310776	525	201174	Actinobacteria
PZQ_popgen6431149	0.09	57499	489	1239	Firmicutes
PZQ_popgen6431149	0.06	40651	923	976	Bacteroidetes
PZQ_popgen6431149	0.01	6102	0	61432	unclassified Flavobacteriaceae
PZQ_popgen6431150	74.21	52135286	52135286	0	unclassified
PZQ_popgen6431150	24.53	17236054	0	33208	Metazoa
PZQ_popgen6431150	24.53	17236054	0	7711	Chordata
PZQ_popgen6431150	0.56	390063	5445	1224	Proteobacteria
PZQ_popgen6431150	0.08	54544	765	1239	Firmicutes
PZQ_popgen6431150	0.06	43869	162	201174	Actinobacteria
PZQ_popgen6431150	0.03	24557	635	976	Bacteroidetes
PZQ_popgen6431155	87.71	58997985	58997985	0	unclassified
PZQ_popgen6431155	8.91	5996214	39420	1224	Proteobacteria
PZQ_popgen6431155	0.02	13612	0	119065	unclassified Burkholderiales
PZQ_popgen6431155	1.18	790365	14455	1239	Firmicutes
PZQ_popgen6431155	0.79	532856	9656	976	Bacteroidetes
PZQ_popgen6431155	0.05	32619	0	61432	unclassified Flavobacteriaceae
PZQ_popgen6431155	0.08	50863	341	201174	Actinobacteria
PZQ_popgen6431155	0.01	6209	185	1117	Cyanobacteria
PZQ_popgen6431155	0.01	5053	0	203691	Spirochaetes
PZQ_popgen6431155	0.01	3477	0	544448	Tenericutes
PZQ_popgen6431155	0.86	578628	0	33208	Metazoa
PZQ_popgen6431155	0.86	578628	0	7711	Chordata
PZQ_popgen6431156	96.06	63625695	63625695	0	unclassified
PZQ_popgen6431156	1.67	1108937	0	33208	Metazoa
PZQ_popgen6431156	1.67	1108937	0	7711	Chordata
PZQ_popgen6431156	1.23	817458	7186	1224	Proteobacteria
PZQ_popgen6431156	0.01	4680	0	119065	unclassified Burkholderiales
PZQ_popgen6431156	0.15	99287	1045	1239	Firmicutes
PZQ_popgen6431156	0.06	40648	160	201174	Actinobacteria
PZQ_popgen6431156	0.05	34767	494	976	Bacteroidetes
PZQ_popgen6431157	90.7	80434197	80434197	0	unclassified
PZQ_popgen6431157	6.26	5553396	93996	1224	Proteobacteria
PZQ_popgen6431157	0.01	4843	0	191675	unclassified Enterobacteriaceae
PZQ_popgen6431157	0.05	43335	0	119065	unclassified Burkholderiales
PZQ_popgen6431157	1.05	934938	19630	1239	Firmicutes
PZQ_popgen6431157	0.65	580036	8224	976	Bacteroidetes
PZQ_popgen6431157	0.03	23137	0	61432	unclassified Flavobacteriaceae
PZQ_popgen6431157	0.12	102202	848	201174	Actinobacteria
PZQ_popgen6431157	0.01	7469	186	1117	Cyanobacteria
PZQ_popgen6431157	0.01	7041	0	203691	Spirochaetes
PZQ_popgen6431157	0.01	5103	0	1297	Deinococcus-Thermus
PZQ_popgen6431157	0.71	633525	0	33208	Metazoa
PZQ_popgen6431157	0.71	633525	0	7711	Chordata
PZQ_popgen6431158	96.13	64318704	64318704	0	unclassified
PZQ_popgen6431158	2.58	1729362	0	33208	Metazoa
PZQ_popgen6431158	2.58	1729362	0	7711	Chordata
PZQ_popgen6431158	0.52	347319	3851	1224	Proteobacteria
PZQ_popgen6431158	0.08	54087	40	201174	Actinobacteria
PZQ_popgen6431158	0.08	52768	345	1239	Firmicutes
PZQ_popgen6431158	0.02	10630	169	976	Bacteroidetes
PZQ_popgen6431159	97.84	50121231	50121231	0	unclassified
PZQ_popgen6431159	1.15	588854	0	33208	Metazoa
PZQ_popgen6431159	1.15	588854	0	7711	Chordata
PZQ_popgen6431159	0.56	288133	3074	1224	Proteobacteria
PZQ_popgen6431159	0.03	17339	703	976	Bacteroidetes
PZQ_popgen6431159	0.03	14944	27	201174	Actinobacteria
PZQ_popgen6431159	0.02	12626	113	1239	Firmicutes
PZQ_popgen6431160	97.3	44466477	44466477	0	unclassified
PZQ_popgen6431160	1.31	597186	0	33208	Metazoa
PZQ_popgen6431160	1.31	597186	0	7711	Chordata
PZQ_popgen6431160	0.86	393817	5242	1224	Proteobacteria
PZQ_popgen6431160	0.01	2505	0	119065	unclassified Burkholderiales
PZQ_popgen6431160	0.07	32769	144	201174	Actinobacteria
PZQ_popgen6431160	0.05	24647	432	1239	Firmicutes
PZQ_popgen6431160	0.03	15585	686	976	Bacteroidetes
PZQ_popgen6431163	95.93	52664891	52664891	0	unclassified
PZQ_popgen6431163	1.8	988422	0	33208	Metazoa
PZQ_popgen6431163	1.8	988422	0	7711	Chordata
PZQ_popgen6431163	1.33	730109	11746	1224	Proteobacteria
PZQ_popgen6431163	0.01	5551	0	119065	unclassified Burkholderiales
PZQ_popgen6431163	0.08	44033	186	201174	Actinobacteria
PZQ_popgen6431163	0.05	25114	290	1239	Firmicutes
PZQ_popgen6431163	0.03	16419	575	976	Bacteroidetes
PZQ_popgen6431163	0.01	3194	1	28890	Euryarchaeota
PZQ_popgen6431164	88.33	46269069	46269069	0	unclassified
PZQ_popgen6431164	8.86	4639481	8961	1224	Proteobacteria
PZQ_popgen6431164	0.04	18779	0	191675	unclassified Enterobacteriaceae
PZQ_popgen6431164	0.04	18653	0	36866	unclassified Enterobacteriaceae (miscellaneous)
PZQ_popgen6431164	0.56	294081	195	1239	Firmicutes
PZQ_popgen6431164	0.02	8238	174	976	Bacteroidetes
PZQ_popgen6431164	0.99	518322	0	33208	Metazoa
PZQ_popgen6431164	0.99	518322	0	7711	Chordata
PZQ_popgen6431165	97.14	51311819	51311819	0	unclassified
PZQ_popgen6431165	1.29	682265	3748	1224	Proteobacteria
PZQ_popgen6431165	0.18	96407	355	1239	Firmicutes
PZQ_popgen6431165	0.05	27144	91	201174	Actinobacteria
PZQ_popgen6431165	0.02	8209	103	976	Bacteroidetes
PZQ_popgen6431165	1.07	567145	0	33208	Metazoa
PZQ_popgen6431165	1.07	567145	0	7711	Chordata
PZQ_popgen6431166	91.8	45973739	45973739	0	unclassified
PZQ_popgen6431166	5.98	2995774	8537	1224	Proteobacteria
PZQ_popgen6431166	0.01	4596	0	191675	unclassified Enterobacteriaceae
PZQ_popgen6431166	0.01	3619	0	36866	unclassified Enterobacteriaceae (miscellaneous)
PZQ_popgen6431166	0.29	143671	86	1239	Firmicutes
PZQ_popgen6431166	0.01	2816	45	976	Bacteroidetes
PZQ_popgen6431166	0.01	2742	1	201174	Actinobacteria
PZQ_popgen6431166	0.93	467115	0	33208	Metazoa
PZQ_popgen6431166	0.93	467115	0	7711	Chordata
PZQ_popgen6431167	96.26	54321946	54321946	0	unclassified
PZQ_popgen6431167	1.89	1069263	2509	1224	Proteobacteria
PZQ_popgen6431167	0.01	5699	0	191675	unclassified Enterobacteriaceae
PZQ_popgen6431167	0.01	5455	0	36866	unclassified Enterobacteriaceae (miscellaneous)
PZQ_popgen6431167	0.18	102177	49	1239	Firmicutes
PZQ_popgen6431167	0.01	4688	186	976	Bacteroidetes
PZQ_popgen6431167	1.2	676512	0	33208	Metazoa
PZQ_popgen6431167	1.2	676512	0	7711	Chordata
PZQ_popgen6431168	78.38	46854231	46854231	0	unclassified
PZQ_popgen6431168	13.73	8207305	33147	1224	Proteobacteria
PZQ_popgen6431168	0.03	16146	0	191675	unclassified Enterobacteriaceae
PZQ_popgen6431168	0.02	13864	0	36866	unclassified Enterobacteriaceae (miscellaneous)
PZQ_popgen6431168	0.67	400758	124	1239	Firmicutes
PZQ_popgen6431168	0.01	7754	113	976	Bacteroidetes
PZQ_popgen6431168	5.03	3004483	0	33208	Metazoa
PZQ_popgen6431168	5.03	3004483	0	7711	Chordata
PZQ_popgen6431169	97	122697258	122697258	0	unclassified
PZQ_popgen6431169	1.9	2398943	0	33208	Metazoa
PZQ_popgen6431169	1.9	2398943	0	7711	Chordata
PZQ_popgen6431169	0.46	577468	6841	1224	Proteobacteria
PZQ_popgen6431169	0.07	91785	274	201174	Actinobacteria
PZQ_popgen6431169	0.04	46167	322	1239	Firmicutes
PZQ_popgen6431169	0.02	25830	1512	976	Bacteroidetes
PZQ_popgen6431169	0.01	7820	0	203691	Spirochaetes
PZQ_popgen6431169	0.01	13677	20	28890	Euryarchaeota
PZQ_popgen6431173	97.04	100572626	100572626	0	unclassified
PZQ_popgen6431173	1.77	1831300	0	33208	Metazoa
PZQ_popgen6431173	1.77	1831300	0	7711	Chordata
PZQ_popgen6431173	0.52	537124	6837	1224	Proteobacteria
PZQ_popgen6431173	0.09	90562	180	201174	Actinobacteria
PZQ_popgen6431173	0.03	29187	556	1239	Firmicutes
PZQ_popgen6431173	0.02	23402	906	976	Bacteroidetes
PZQ_popgen6431173	0.01	12489	0	203691	Spirochaetes
PZQ_popgen6431173	0.01	13949	4	28890	Euryarchaeota
PZQ_popgen6431174	97.66	115214718	115214718	0	unclassified
PZQ_popgen6431174	1.74	2050459	0	33208	Metazoa
PZQ_popgen6431174	1.74	2050459	0	7711	Chordata
PZQ_popgen6431174	0.21	249931	197	1239	Firmicutes
PZQ_popgen6431174	0.19	221704	1578	1224	Proteobacteria
PZQ_popgen6431174	0.01	6482	18	201174	Actinobacteria
PZQ_popgen6431175	96.2	101987218	101987218	0	unclassified
PZQ_popgen6431175	1.18	1246870	12304	1224	Proteobacteria
PZQ_popgen6431175	0.01	11130	0	119065	unclassified Burkholderiales
PZQ_popgen6431175	0.66	698969	1998	1239	Firmicutes
PZQ_popgen6431175	0.05	53410	116	201174	Actinobacteria
PZQ_popgen6431175	0.03	29317	220	976	Bacteroidetes
PZQ_popgen6431175	1.5	1589944	0	33208	Metazoa
PZQ_popgen6431175	1.5	1589944	0	7711	Chordata
PZQ_popgen6431179	94.47	99666686	99666686	0	unclassified
PZQ_popgen6431179	2.95	3116596	13907	1224	Proteobacteria
PZQ_popgen6431179	0.01	11786	0	119065	unclassified Burkholderiales
PZQ_popgen6431179	0.49	516536	7388	1239	Firmicutes
PZQ_popgen6431179	0.08	81806	196	201174	Actinobacteria
PZQ_popgen6431179	0.08	80690	725	976	Bacteroidetes
PZQ_popgen6431179	0.04	41438	0	203691	Spirochaetes
PZQ_popgen6431179	1.4	1477766	0	33208	Metazoa
PZQ_popgen6431179	1.4	1477766	0	7711	Chordata
PZQ_popgen6431179	0.04	43044	13	28890	Euryarchaeota
PZQ_popgen6431180	94.63	107784570	107784570	0	unclassified
PZQ_popgen6431180	3.05	3470673	9770	1224	Proteobacteria
PZQ_popgen6431180	0.01	7826	0	119065	unclassified Burkholderiales
PZQ_popgen6431180	0.64	733360	9995	1239	Firmicutes
PZQ_popgen6431180	0.07	77383	902	976	Bacteroidetes
PZQ_popgen6431180	0.04	47341	0	203691	Spirochaetes
PZQ_popgen6431180	0.03	30403	119	201174	Actinobacteria
PZQ_popgen6431180	1.17	1333466	0	33208	Metazoa
PZQ_popgen6431180	1.17	1333466	0	7711	Chordata
PZQ_popgen6431180	0.04	48950	13	28890	Euryarchaeota
PZQ_popgen6431181	93.85	95995279	95995279	0	unclassified
PZQ_popgen6431181	3.62	3706107	17175	1224	Proteobacteria
PZQ_popgen6431181	0.02	15420	0	119065	unclassified Burkholderiales
PZQ_popgen6431181	0.44	452470	5248	1239	Firmicutes
PZQ_popgen6431181	0.09	93270	915	976	Bacteroidetes
PZQ_popgen6431181	0.05	52144	0	203691	Spirochaetes
PZQ_popgen6431181	0.04	39045	173	201174	Actinobacteria
PZQ_popgen6431181	1.43	1463710	0	33208	Metazoa
PZQ_popgen6431181	1.43	1463710	0	7711	Chordata
PZQ_popgen6431181	0.04	45440	3	28890	Euryarchaeota
PZQ_popgen6431185	94.93	135046946	135046946	0	unclassified
PZQ_popgen6431185	2.53	3604886	16007	1224	Proteobacteria
PZQ_popgen6431185	0.38	534500	5196	1239	Firmicutes
PZQ_popgen6431185	0.09	134772	0	203691	Spirochaetes
PZQ_popgen6431185	0.09	131087	1377	976	Bacteroidetes
PZQ_popgen6431185	0.05	68182	263	201174	Actinobacteria
PZQ_popgen6431185	1.42	2020504	0	33208	Metazoa
PZQ_popgen6431185	1.42	2020504	0	7711	Chordata
PZQ_popgen6431185	0.01	9537	5	28890	Euryarchaeota
PZQ_popgen6431189	95.56	88378477	88378477	0	unclassified
PZQ_popgen6431189	1.73	1597961	9706	1224	Proteobacteria
PZQ_popgen6431189	0.01	5527	0	191675	unclassified Enterobacteriaceae
PZQ_popgen6431189	0.51	470468	1004	1239	Firmicutes
PZQ_popgen6431189	0.05	42187	402	976	Bacteroidetes
PZQ_popgen6431189	0.03	26807	88	201174	Actinobacteria
PZQ_popgen6431189	1.64	1514055	0	33208	Metazoa
PZQ_popgen6431189	1.64	1514055	0	7711	Chordata
PZQ_popgen6431190	95.7	110447000	110447000	0	unclassified
PZQ_popgen6431190	1.63	1886865	10582	1224	Proteobacteria
PZQ_popgen6431190	0.01	6361	0	191675	unclassified Enterobacteriaceae
PZQ_popgen6431190	0.58	669815	1292	1239	Firmicutes
PZQ_popgen6431190	0.04	44405	411	976	Bacteroidetes
PZQ_popgen6431190	0.02	27858	75	201174	Actinobacteria
PZQ_popgen6431190	1.56	1801989	0	33208	Metazoa
PZQ_popgen6431190	1.56	1801989	0	7711	Chordata
PZQ_popgen6431191	95.15	93481102	93481102	0	unclassified
PZQ_popgen6431191	1.95	1914312	11720	1224	Proteobacteria
PZQ_popgen6431191	0.01	10003	0	191675	unclassified Enterobacteriaceae
PZQ_popgen6431191	0.01	7474	29	36866	unclassified Enterobacteriaceae (miscellaneous)
PZQ_popgen6431191	0.55	539649	3272	1239	Firmicutes
PZQ_popgen6431191	0.1	100970	1992	976	Bacteroidetes
PZQ_popgen6431191	0.02	21401	67	201174	Actinobacteria
PZQ_popgen6431191	1.59	1557746	0	33208	Metazoa
PZQ_popgen6431191	1.59	1557746	0	7711	Chordata
PZQ_popgen6431197	96.26	97968034	97968034	0	unclassified
PZQ_popgen6431197	1.79	1822460	0	33208	Metazoa
PZQ_popgen6431197	1.79	1822460	0	7711	Chordata
PZQ_popgen6431197	1.14	1158654	10346	1224	Proteobacteria
PZQ_popgen6431197	0.12	118175	721	1239	Firmicutes
PZQ_popgen6431197	0.05	49525	103	201174	Actinobacteria
PZQ_popgen6431197	0.02	18007	967	976	Bacteroidetes
PZQ_popgen6431197	0.02	23284	2	28890	Euryarchaeota
PZQ_popgen6431199	96.87	209920175	209920175	0	unclassified
PZQ_popgen6431199	1.21	2620258	27675	1224	Proteobacteria
PZQ_popgen6431199	0.01	31055	0	119065	unclassified Burkholderiales
PZQ_popgen6431199	0.38	824176	5297	1239	Firmicutes
PZQ_popgen6431199	0.14	297955	3228	976	Bacteroidetes
PZQ_popgen6431199	0.02	36718	129	201174	Actinobacteria
PZQ_popgen6431199	1.15	2482396	0	33208	Metazoa
PZQ_popgen6431199	1.15	2482396	0	7711	Chordata
PZQ_popgen6431199	0.01	25025	20	28890	Euryarchaeota
PZQ_popgen6431207	92.34	195744759	195744759	0	unclassified
PZQ_popgen6431207	3.58	7593943	33700	1224	Proteobacteria
PZQ_popgen6431207	0.38	795250	7988	1239	Firmicutes
PZQ_popgen6431207	0.19	393656	417	201174	Actinobacteria
PZQ_popgen6431207	0.11	237998	2796	976	Bacteroidetes
PZQ_popgen6431207	0.06	116922	0	203691	Spirochaetes
PZQ_popgen6431207	2.56	5430132	0	33208	Metazoa
PZQ_popgen6431207	2.56	5430132	0	7711	Chordata
PZQ_popgen6431207	0.01	11439	2	28890	Euryarchaeota
PZQ_popgen6431209	97.22	72725755	72725755	0	unclassified
PZQ_popgen6431209	2.03	1517671	0	33208	Metazoa
PZQ_popgen6431209	2.03	1517671	0	7711	Chordata
PZQ_popgen6431209	0.27	204377	900	1224	Proteobacteria
PZQ_popgen6431209	0.05	38372	117	1239	Firmicutes
PZQ_popgen6431209	0.01	7901	216	976	Bacteroidetes
PZQ_popgen6431209	0.01	7660	0	201174	Actinobacteria
PZQ_popgen6431210	95.52	69369667	69369667	0	unclassified
PZQ_popgen6431210	2.57	1866205	171	1239	Firmicutes
PZQ_popgen6431210	0.51	369544	999	1224	Proteobacteria
PZQ_popgen6431210	0.21	149753	8	201174	Actinobacteria
PZQ_popgen6431210	0.02	11117	201	976	Bacteroidetes
PZQ_popgen6431210	0.85	613864	0	33208	Metazoa
PZQ_popgen6431210	0.85	613864	0	7711	Chordata
PZQ_popgen6431210	0.1	74493	22280	196894	unclassified Siphoviridae
PZQ_popgen6431211	97.13	49817427	49817427	0	unclassified
PZQ_popgen6431211	1.26	644670	2803	1224	Proteobacteria
PZQ_popgen6431211	0.14	73670	230	1239	Firmicutes
PZQ_popgen6431211	0.06	28333	300	976	Bacteroidetes
PZQ_popgen6431211	0.01	3603	5	201174	Actinobacteria
PZQ_popgen6431211	1.06	545166	0	33208	Metazoa
PZQ_popgen6431211	1.06	545166	0	7711	Chordata
PZQ_popgen6431212	63.35	26923555	26923555	0	unclassified
PZQ_popgen6431212	31.72	13480831	0	33208	Metazoa
PZQ_popgen6431212	31.72	13480831	0	7711	Chordata
PZQ_popgen6431212	0.11	47915	145	1224	Proteobacteria
PZQ_popgen6431212	0.1	42215	14	1239	Firmicutes
PZQ_popgen6431212	0.03	13168	0	203691	Spirochaetes
PZQ_popgen6431212	0.01	4621	6	1117	Cyanobacteria
PZQ_popgen6431212	0.01	2241	15	976	Bacteroidetes
PZQ_popgen6431212	0.03	13455	0	28890	Euryarchaeota
PZQ_popgen6431212	0.17	73595	0	455363	unclassified Phycodnaviridae
PZQ_popgen6431212	0.15	62485	415	985780	unclassified Mimiviridae
PZQ_popgen6431212	0.05	20229	0	328613	unclassified Ascovirus
PZQ_popgen6431212	0.02	10508	0	336487	unclassified Avipoxvirus
PZQ_popgen6431212	0.01	2838	0	196896	unclassified Myoviridae
PZQ_popgen6431213	97.57	54201011	54201011	0	unclassified
PZQ_popgen6431213	1.05	584517	2243	1224	Proteobacteria
PZQ_popgen6431213	0.08	45484	122	1239	Firmicutes
PZQ_popgen6431213	0.03	16039	565	976	Bacteroidetes
PZQ_popgen6431213	0.02	8745	13	201174	Actinobacteria
PZQ_popgen6431213	0.87	485845	0	33208	Metazoa
PZQ_popgen6431213	0.87	485845	0	7711	Chordata
PZQ_popgen6431213	0.01	2814	0	12429	unclassified viruses
PZQ_popgen6431214	94.42	58377729	58377729	0	unclassified
PZQ_popgen6431214	4.17	2580892	810	1224	Proteobacteria
PZQ_popgen6431214	0.12	72920	2835	976	Bacteroidetes
PZQ_popgen6431214	0.03	16101	0	61432	unclassified Flavobacteriaceae
PZQ_popgen6431214	0.06	36355	189	1239	Firmicutes
PZQ_popgen6431214	0.01	3783	13	1117	Cyanobacteria
PZQ_popgen6431214	0.01	3527	5	201174	Actinobacteria
PZQ_popgen6431214	0.95	588855	0	33208	Metazoa
PZQ_popgen6431214	0.95	588855	0	7711	Chordata
PZQ_popgen6431215	93.05	48210713	48210713	0	unclassified
PZQ_popgen6431215	4.9	2537772	1644	1224	Proteobacteria
PZQ_popgen6431215	0.56	291574	254	1239	Firmicutes
PZQ_popgen6431215	0.09	48660	1901	976	Bacteroidetes
PZQ_popgen6431215	0.02	10173	0	61432	unclassified Flavobacteriaceae
PZQ_popgen6431215	0.03	16630	18	201174	Actinobacteria
PZQ_popgen6431215	0.98	506131	0	33208	Metazoa
PZQ_popgen6431215	0.98	506131	0	7711	Chordata
PZQ_popgen6431217	94.91	46755560	46755560	0	unclassified
PZQ_popgen6431217	2.99	1474716	3333	1224	Proteobacteria
PZQ_popgen6431217	0.01	2881	0	119065	unclassified Burkholderiales
PZQ_popgen6431217	0.15	74843	1769	976	Bacteroidetes
PZQ_popgen6431217	0.03	14398	0	61432	unclassified Flavobacteriaceae
PZQ_popgen6431217	0.05	27037	294	1239	Firmicutes
PZQ_popgen6431217	0.04	18315	50	201174	Actinobacteria
PZQ_popgen6431217	0.01	5172	0	203691	Spirochaetes
PZQ_popgen6431217	1.4	691448	0	33208	Metazoa
PZQ_popgen6431217	1.4	691448	0	7711	Chordata
PZQ_popgen6472731	46.87	21363417	21363417	0	unclassified
PZQ_popgen6472731	51.96	23684076	0	33208	Metazoa
PZQ_popgen6472731	51.96	23684076	0	7711	Chordata
PZQ_popgen6472731	0.62	283603	264	1224	Proteobacteria
PZQ_popgen6472731	0.18	83320	53	1239	Firmicutes
PZQ_popgen6472731	0.11	49019	0	201174	Actinobacteria
PZQ_popgen6472731	0.05	21500	591	976	Bacteroidetes
PZQ_popgen6472731	0.02	8266	1170	196894	unclassified Siphoviridae
PZQ_popgen6472733	29.65	14767031	14767031	0	unclassified
PZQ_popgen6472733	69.64	34680061	0	33208	Metazoa
PZQ_popgen6472733	69.64	34680061	0	7711	Chordata
PZQ_popgen6472733	0.09	45570	165	1224	Proteobacteria
PZQ_popgen6472733	0.04	19952	162	1239	Firmicutes
PZQ_popgen6472733	0.01	6559	2	201174	Actinobacteria
PZQ_popgen6472733	0.01	5238	214	976	Bacteroidetes
PZQ_popgen6472734	89.9	41677566	41677566	0	unclassified
PZQ_popgen6472734	8.52	3951173	0	33208	Metazoa
PZQ_popgen6472734	8.52	3951173	0	7711	Chordata
PZQ_popgen6472734	0.18	84798	282	1224	Proteobacteria
PZQ_popgen6472734	0.02	9676	48	1239	Firmicutes
PZQ_popgen6472734	0.01	5317	306	976	Bacteroidetes
PZQ_popgen6472734	0.01	3594	0	203691	Spirochaetes
PZQ_popgen6472734	0.03	12170	0	328613	unclassified Ascovirus
PZQ_popgen6472734	0.02	8534	199	985780	unclassified Mimiviridae
PZQ_popgen6472734	0.01	4463	0	455363	unclassified Phycodnaviridae
PZQ_popgen6472735	95.79	49084273	49084273	0	unclassified
PZQ_popgen6472735	3.65	1872765	0	33208	Metazoa
PZQ_popgen6472735	3.65	1872765	0	7711	Chordata
PZQ_popgen6472735	0.03	14731	72	1224	Proteobacteria
PZQ_popgen6472735	0.01	4510	3	1239	Firmicutes
PZQ_popgen6472735	0.01	3216	204	985780	unclassified Mimiviridae
PZQ_popgen6472736	92.75	47443805	47443805	0	unclassified
PZQ_popgen6472736	6.44	3296231	0	33208	Metazoa
PZQ_popgen6472736	6.44	3296231	0	7711	Chordata
PZQ_popgen6472736	0.07	33574	118	1224	Proteobacteria
PZQ_popgen6472736	0.02	9866	17	1239	Firmicutes
PZQ_popgen6472736	0.01	3228	0	201174	Actinobacteria
PZQ_popgen6472736	0.01	2749	1	28890	Euryarchaeota
PZQ_popgen6472736	0.01	6559	249	985780	unclassified Mimiviridae
PZQ_popgen6472736	0.01	3526	0	455363	unclassified Phycodnaviridae
PZQ_popgen6472737	91.71	45083404	45083404	0	unclassified
PZQ_popgen6472737	6.05	2975090	5755	1224	Proteobacteria
PZQ_popgen6472737	0.01	5211	0	191675	unclassified Enterobacteriaceae
PZQ_popgen6472737	0.01	4557	0	36866	unclassified Enterobacteriaceae (miscellaneous)
PZQ_popgen6472737	0.6	297392	148	1239	Firmicutes
PZQ_popgen6472737	0.02	8547	87	976	Bacteroidetes
PZQ_popgen6472737	0.01	7358	2	201174	Actinobacteria
PZQ_popgen6472737	1.03	505826	0	33208	Metazoa
PZQ_popgen6472737	1.03	505826	0	7711	Chordata
PZQ_popgen6472738	92.94	45892722	45892722	0	unclassified
PZQ_popgen6472738	4.54	2243894	9657	1224	Proteobacteria
PZQ_popgen6472738	0.01	3524	0	191675	unclassified Enterobacteriaceae
PZQ_popgen6472738	0.01	3147	0	36866	unclassified Enterobacteriaceae (miscellaneous)
PZQ_popgen6472738	0.39	192578	85	1239	Firmicutes
PZQ_popgen6472738	0.02	11334	74	976	Bacteroidetes
PZQ_popgen6472738	1.45	716867	0	33208	Metazoa
PZQ_popgen6472738	1.45	716867	0	7711	Chordata
PZQ_popgen6472739	32.19	22910576	22910576	0	unclassified
PZQ_popgen6472739	33.75	24025280	0	33208	Metazoa
PZQ_popgen6472739	33.75	24025280	0	7711	Chordata
PZQ_popgen6472739	23.75	16905152	134281	1224	Proteobacteria
PZQ_popgen6472739	0.02	13057	0	191675	unclassified Enterobacteriaceae
PZQ_popgen6472739	8.59	6111407	1207	1239	Firmicutes
PZQ_popgen6472739	0.86	613489	14488	976	Bacteroidetes
PZQ_popgen6472739	0.02	15451	0	61432	unclassified Flavobacteriaceae
PZQ_popgen6472739	0.01	5023	6	201174	Actinobacteria
PZQ_popgen6472739	0.12	86134	33221	196894	unclassified Siphoviridae
PZQ_popgen6472740	91.86	37659657	37659657	0	unclassified
PZQ_popgen6472740	5.73	2347491	0	33208	Metazoa
PZQ_popgen6472740	5.73	2347491	0	7711	Chordata
PZQ_popgen6472740	1.55	635374	1174	1224	Proteobacteria
PZQ_popgen6472740	0.57	233590	274	1239	Firmicutes
PZQ_popgen6472740	0.03	14190	114	976	Bacteroidetes
PZQ_popgen6472741	96.26	38029268	38029268	0	unclassified
PZQ_popgen6472741	1.42	560611	1478	1224	Proteobacteria
PZQ_popgen6472741	0.35	139781	133	1239	Firmicutes
PZQ_popgen6472741	0.02	8017	111	976	Bacteroidetes
PZQ_popgen6472741	1.69	666361	0	33208	Metazoa
PZQ_popgen6472741	1.69	666361	0	7711	Chordata
PZQ_popgen6472742	92.08	45454835	45454835	0	unclassified
PZQ_popgen6472742	6.33	3123492	0	33208	Metazoa
PZQ_popgen6472742	6.33	3123492	0	7711	Chordata
PZQ_popgen6472742	0.64	314098	3319	1224	Proteobacteria
PZQ_popgen6472742	0.14	67117	54	1239	Firmicutes
PZQ_popgen6472742	0.01	7168	61	976	Bacteroidetes
PZQ_popgen6472742	0.01	5017	88	985780	unclassified Mimiviridae
PZQ_popgen6472742	0.01	4238	0	328613	unclassified Ascovirus
PZQ_popgen6472742	0.01	3121	2025	196894	unclassified Siphoviridae
PZQ_popgen6472742	0.01	2512	0	455363	unclassified Phycodnaviridae
PZQ_popgen6472743	85.64	39234449	39234449	0	unclassified
PZQ_popgen6472743	13.74	6293642	0	33208	Metazoa
PZQ_popgen6472743	13.74	6293642	0	7711	Chordata
PZQ_popgen6472743	0.24	108875	390	1224	Proteobacteria
PZQ_popgen6472743	0.05	22485	28	1239	Firmicutes
PZQ_popgen6472743	0.01	4279	69	976	Bacteroidetes
PZQ_popgen6472743	0.01	2663	1	28890	Euryarchaeota
PZQ_popgen6472744	92.87	46471129	46471129	0	unclassified
PZQ_popgen6472744	5.32	2660780	0	33208	Metazoa
PZQ_popgen6472744	5.32	2660780	0	7711	Chordata
PZQ_popgen6472744	1.33	664424	1803	1224	Proteobacteria
PZQ_popgen6472744	0.25	122916	88	1239	Firmicutes
PZQ_popgen6472744	0.03	16313	130	976	Bacteroidetes
PZQ_popgen6472745	97.62	50524631	50524631	0	unclassified
PZQ_popgen6472745	1.7	877505	0	33208	Metazoa
PZQ_popgen6472745	1.7	877505	0	7711	Chordata
PZQ_popgen6472745	0.23	121191	117	1239	Firmicutes
PZQ_popgen6472745	0.16	85361	247	1224	Proteobacteria
PZQ_popgen6472745	0.02	10212	291	976	Bacteroidetes
PZQ_popgen6472745	0.01	2908	0	61432	unclassified Flavobacteriaceae
PZQ_popgen6472747	96.53	45730794	45730794	0	unclassified
PZQ_popgen6472747	2.85	1348818	0	33208	Metazoa
PZQ_popgen6472747	2.85	1348818	0	7711	Chordata
PZQ_popgen6472747	0.16	77523	43	1239	Firmicutes
PZQ_popgen6472747	0.05	24931	165	1224	Proteobacteria
PZQ_popgen6472747	0.01	4232	0	203691	Spirochaetes
PZQ_popgen6472748	90.56	37230472	37230472	0	unclassified
PZQ_popgen6472748	6.57	2699373	0	33208	Metazoa
PZQ_popgen6472748	6.57	2699373	0	7711	Chordata
PZQ_popgen6472748	1.85	762272	12528	1224	Proteobacteria
PZQ_popgen6472748	0.46	190712	676	1239	Firmicutes
PZQ_popgen6472748	0.08	34325	519	976	Bacteroidetes
PZQ_popgen6472748	0.01	3553	0	203691	Spirochaetes
PZQ_popgen6472748	0.07	29329	0	28890	Euryarchaeota
PZQ_popgen6472749	96.21	36947122	36947122	0	unclassified
PZQ_popgen6472749	1.83	702940	0	33208	Metazoa
PZQ_popgen6472749	1.83	702940	0	7711	Chordata
PZQ_popgen6472749	0.77	297167	7257	1224	Proteobacteria
PZQ_popgen6472749	0.02	6143	0	119065	unclassified Burkholderiales
PZQ_popgen6472749	0.27	104264	1369	1239	Firmicutes
PZQ_popgen6472749	0.11	42293	151	201174	Actinobacteria
PZQ_popgen6472749	0.11	40649	289	976	Bacteroidetes
PZQ_popgen6472749	0.03	11116	0	203691	Spirochaetes
PZQ_popgen6472749	0.05	20546	0	28890	Euryarchaeota
PZQ_popgen6472750	92.57	40905853	40905853	0	unclassified
PZQ_popgen6472750	3.42	1510584	18252	1224	Proteobacteria
PZQ_popgen6472750	0.01	2634	0	191675	unclassified Enterobacteriaceae
PZQ_popgen6472750	0.43	191168	412	1239	Firmicutes
PZQ_popgen6472750	0.07	31705	432	976	Bacteroidetes
PZQ_popgen6472750	0.01	4058	0	203691	Spirochaetes
PZQ_popgen6472750	3.1	1372003	0	33208	Metazoa
PZQ_popgen6472750	3.1	1372003	0	7711	Chordata
PZQ_popgen6472750	0.02	6893	1	28890	Euryarchaeota
PZQ_popgen6472751	92.33	38933092	38933092	0	unclassified
PZQ_popgen6472751	4.96	2090137	0	33208	Metazoa
PZQ_popgen6472751	4.96	2090137	0	7711	Chordata
PZQ_popgen6472751	1.56	658184	8323	1224	Proteobacteria
PZQ_popgen6472751	0.48	202294	593	1239	Firmicutes
PZQ_popgen6472751	0.09	39345	288	976	Bacteroidetes
PZQ_popgen6472751	0.02	7663	0	203691	Spirochaetes
PZQ_popgen6472751	0.03	11311	0	28890	Euryarchaeota
PZQ_popgen6472752	94.75	45417592	45417592	0	unclassified
PZQ_popgen6472752	2.67	1277555	0	33208	Metazoa
PZQ_popgen6472752	2.67	1277555	0	7711	Chordata
PZQ_popgen6472752	1.86	891046	13239	1224	Proteobacteria
PZQ_popgen6472752	0.23	111351	304	1239	Firmicutes
PZQ_popgen6472752	0.07	34895	1525	976	Bacteroidetes
PZQ_popgen6472752	0.01	3224	0	203691	Spirochaetes
PZQ_popgen6472752	0.02	7826	1	28890	Euryarchaeota
PZQ_popgen6472753	88.46	37932033	37932033	0	unclassified
PZQ_popgen6472753	3.05	1308753	27697	1224	Proteobacteria
PZQ_popgen6472753	1.04	448064	2575	1239	Firmicutes
PZQ_popgen6472753	0.23	99590	766	976	Bacteroidetes
PZQ_popgen6472753	0.05	23503	126	201174	Actinobacteria
PZQ_popgen6472753	0.02	7182	0	203691	Spirochaetes
PZQ_popgen6472753	3.96	1698745	0	33208	Metazoa
PZQ_popgen6472753	3.96	1698745	0	7711	Chordata
PZQ_popgen6472753	0.04	15319	2	28890	Euryarchaeota
PZQ_popgen6472754	91.91	44672804	44672804	0	unclassified
PZQ_popgen6472754	7.39	3593042	0	33208	Metazoa
PZQ_popgen6472754	7.39	3593042	0	7711	Chordata
PZQ_popgen6472754	0.35	169840	442	1224	Proteobacteria
PZQ_popgen6472754	0.07	34262	209	1239	Firmicutes
PZQ_popgen6472754	0.01	3312	25	976	Bacteroidetes
PZQ_popgen6472755	61.12	35505186	35505186	0	unclassified
PZQ_popgen6472755	27.97	16249827	0	33208	Metazoa
PZQ_popgen6472755	27.97	16249827	0	7711	Chordata
PZQ_popgen6472755	7.39	4290004	2501	1224	Proteobacteria
PZQ_popgen6472755	2.95	1711572	1341	1239	Firmicutes
PZQ_popgen6472755	0.25	146093	2901	976	Bacteroidetes
PZQ_popgen6472755	0.03	15481	0	61432	unclassified Flavobacteriaceae
PZQ_popgen6472755	0.01	8209	0	28890	Euryarchaeota
PZQ_popgen6472756	74.42	34653384	34653384	0	unclassified
PZQ_popgen6472756	23.57	10973291	0	33208	Metazoa
PZQ_popgen6472756	23.57	10973291	0	7711	Chordata
PZQ_popgen6472756	1.04	486348	540	1239	Firmicutes
PZQ_popgen6472756	0.57	263372	299	1224	Proteobacteria
PZQ_popgen6472756	0.05	23256	511	976	Bacteroidetes
PZQ_popgen6472756	0.01	5376	0	61432	unclassified Flavobacteriaceae
PZQ_popgen6472757	96.17	46123756	46123756	0	unclassified
PZQ_popgen6472757	3.4	1630767	0	33208	Metazoa
PZQ_popgen6472757	3.4	1630767	0	7711	Chordata
PZQ_popgen6472757	0.15	70461	290	1224	Proteobacteria
PZQ_popgen6472757	0.03	14202	47	1239	Firmicutes
PZQ_popgen6472757	0.01	3590	202	976	Bacteroidetes
PZQ_popgen6472758	95.31	52201241	52201241	0	unclassified
PZQ_popgen6472758	3.93	2152689	0	33208	Metazoa
PZQ_popgen6472758	3.93	2152689	0	7711	Chordata
PZQ_popgen6472758	0.28	152139	53	1224	Proteobacteria
PZQ_popgen6472758	0.08	44250	26	1239	Firmicutes
PZQ_popgen6472758	0.06	35155	2048	976	Bacteroidetes
PZQ_popgen6472758	0.01	7391	0	61432	unclassified Flavobacteriaceae
PZQ_popgen6472759	96.83	47984904	47984904	0	unclassified
PZQ_popgen6472759	2.08	1032631	0	33208	Metazoa
PZQ_popgen6472759	2.08	1032631	0	7711	Chordata
PZQ_popgen6472759	0.49	241630	98	1224	Proteobacteria
PZQ_popgen6472759	0.2	97020	6685	976	Bacteroidetes
PZQ_popgen6472759	0.04	20772	0	61432	unclassified Flavobacteriaceae
PZQ_popgen6472759	0.17	84936	45	1239	Firmicutes
PZQ_popgen6472760	95.9	46181767	46181767	0	unclassified
PZQ_popgen6472760	2.71	1305635	0	33208	Metazoa
PZQ_popgen6472760	2.71	1305635	0	7711	Chordata
PZQ_popgen6472760	0.5	242979	114	1224	Proteobacteria
PZQ_popgen6472760	0.38	184845	9517	976	Bacteroidetes
PZQ_popgen6472760	0.08	37720	0	61432	unclassified Flavobacteriaceae
PZQ_popgen6472760	0.33	159833	71	1239	Firmicutes
PZQ_popgen6472760	0.01	2800	0	203691	Spirochaetes
PZQ_popgen6472761	95.11	90444153	90444153	0	unclassified
PZQ_popgen6472761	1.88	1788170	24193	1224	Proteobacteria
PZQ_popgen6472761	0.02	17001	0	119065	unclassified Burkholderiales
PZQ_popgen6472761	0.22	213870	5315	976	Bacteroidetes
PZQ_popgen6472761	0.02	22394	0	61432	unclassified Flavobacteriaceae
PZQ_popgen6472761	0.19	184805	1075	1239	Firmicutes
PZQ_popgen6472761	0.07	69898	440	201174	Actinobacteria
PZQ_popgen6472761	0.02	14558	0	203691	Spirochaetes
PZQ_popgen6472761	0.01	8051	0	1297	Deinococcus-Thermus
PZQ_popgen6472761	1.38	1314507	0	33208	Metazoa
PZQ_popgen6472761	1.38	1314507	0	7711	Chordata
PZQ_popgen6472762	85.82	44270150	44270150	0	unclassified
PZQ_popgen6472762	10.03	5172369	0	33208	Metazoa
PZQ_popgen6472762	10.03	5172369	0	7711	Chordata
PZQ_popgen6472762	2.3	1183995	385	1224	Proteobacteria
PZQ_popgen6472762	0.89	458025	20	1239	Firmicutes
PZQ_popgen6472762	0.61	312276	20746	976	Bacteroidetes
PZQ_popgen6472762	0.1	53581	0	61432	unclassified Flavobacteriaceae
PZQ_popgen6472762	0.01	3468	0	1134404	Ignavibacteriae
PZQ_popgen6472762	0.01	2908	0	203691	Spirochaetes
PZQ_popgen6472762	0.01	2901	13	1117	Cyanobacteria
PZQ_popgen6472763	62.17	27388452	27388452	0	unclassified
PZQ_popgen6472763	12.47	5491407	18395	1224	Proteobacteria
PZQ_popgen6472763	10.01	4410356	2345	1239	Firmicutes
PZQ_popgen6472763	0.24	107045	5406	976	Bacteroidetes
PZQ_popgen6472763	0.05	21211	0	61432	unclassified Flavobacteriaceae
PZQ_popgen6472763	0.01	5167	0	2323	unclassified Bacteria
PZQ_popgen6472763	0.01	4727	0	49928	unclassified Bacteria (miscellaneous)
PZQ_popgen6472763	0.01	3423	0	203691	Spirochaetes
PZQ_popgen6472763	14.77	6508400	0	33208	Metazoa
PZQ_popgen6472763	14.77	6508400	0	7711	Chordata
PZQ_popgen6472763	0.03	11756	1	28890	Euryarchaeota
PZQ_popgen6472763	0.01	4963	353	196894	unclassified Siphoviridae
PZQ_popgen6472764	83.9	43549718	43549718	0	unclassified
PZQ_popgen6472764	7.59	3941387	5270	1224	Proteobacteria
PZQ_popgen6472764	0.82	426566	2510	1239	Firmicutes
PZQ_popgen6472764	0.31	160203	6920	976	Bacteroidetes
PZQ_popgen6472764	0.05	25406	0	61432	unclassified Flavobacteriaceae
PZQ_popgen6472764	0.06	33194	0	203691	Spirochaetes
PZQ_popgen6472764	6.89	3573680	0	33208	Metazoa
PZQ_popgen6472764	6.89	3573680	0	7711	Chordata
PZQ_popgen6472764	0.09	47491	0	28890	Euryarchaeota
PZQ_popgen6472765	97.12	40190855	40190855	0	unclassified
PZQ_popgen6472765	1.49	616074	0	33208	Metazoa
PZQ_popgen6472765	1.49	616074	0	7711	Chordata
PZQ_popgen6472765	1.07	443709	891	1224	Proteobacteria
PZQ_popgen6472765	0.07	28914	697	1239	Firmicutes
PZQ_popgen6472765	0.04	15500	604	976	Bacteroidetes
PZQ_popgen6472765	0.01	2256	0	61432	unclassified Flavobacteriaceae
PZQ_popgen6472765	0.01	2836	0	28890	Euryarchaeota
PZQ_popgen6472766	87.53	42563960	42563960	0	unclassified
PZQ_popgen6472766	9.26	4502519	0	33208	Metazoa
PZQ_popgen6472766	9.26	4502519	0	7711	Chordata
PZQ_popgen6472766	2.62	1274557	5365	1224	Proteobacteria
PZQ_popgen6472766	0.27	129333	658	1239	Firmicutes
PZQ_popgen6472766	0.11	54796	2380	976	Bacteroidetes
PZQ_popgen6472766	0.02	9491	0	61432	unclassified Flavobacteriaceae
PZQ_popgen6472767	95.14	43430835	43430835	0	unclassified
PZQ_popgen6472767	2.99	1364009	0	33208	Metazoa
PZQ_popgen6472767	2.99	1364009	0	7711	Chordata
PZQ_popgen6472767	1.34	611685	1977	1224	Proteobacteria
PZQ_popgen6472767	0.15	69077	219	1239	Firmicutes
PZQ_popgen6472767	0.05	21372	887	976	Bacteroidetes
PZQ_popgen6472767	0.01	2359	0	61432	unclassified Flavobacteriaceae
PZQ_popgen6472768	95.76	43897103	43897103	0	unclassified
PZQ_popgen6472768	2.36	1079580	0	33208	Metazoa
PZQ_popgen6472768	2.36	1079580	0	7711	Chordata
PZQ_popgen6472768	1.45	663420	2288	1224	Proteobacteria
PZQ_popgen6472768	0.13	59444	399	1239	Firmicutes
PZQ_popgen6472768	0.04	16097	687	976	Bacteroidetes
PZQ_popgen6472769	92.52	52043416	52043416	0	unclassified
PZQ_popgen6472769	3.79	2130252	0	33208	Metazoa
PZQ_popgen6472769	3.79	2130252	0	7711	Chordata
PZQ_popgen6472769	2.42	1362874	7528	1224	Proteobacteria
PZQ_popgen6472769	0.76	429441	648	1239	Firmicutes
PZQ_popgen6472769	0.14	78355	3538	976	Bacteroidetes
PZQ_popgen6472769	0.03	18411	0	61432	unclassified Flavobacteriaceae
PZQ_popgen6472769	0.01	6336	8	201174	Actinobacteria
PZQ_popgen6472770	83.1	35589118	35589118	0	unclassified
PZQ_popgen6472770	9.47	4055910	19883	1224	Proteobacteria
PZQ_popgen6472770	0.45	192171	557	1239	Firmicutes
PZQ_popgen6472770	0.28	118403	9494	976	Bacteroidetes
PZQ_popgen6472770	0.02	9155	0	61432	unclassified Flavobacteriaceae
PZQ_popgen6472770	0.02	7394	0	201174	Actinobacteria
PZQ_popgen6472770	0.01	3585	5	1117	Cyanobacteria
PZQ_popgen6472770	6.21	2657996	0	33208	Metazoa
PZQ_popgen6472770	6.21	2657996	0	7711	Chordata
PZQ_popgen6472771	75.2	31533110	31533110	0	unclassified
PZQ_popgen6472771	20.18	8460070	0	33208	Metazoa
PZQ_popgen6472771	20.18	8460070	0	7711	Chordata
PZQ_popgen6472771	0.44	185384	748	1224	Proteobacteria
PZQ_popgen6472771	0.06	24266	57	1239	Firmicutes
PZQ_popgen6472771	0.01	4678	63	976	Bacteroidetes
PZQ_popgen6472771	0.01	4755	0	203691	Spirochaetes
PZQ_popgen6472771	0.11	46631	263	985780	unclassified Mimiviridae
PZQ_popgen6472771	0.09	37520	0	328613	unclassified Ascovirus
PZQ_popgen6472771	0.08	33785	0	455363	unclassified Phycodnaviridae
PZQ_popgen6472771	0.02	7915	0	336487	unclassified Avipoxvirus
PZQ_popgen6472772	87.05	34582918	34582918	0	unclassified
PZQ_popgen6472772	10.38	4125198	0	33208	Metazoa
PZQ_popgen6472772	10.38	4125198	0	7711	Chordata
PZQ_popgen6472772	0.84	331815	1153	1224	Proteobacteria
PZQ_popgen6472772	0.06	24479	81	1239	Firmicutes
PZQ_popgen6472772	0.01	5041	162	976	Bacteroidetes
PZQ_popgen6472772	0.01	2048	0	203691	Spirochaetes
PZQ_popgen6472772	0.01	2277	0	28890	Euryarchaeota
PZQ_popgen6472772	0.03	10142	141	985780	unclassified Mimiviridae
PZQ_popgen6472772	0.03	10513	0	328613	unclassified Ascovirus
PZQ_popgen6472772	0.02	6760	0	455363	unclassified Phycodnaviridae
PZQ_popgen6472772	0.01	2253	0	336487	unclassified Avipoxvirus
PZQ_popgen6472773	80.96	36110036	36110036	0	unclassified
PZQ_popgen6472773	9.35	4170347	0	33208	Metazoa
PZQ_popgen6472773	9.35	4170347	0	7711	Chordata
PZQ_popgen6472773	6.99	3118151	11507	1224	Proteobacteria
PZQ_popgen6472773	0.53	237052	733	1239	Firmicutes
PZQ_popgen6472773	0.18	81088	1823	976	Bacteroidetes
PZQ_popgen6472773	0.01	5342	0	61432	unclassified Flavobacteriaceae
PZQ_popgen6472773	0.01	3027	3	28890	Euryarchaeota
PZQ_popgen6472773	0.02	7367	0	328613	unclassified Ascovirus
PZQ_popgen6472773	0.01	6036	78	985780	unclassified Mimiviridae
PZQ_popgen6472773	0.01	2942	1989	335795	unclassified Lambda-like viruses
PZQ_popgen6472773	0.01	4117	0	455363	unclassified Phycodnaviridae
PZQ_popgen6472774	84.35	35214680	35214680	0	unclassified
PZQ_popgen6472774	8.82	3682677	21508	1224	Proteobacteria
PZQ_popgen6472774	0.42	177261	376	1239	Firmicutes
PZQ_popgen6472774	0.17	68982	1768	976	Bacteroidetes
PZQ_popgen6472774	0.01	4500	0	61432	unclassified Flavobacteriaceae
PZQ_popgen6472774	4.89	2043655	0	33208	Metazoa
PZQ_popgen6472774	4.89	2043655	0	7711	Chordata
PZQ_popgen6472774	0.01	4126	179	985780	unclassified Mimiviridae
PZQ_popgen6472774	0.01	3940	0	328613	unclassified Ascovirus
PZQ_popgen6472775	91.37	43460525	43460525	0	unclassified
PZQ_popgen6472775	6.14	2922615	0	33208	Metazoa
PZQ_popgen6472775	6.14	2922615	0	7711	Chordata
PZQ_popgen6472775	1.45	689058	3264	1224	Proteobacteria
PZQ_popgen6472775	0.12	57521	171	1239	Firmicutes
PZQ_popgen6472775	0.03	15378	590	976	Bacteroidetes
PZQ_popgen6472775	0.01	3051	0	201174	Actinobacteria
PZQ_popgen6472775	0.02	7395	1626	985780	unclassified Mimiviridae
PZQ_popgen6472775	0.01	4235	0	328613	unclassified Ascovirus
PZQ_popgen6472775	0.01	4139	0	455363	unclassified Phycodnaviridae
PZQ_popgen6472776	94.08	41626867	41626867	0	unclassified
PZQ_popgen6472776	2.68	1184290	6374	1224	Proteobacteria
PZQ_popgen6472776	0.1	43792	87	1239	Firmicutes
PZQ_popgen6472776	0.03	12479	435	976	Bacteroidetes
PZQ_popgen6472776	2.56	1133136	0	33208	Metazoa
PZQ_popgen6472776	2.56	1133136	0	7711	Chordata
PZQ_popgen6472777	94.7	59491633	59491633	0	unclassified
PZQ_popgen6472777	2.1	1316963	8027	1224	Proteobacteria
PZQ_popgen6472777	0.01	6517	0	119065	unclassified Burkholderiales
PZQ_popgen6472777	0.37	235393	1947	1239	Firmicutes
PZQ_popgen6472777	0.13	80588	1565	976	Bacteroidetes
PZQ_popgen6472777	0.01	4578	0	61432	unclassified Flavobacteriaceae
PZQ_popgen6472777	0.05	28870	267	201174	Actinobacteria
PZQ_popgen6472777	1.94	1215851	0	33208	Metazoa
PZQ_popgen6472777	1.94	1215851	0	7711	Chordata
PZQ_popgen6472778	97.49	46039929	46039929	0	unclassified
PZQ_popgen6472778	1.05	495755	1486	1224	Proteobacteria
PZQ_popgen6472778	0.25	117707	141	1239	Firmicutes
PZQ_popgen6472778	0.01	3987	33	976	Bacteroidetes
PZQ_popgen6472778	0.98	463950	0	33208	Metazoa
PZQ_popgen6472778	0.98	463950	0	7711	Chordata
PZQ_popgen6472778	0.01	5617	1	28890	Euryarchaeota
PZQ_popgen6472779	84.9	30715014	30715014	0	unclassified
PZQ_popgen6472779	13.83	5002579	0	33208	Metazoa
PZQ_popgen6472779	13.83	5002579	0	7711	Chordata
PZQ_popgen6472779	0.15	53867	134	1224	Proteobacteria
PZQ_popgen6472779	0.04	15596	50	1239	Firmicutes
PZQ_popgen6472779	0.01	2806	0	203691	Spirochaetes
PZQ_popgen6472779	0.01	4708	0	28890	Euryarchaeota
PZQ_popgen6472779	0.01	5365	55	985780	unclassified Mimiviridae
PZQ_popgen6472779	0.01	5279	0	328613	unclassified Ascovirus
PZQ_popgen6472779	0.01	2979	0	455363	unclassified Phycodnaviridae
PZQ_popgen6472780	87.47	39537613	39537613	0	unclassified
PZQ_popgen6472780	11.16	5044143	0	33208	Metazoa
PZQ_popgen6472780	11.16	5044143	0	7711	Chordata
PZQ_popgen6472780	0.28	127968	315	1224	Proteobacteria
PZQ_popgen6472780	0.08	34823	308	1239	Firmicutes
PZQ_popgen6472780	0.02	8996	0	203691	Spirochaetes
PZQ_popgen6472780	0.01	5950	61	976	Bacteroidetes
PZQ_popgen6472780	0.06	25788	1	28890	Euryarchaeota
PZQ_popgen6472780	0.01	6372	224	985780	unclassified Mimiviridae
PZQ_popgen6472780	0.01	3896	0	455363	unclassified Phycodnaviridae
PZQ_popgen6472780	0.01	3783	0	328613	unclassified Ascovirus
PZQ_popgen6472781	98.21	39460265	39460265	0	unclassified
PZQ_popgen6472781	0.95	382076	0	33208	Metazoa
PZQ_popgen6472781	0.95	382076	0	7711	Chordata
PZQ_popgen6472781	0.59	237262	778	1224	Proteobacteria
PZQ_popgen6472781	0.05	21166	126	1239	Firmicutes
PZQ_popgen6472781	0.01	2561	35	976	Bacteroidetes
PZQ_popgen6472781	0.01	4077	2	28890	Euryarchaeota
PZQ_popgen6472782	90.22	43723557	43723557	0	unclassified
PZQ_popgen6472782	8.14	3942645	0	33208	Metazoa
PZQ_popgen6472782	8.14	3942645	0	7711	Chordata
PZQ_popgen6472782	0.36	173928	479	1224	Proteobacteria
PZQ_popgen6472782	0.09	45202	318	1239	Firmicutes
PZQ_popgen6472782	0.03	14918	0	203691	Spirochaetes
PZQ_popgen6472782	0.02	7958	44	976	Bacteroidetes
PZQ_popgen6472782	0.07	35801	0	28890	Euryarchaeota
PZQ_popgen6472782	0.03	13381	210	985780	unclassified Mimiviridae
PZQ_popgen6472782	0.02	10314	0	328613	unclassified Ascovirus
PZQ_popgen6472782	0.01	4643	0	455363	unclassified Phycodnaviridae
PZQ_popgen6472783	94.42	37848441	37848441	0	unclassified
PZQ_popgen6472783	4.76	1907790	0	33208	Metazoa
PZQ_popgen6472783	4.76	1907790	0	7711	Chordata
PZQ_popgen6472783	0.24	94201	127	1224	Proteobacteria
PZQ_popgen6472783	0.08	30263	181	1239	Firmicutes
PZQ_popgen6472783	0.01	4933	53	976	Bacteroidetes
PZQ_popgen6472783	0.01	2437	2	28890	Euryarchaeota
PZQ_popgen6472784	82.71	32920768	32920768	0	unclassified
PZQ_popgen6472784	5.59	2225605	37567	1224	Proteobacteria
PZQ_popgen6472784	0.03	11825	0	191675	unclassified Enterobacteriaceae
PZQ_popgen6472784	0.03	11752	22	36866	unclassified Enterobacteriaceae (miscellaneous)
PZQ_popgen6472784	0.12	47530	0	119065	unclassified Burkholderiales
PZQ_popgen6472784	0.43	173098	1582	1239	Firmicutes
PZQ_popgen6472784	0.21	82666	341	201174	Actinobacteria
PZQ_popgen6472784	0.13	51954	485	976	Bacteroidetes
PZQ_popgen6472784	0.02	8856	0	203691	Spirochaetes
PZQ_popgen6472784	0.01	2446	0	1297	Deinococcus-Thermus
PZQ_popgen6472784	2.54	1009899	0	33208	Metazoa
PZQ_popgen6472784	2.54	1009899	0	7711	Chordata
PZQ_popgen6472784	0.03	11148	2	28890	Euryarchaeota
PZQ_popgen6472784	0.01	2338	119	329380	unclassified T4-like viruses
PZQ_popgen6472784	0.01	3057	0	342107	unclassified Betabaculovirus
PZQ_popgen6472786	94.68	43372690	43372690	0	unclassified
PZQ_popgen6472786	3.33	1526825	2361	1224	Proteobacteria
PZQ_popgen6472786	0.85	389495	133	1239	Firmicutes
PZQ_popgen6472786	0.03	11610	706	976	Bacteroidetes
PZQ_popgen6472786	0.78	355893	0	33208	Metazoa
PZQ_popgen6472786	0.78	355893	0	7711	Chordata
PZQ_popgen6472786	0.01	5725	44	196894	unclassified Siphoviridae
PZQ_popgen6472787	94.05	44476053	44476053	0	unclassified
PZQ_popgen6472787	2.82	1331912	0	33208	Metazoa
PZQ_popgen6472787	2.82	1331912	0	7711	Chordata
PZQ_popgen6472787	1.91	901070	1545	1224	Proteobacteria
PZQ_popgen6472787	0.77	365222	189	1239	Firmicutes
PZQ_popgen6472787	0.02	11516	504	976	Bacteroidetes
PZQ_popgen6472787	0.01	4039	17	196894	unclassified Siphoviridae
PZQ_popgen6472788	74.9	135218856	135218856	0	unclassified
PZQ_popgen6472788	8.98	16216646	423756	1224	Proteobacteria
PZQ_popgen6472788	0.01	11216	0	191675	unclassified Enterobacteriaceae
PZQ_popgen6472788	0.01	10890	2	36866	unclassified Enterobacteriaceae (miscellaneous)
PZQ_popgen6472788	0.12	219437	0	119065	unclassified Burkholderiales
PZQ_popgen6472788	0.01	13099	4	119066	unclassified Betaproteobacteria
PZQ_popgen6472788	1.45	2609428	17299	1239	Firmicutes
PZQ_popgen6472788	0.36	656696	1649	201174	Actinobacteria
PZQ_popgen6472788	0.33	593726	9197	976	Bacteroidetes
PZQ_popgen6472788	0.05	95817	0	203691	Spirochaetes
PZQ_popgen6472788	0.01	24402	0	1297	Deinococcus-Thermus
PZQ_popgen6472788	0.01	10712	4	57723	Acidobacteria
PZQ_popgen6472788	0.01	12105	580	1117	Cyanobacteria
PZQ_popgen6472788	1.63	2944103	0	33208	Metazoa
PZQ_popgen6472788	1.63	2944103	0	7711	Chordata
PZQ_popgen6472788	0.02	42205	6	28890	Euryarchaeota
PZQ_popgen6472788	0.02	34298	267	196894	unclassified Siphoviridae
PZQ_popgen6472788	0.01	9551	0	342107	unclassified Betabaculovirus
PZQ_popgen6472789	54.82	30337463	30337463	0	unclassified
PZQ_popgen6472789	43.43	24035814	0	33208	Metazoa
PZQ_popgen6472789	43.43	24035814	0	7711	Chordata
PZQ_popgen6472789	0.97	535927	1265	1224	Proteobacteria
PZQ_popgen6472789	0.46	251915	119	1239	Firmicutes
PZQ_popgen6472789	0.01	6867	1	201174	Actinobacteria
PZQ_popgen6472789	0.01	5921	321	976	Bacteroidetes
PZQ_popgen6472789	0.01	4010	7	196894	unclassified Siphoviridae
PZQ_popgen6472790	78.08	40024021	40024021	0	unclassified
PZQ_popgen6472790	7.23	3704664	87113	1224	Proteobacteria
PZQ_popgen6472790	0.01	2795	0	191675	unclassified Enterobacteriaceae
PZQ_popgen6472790	0.08	38505	0	119065	unclassified Burkholderiales
PZQ_popgen6472790	1.2	617083	4343	1239	Firmicutes
PZQ_popgen6472790	0.31	157870	1044	201174	Actinobacteria
PZQ_popgen6472790	0.25	127842	2021	976	Bacteroidetes
PZQ_popgen6472790	0.06	28908	0	203691	Spirochaetes
PZQ_popgen6472790	0.01	3666	0	1297	Deinococcus-Thermus
PZQ_popgen6472790	0.01	3136	110	1117	Cyanobacteria
PZQ_popgen6472790	5.31	2720977	0	33208	Metazoa
PZQ_popgen6472790	5.31	2720977	0	7711	Chordata
PZQ_popgen6472790	0.02	11243	4	28890	Euryarchaeota
PZQ_popgen6472790	0.02	10787	23	196894	unclassified Siphoviridae
PZQ_popgen6472791	93.86	39876444	39876444	0	unclassified
PZQ_popgen6472791	5.04	2143356	0	33208	Metazoa
PZQ_popgen6472791	5.04	2143356	0	7711	Chordata
PZQ_popgen6472791	0.39	166225	168	1224	Proteobacteria
PZQ_popgen6472791	0.14	58644	169	1239	Firmicutes
PZQ_popgen6472791	0.01	4476	19	976	Bacteroidetes
PZQ_popgen6472791	0.01	2835	0	28890	Euryarchaeota
PZQ_popgen6472792	76.97	51617881	51617881	0	unclassified
PZQ_popgen6472792	21.31	14290956	0	33208	Metazoa
PZQ_popgen6472792	21.31	14290956	0	7711	Chordata
PZQ_popgen6472792	1.26	846249	155	1224	Proteobacteria
PZQ_popgen6472792	0.14	91245	266	1239	Firmicutes
PZQ_popgen6472792	0.01	7778	82	976	Bacteroidetes
PZQ_popgen6472793	97.15	35965849	35965849	0	unclassified
PZQ_popgen6472793	1.77	654154	0	33208	Metazoa
PZQ_popgen6472793	1.77	654154	0	7711	Chordata
PZQ_popgen6472793	0.56	207218	472	1224	Proteobacteria
PZQ_popgen6472793	0.28	104484	265	1239	Firmicutes
PZQ_popgen6472793	0.03	10837	46	976	Bacteroidetes
PZQ_popgen6472795	94.28	48817474	48817474	0	unclassified
PZQ_popgen6472795	3.85	1994383	0	33208	Metazoa
PZQ_popgen6472795	3.85	1994383	0	7711	Chordata
PZQ_popgen6472795	1.24	640048	174	1224	Proteobacteria
PZQ_popgen6472795	0.11	59249	225	1239	Firmicutes
PZQ_popgen6472795	0.02	9408	79	976	Bacteroidetes
PZQ_popgen6472795	0.01	3419	0	203691	Spirochaetes
PZQ_popgen6472795	0.01	2682	0	28890	Euryarchaeota
PZQ_popgen6472796	80.77	33146409	33146409	0	unclassified
PZQ_popgen6472796	16.7	6853999	0	33208	Metazoa
PZQ_popgen6472796	16.7	6853999	0	7711	Chordata
PZQ_popgen6472796	0.16	66188	109	1224	Proteobacteria
PZQ_popgen6472796	0.06	23130	13	1239	Firmicutes
PZQ_popgen6472796	0.01	4235	0	203691	Spirochaetes
PZQ_popgen6472796	0.01	3434	0	28890	Euryarchaeota
PZQ_popgen6472796	0.04	15650	160	985780	unclassified Mimiviridae
PZQ_popgen6472796	0.04	16052	0	455363	unclassified Phycodnaviridae
PZQ_popgen6472796	0.03	13987	0	328613	unclassified Ascovirus
PZQ_popgen6472796	0.01	3787	0	336487	unclassified Avipoxvirus
PZQ_popgen6472797	93.94	36936645	36936645	0	unclassified
PZQ_popgen6472797	2.6	1021803	1953	1224	Proteobacteria
PZQ_popgen6472797	0.26	102347	38	1239	Firmicutes
PZQ_popgen6472797	0.01	4983	0	203691	Spirochaetes
PZQ_popgen6472797	2.77	1090838	0	33208	Metazoa
PZQ_popgen6472797	2.77	1090838	0	7711	Chordata
PZQ_popgen6472797	0.01	2417	0	28890	Euryarchaeota
PZQ_popgen6472798	79.56	35375283	35375283	0	unclassified
PZQ_popgen6472798	16.97	7546408	0	33208	Metazoa
PZQ_popgen6472798	16.97	7546408	0	7711	Chordata
PZQ_popgen6472798	0.39	172807	201	1224	Proteobacteria
PZQ_popgen6472798	0.07	32782	51	1239	Firmicutes
PZQ_popgen6472798	0.01	6435	0	203691	Spirochaetes
PZQ_popgen6472798	0.01	2337	0	28890	Euryarchaeota
PZQ_popgen6472798	0.04	15993	0	328613	unclassified Ascovirus
PZQ_popgen6472798	0.03	13907	179	985780	unclassified Mimiviridae
PZQ_popgen6472798	0.03	14268	0	455363	unclassified Phycodnaviridae
PZQ_popgen6472798	0.01	2693	0	336487	unclassified Avipoxvirus
PZQ_popgen6472799	91.42	42586138	42586138	0	unclassified
PZQ_popgen6472799	6.06	2822530	0	33208	Metazoa
PZQ_popgen6472799	6.06	2822530	0	7711	Chordata
PZQ_popgen6472799	1.8	836700	667	1224	Proteobacteria
PZQ_popgen6472799	0.26	119252	70	1239	Firmicutes
PZQ_popgen6472799	0.01	3866	0	203691	Spirochaetes
PZQ_popgen6472799	0.01	3570	1	201174	Actinobacteria
PZQ_popgen6472799	0.02	6992	0	28890	Euryarchaeota
PZQ_popgen6472800	96.17	40549190	40549190	0	unclassified
PZQ_popgen6472800	2.42	1019585	1687	1224	Proteobacteria
PZQ_popgen6472800	0.16	68163	16	1239	Firmicutes
PZQ_popgen6472800	0.04	16668	714	976	Bacteroidetes
PZQ_popgen6472800	0.01	2305	0	61432	unclassified Flavobacteriaceae
PZQ_popgen6472800	1.03	434345	0	33208	Metazoa
PZQ_popgen6472800	1.03	434345	0	7711	Chordata
PZQ_popgen6472801	94.38	40345905	40345905	0	unclassified
PZQ_popgen6472801	2.41	1028508	4762	1224	Proteobacteria
PZQ_popgen6472801	0.01	4898	0	191675	unclassified Enterobacteriaceae
PZQ_popgen6472801	0.01	4129	9	36866	unclassified Enterobacteriaceae (miscellaneous)
PZQ_popgen6472801	0.75	320980	955	1239	Firmicutes
PZQ_popgen6472801	0.09	37071	434	976	Bacteroidetes
PZQ_popgen6472801	0.06	26193	78	201174	Actinobacteria
PZQ_popgen6472801	1.43	612058	0	33208	Metazoa
PZQ_popgen6472801	1.43	612058	0	7711	Chordata
PZQ_popgen6472802	92.88	55483827	55483827	0	unclassified
PZQ_popgen6472802	3.48	2079541	0	33208	Metazoa
PZQ_popgen6472802	3.48	2079541	0	7711	Chordata
PZQ_popgen6472802	2	1192445	6006	1224	Proteobacteria
PZQ_popgen6472802	0.01	5324	0	191675	unclassified Enterobacteriaceae
PZQ_popgen6472802	0.01	3083	17	36866	unclassified Enterobacteriaceae (miscellaneous)
PZQ_popgen6472802	0.59	354375	827	1239	Firmicutes
PZQ_popgen6472802	0.06	38071	4	201174	Actinobacteria
PZQ_popgen6472802	0.06	33586	137	976	Bacteroidetes
PZQ_popgen6472802	0.01	3313	0	203691	Spirochaetes
PZQ_popgen6472803	32.4	15344330	15344330	0	unclassified
PZQ_popgen6472803	65.42	30983662	0	33208	Metazoa
PZQ_popgen6472803	65.42	30983662	0	7711	Chordata
PZQ_popgen6472803	1.77	838964	4823	1224	Proteobacteria
PZQ_popgen6472803	0.01	3174	0	191675	unclassified Enterobacteriaceae
PZQ_popgen6472803	0.22	102949	100	1239	Firmicutes
PZQ_popgen6472804	90.11	41368946	41368946	0	unclassified
PZQ_popgen6472804	4.78	2195928	0	33208	Metazoa
PZQ_popgen6472804	4.78	2195928	0	7711	Chordata
PZQ_popgen6472804	4.12	1893023	13956	1224	Proteobacteria
PZQ_popgen6472804	0.01	5598	0	191675	unclassified Enterobacteriaceae
PZQ_popgen6472804	0.41	186719	135	1239	Firmicutes
PZQ_popgen6472804	0.01	4818	50	976	Bacteroidetes
PZQ_popgen6472804	0.01	2624	0	328613	unclassified Ascovirus
PZQ_popgen6472805	68.8	32072320	32072320	0	unclassified
PZQ_popgen6472805	29.86	13920689	0	33208	Metazoa
PZQ_popgen6472805	29.86	13920689	0	7711	Chordata
PZQ_popgen6472805	0.58	269848	1965	1224	Proteobacteria
PZQ_popgen6472805	0.13	61592	71	1239	Firmicutes
PZQ_popgen6472805	0.01	3710	67	976	Bacteroidetes
PZQ_popgen6472805	0.01	4741	0	328613	unclassified Ascovirus
PZQ_popgen6472805	0.01	3484	56	985780	unclassified Mimiviridae
PZQ_popgen6472805	0.01	2647	0	455363	unclassified Phycodnaviridae
PZQ_popgen6472806	94.14	41921834	41921834	0	unclassified
PZQ_popgen6472806	3.44	1530233	0	33208	Metazoa
PZQ_popgen6472806	3.44	1530233	0	7711	Chordata
PZQ_popgen6472806	1.66	740855	4918	1224	Proteobacteria
PZQ_popgen6472806	0.24	105375	101	1239	Firmicutes
PZQ_popgen6472806	0.01	4325	61	976	Bacteroidetes
PZQ_popgen6472807	80.72	42915906	42915906	0	unclassified
PZQ_popgen6472807	16.35	8693158	0	33208	Metazoa
PZQ_popgen6472807	16.35	8693158	0	7711	Chordata
PZQ_popgen6472807	2.35	1250058	1116	1224	Proteobacteria
PZQ_popgen6472807	0.27	141891	276	1239	Firmicutes
PZQ_popgen6472807	0.13	70361	1110	976	Bacteroidetes
PZQ_popgen6472807	0.02	12625	0	61432	unclassified Flavobacteriaceae
PZQ_popgen6472807	0.02	8914	0	32066	Fusobacteria
PZQ_popgen6472808	92.61	59852267	59852267	0	unclassified
PZQ_popgen6472808	5.35	3456011	10493	1224	Proteobacteria
PZQ_popgen6472808	0.01	7413	0	191675	unclassified Enterobacteriaceae
PZQ_popgen6472808	0.01	7377	0	36866	unclassified Enterobacteriaceae (miscellaneous)
PZQ_popgen6472808	0.26	167365	35	1239	Firmicutes
PZQ_popgen6472808	0.1	62086	4140	976	Bacteroidetes
PZQ_popgen6472808	0.02	13293	0	61432	unclassified Flavobacteriaceae
PZQ_popgen6472808	1.37	885715	0	33208	Metazoa
PZQ_popgen6472808	1.37	885715	0	7711	Chordata
PZQ_popgen6472809	84.29	45377164	45377164	0	unclassified
PZQ_popgen6472809	4.96	2668825	19149	1224	Proteobacteria
PZQ_popgen6472809	0.03	15122	0	119065	unclassified Burkholderiales
PZQ_popgen6472809	0.27	144471	439	201174	Actinobacteria
PZQ_popgen6472809	0.14	77455	509	1239	Firmicutes
PZQ_popgen6472809	0.04	24194	258	976	Bacteroidetes
PZQ_popgen6472809	3.07	1653774	0	33208	Metazoa
PZQ_popgen6472809	3.07	1653774	0	7711	Chordata
PZQ_popgen6472809	0.01	7645	0	342107	unclassified Betabaculovirus
PZQ_popgen6472811	91.43	34528285	34528285	0	unclassified
PZQ_popgen6472811	2.01	757247	0	33208	Metazoa
PZQ_popgen6472811	2.01	757247	0	7711	Chordata
PZQ_popgen6472811	0.94	356373	1881	1224	Proteobacteria
PZQ_popgen6472811	0.16	59747	286	1239	Firmicutes
PZQ_popgen6472811	0.04	13831	19	201174	Actinobacteria
PZQ_popgen6472811	0.03	11324	552	976	Bacteroidetes
PZQ_popgen6472812	88.93	35624630	35624630	0	unclassified
PZQ_popgen6472812	2.3	921455	0	33208	Metazoa
PZQ_popgen6472812	2.3	921455	0	7711	Chordata
PZQ_popgen6472812	0.83	333457	6776	1224	Proteobacteria
PZQ_popgen6472812	0.02	6552	0	119065	unclassified Burkholderiales
PZQ_popgen6472812	0.16	64800	461	1239	Firmicutes
PZQ_popgen6472812	0.12	46291	46	201174	Actinobacteria
PZQ_popgen6472812	0.05	18223	159	976	Bacteroidetes
PZQ_popgen6472812	0.01	5997	0	203691	Spirochaetes
PZQ_popgen6472813	95.89	43082399	43082399	0	unclassified
PZQ_popgen6472813	1.38	620308	142	1239	Firmicutes
PZQ_popgen6472813	0.91	410179	2392	1224	Proteobacteria
PZQ_popgen6472813	0.03	14090	515	976	Bacteroidetes
PZQ_popgen6472813	0.01	2573	0	61432	unclassified Flavobacteriaceae
PZQ_popgen6472813	1.53	688671	0	33208	Metazoa
PZQ_popgen6472813	1.53	688671	0	7711	Chordata
PZQ_popgen6472814	97.06	51187203	51187203	0	unclassified
PZQ_popgen6472814	1.02	536690	134	1239	Firmicutes
PZQ_popgen6472814	0.41	215632	1620	1224	Proteobacteria
PZQ_popgen6472814	0.02	8875	455	976	Bacteroidetes
PZQ_popgen6472814	1.18	621298	0	33208	Metazoa
PZQ_popgen6472814	1.18	621298	0	7711	Chordata
PZQ_popgen6472815	75.13	40982010	40982010	0	unclassified
PZQ_popgen6472815	4	2184710	0	33208	Metazoa
PZQ_popgen6472815	4	2184710	0	7711	Chordata
PZQ_popgen6472815	0.21	115000	1098	1224	Proteobacteria
PZQ_popgen6472815	0.21	112837	174	1239	Firmicutes
PZQ_popgen6472815	0.04	19633	27	201174	Actinobacteria
PZQ_popgen6472815	0.01	6407	140	976	Bacteroidetes
PZQ_popgen6472816	90.88	49948104	49948104	0	unclassified
PZQ_popgen6472816	2.03	1116830	0	33208	Metazoa
PZQ_popgen6472816	2.03	1116830	0	7711	Chordata
PZQ_popgen6472816	0.81	447755	8981	1224	Proteobacteria
PZQ_popgen6472816	0.01	4438	0	119065	unclassified Burkholderiales
PZQ_popgen6472816	0.33	181039	462	201174	Actinobacteria
PZQ_popgen6472816	0.14	75316	379	1239	Firmicutes
PZQ_popgen6472816	0.02	10832	221	976	Bacteroidetes
PZQ_popgen6472816	0.01	2824	0	203691	Spirochaetes
PZQ_popgen6472816	0.01	4605	1	28890	Euryarchaeota
PZQ_popgen6472817	83.59	49573226	49573226	0	unclassified
PZQ_popgen6472817	3	1778505	44752	1224	Proteobacteria
PZQ_popgen6472817	0.06	38213	0	119065	unclassified Burkholderiales
PZQ_popgen6472817	0.23	139312	271	201174	Actinobacteria
PZQ_popgen6472817	0.06	35476	290	1239	Firmicutes
PZQ_popgen6472817	0.06	34131	1250	976	Bacteroidetes
PZQ_popgen6472817	0.01	6978	0	61432	unclassified Flavobacteriaceae
PZQ_popgen6472817	0.03	17558	0	203691	Spirochaetes
PZQ_popgen6472817	2.77	1642382	0	33208	Metazoa
PZQ_popgen6472817	2.77	1642382	0	7711	Chordata
PZQ_popgen6472817	0.01	3401	2	28890	Euryarchaeota
PZQ_popgen6472817	0.01	5724	0	342107	unclassified Betabaculovirus
PZQ_popgen6472819	91.65	40602833	40602833	0	unclassified
PZQ_popgen6472819	1.78	789169	0	33208	Metazoa
PZQ_popgen6472819	1.78	789169	0	7711	Chordata
PZQ_popgen6472819	1.44	636857	18973	1224	Proteobacteria
PZQ_popgen6472819	0.04	17512	0	119065	unclassified Burkholderiales
PZQ_popgen6472819	0.06	27501	124	201174	Actinobacteria
PZQ_popgen6472819	0.06	25062	922	976	Bacteroidetes
PZQ_popgen6472819	0.01	5430	0	61432	unclassified Flavobacteriaceae
PZQ_popgen6472819	0.04	19580	0	203691	Spirochaetes
PZQ_popgen6472819	0.03	11435	148	1239	Firmicutes
PZQ_popgen6472819	0.01	2814	0	28890	Euryarchaeota
PZQ_popgen6472826	79.06	35699788	35699788	0	unclassified
PZQ_popgen6472826	4.66	2104216	66006	1224	Proteobacteria
PZQ_popgen6472826	0.13	56457	0	119065	unclassified Burkholderiales
PZQ_popgen6472826	0.22	97454	469	201174	Actinobacteria
PZQ_popgen6472826	0.11	48246	366	1239	Firmicutes
PZQ_popgen6472826	0.06	28476	826	976	Bacteroidetes
PZQ_popgen6472826	0.01	5450	0	61432	unclassified Flavobacteriaceae
PZQ_popgen6472826	0.06	26082	0	203691	Spirochaetes
PZQ_popgen6472826	0.01	2862	0	1297	Deinococcus-Thermus
PZQ_popgen6472826	2.51	1135447	0	33208	Metazoa
PZQ_popgen6472826	2.51	1135447	0	7711	Chordata
PZQ_popgen6472826	0.01	3876	1	28890	Euryarchaeota
PZQ_popgen6472826	0.01	3509	0	342107	unclassified Betabaculovirus
PZQ_popgen6472827	83.35	25433368	25433368	0	unclassified
PZQ_popgen6472827	1.38	421560	8339	1224	Proteobacteria
PZQ_popgen6472827	0.03	9202	0	119065	unclassified Burkholderiales
PZQ_popgen6472827	0.2	61034	2137	976	Bacteroidetes
PZQ_popgen6472827	0.04	13011	0	61432	unclassified Flavobacteriaceae
PZQ_popgen6472827	0.06	19074	1	201174	Actinobacteria
PZQ_popgen6472827	0.06	17809	48	1239	Firmicutes
PZQ_popgen6472827	0.06	17664	0	203691	Spirochaetes
PZQ_popgen6472827	1.45	443929	0	33208	Metazoa
PZQ_popgen6472827	1.45	443929	0	7711	Chordata
PZQ_popgen6472827	0.01	2318	0	28890	Euryarchaeota
PZQ_popgen6472828	97.34	43732665	43732665	0	unclassified
PZQ_popgen6472828	1.47	660450	0	33208	Metazoa
PZQ_popgen6472828	1.47	660450	0	7711	Chordata
PZQ_popgen6472828	0.43	192282	1441	1224	Proteobacteria
PZQ_popgen6472828	0.26	116274	6907	976	Bacteroidetes
PZQ_popgen6472828	0.06	26856	0	61432	unclassified Flavobacteriaceae
PZQ_popgen6472828	0.05	20461	22	1239	Firmicutes
PZQ_popgen6472828	0.01	4889	0	203691	Spirochaetes
PZQ_popgen6472828	0.01	3226	1	201174	Actinobacteria
PZQ_popgen6472829	97.47	44116647	44116647	0	unclassified
PZQ_popgen6472829	1.46	659284	0	33208	Metazoa
PZQ_popgen6472829	1.46	659284	0	7711	Chordata
PZQ_popgen6472829	0.46	207706	1386	1224	Proteobacteria
PZQ_popgen6472829	0.17	75819	2715	976	Bacteroidetes
PZQ_popgen6472829	0.03	15435	0	61432	unclassified Flavobacteriaceae
PZQ_popgen6472829	0.07	33648	104	1239	Firmicutes
PZQ_popgen6472829	0.02	8348	17	201174	Actinobacteria
PZQ_popgen6472829	0.01	3440	0	203691	Spirochaetes
PZQ_popgen6472830	90.7	29658755	29658755	0	unclassified
PZQ_popgen6472830	1.31	426951	6250	1224	Proteobacteria
PZQ_popgen6472830	0.01	3059	0	119065	unclassified Burkholderiales
PZQ_popgen6472830	0.25	80754	292	1239	Firmicutes
PZQ_popgen6472830	0.18	58151	2107	976	Bacteroidetes
PZQ_popgen6472830	0.04	11752	0	61432	unclassified Flavobacteriaceae
PZQ_popgen6472830	0.03	10046	49	201174	Actinobacteria
PZQ_popgen6472830	1.21	394280	0	33208	Metazoa
PZQ_popgen6472830	1.21	394280	0	7711	Chordata
PZQ_popgen6472830	0.02	6226	0	28890	Euryarchaeota
PZQ_popgen6472831	89.62	35499396	35499396	0	unclassified
PZQ_popgen6472831	1.38	545564	10423	1224	Proteobacteria
PZQ_popgen6472831	0.01	5143	0	119065	unclassified Burkholderiales
PZQ_popgen6472831	0.49	194056	488	201174	Actinobacteria
PZQ_popgen6472831	0.11	43604	298	1239	Firmicutes
PZQ_popgen6472831	0.02	7905	242	976	Bacteroidetes
PZQ_popgen6472831	1.67	661682	0	33208	Metazoa
PZQ_popgen6472831	1.67	661682	0	7711	Chordata
PZQ_popgen6472831	0.01	2610	0	28890	Euryarchaeota
PZQ_popgen6472832	82.1	31338764	31338764	0	unclassified
PZQ_popgen6472832	5.61	2140055	0	33208	Metazoa
PZQ_popgen6472832	5.61	2140055	0	7711	Chordata
PZQ_popgen6472832	1.31	500613	6903	1224	Proteobacteria
PZQ_popgen6472832	0.01	3886	0	119065	unclassified Burkholderiales
PZQ_popgen6472832	0.13	48559	373	1239	Firmicutes
PZQ_popgen6472832	0.12	45164	312	201174	Actinobacteria
PZQ_popgen6472832	0.02	7064	144	976	Bacteroidetes
PZQ_popgen6472832	0.01	2900	12	28890	Euryarchaeota
PZQ_popgen6472833	49.55	8867849	8867849	0	unclassified
PZQ_popgen6472833	4.53	811545	13615	1224	Proteobacteria
PZQ_popgen6472833	0.01	2092	0	191675	unclassified Enterobacteriaceae
PZQ_popgen6472833	0.01	2082	0	36866	unclassified Enterobacteriaceae (miscellaneous)
PZQ_popgen6472833	0.04	7607	0	119065	unclassified Burkholderiales
PZQ_popgen6472833	0.34	60744	343	201174	Actinobacteria
PZQ_popgen6472833	0.11	19917	309	1239	Firmicutes
PZQ_popgen6472833	0.03	5005	12	976	Bacteroidetes
PZQ_popgen6472833	2.1	375420	0	33208	Metazoa
PZQ_popgen6472833	2.1	375420	0	7711	Chordata
PZQ_popgen6472834	72.86	39720963	39720963	0	unclassified
PZQ_popgen6472834	10.29	5608018	111843	1224	Proteobacteria
PZQ_popgen6472834	0.01	7692	1	191675	unclassified Enterobacteriaceae
PZQ_popgen6472834	0.01	7663	18	36866	unclassified Enterobacteriaceae (miscellaneous)
PZQ_popgen6472834	0.1	54733	0	119065	unclassified Burkholderiales
PZQ_popgen6472834	1.99	1084812	5246	201174	Actinobacteria
PZQ_popgen6472834	0.2	109874	1067	1239	Firmicutes
PZQ_popgen6472834	0.08	43018	1594	976	Bacteroidetes
PZQ_popgen6472834	0.02	8721	0	1297	Deinococcus-Thermus
PZQ_popgen6472834	0.01	6198	5	57723	Acidobacteria
PZQ_popgen6472834	0.01	5546	416	1117	Cyanobacteria
PZQ_popgen6472834	0.01	4826	0	203682	Planctomycetes
PZQ_popgen6472834	0.01	3797	292	200795	Chloroflexi
PZQ_popgen6472834	2.34	1273349	0	33208	Metazoa
PZQ_popgen6472834	2.34	1273349	0	7711	Chordata
PZQ_popgen6472834	0.01	4638	2	28890	Euryarchaeota
PZQ_popgen6472834	0.01	4173	0	342107	unclassified Betabaculovirus
PZQ_popgen6472835	84.43	35940138	35940138	0	unclassified
PZQ_popgen6472835	2.9	1236129	4413	201174	Actinobacteria
PZQ_popgen6472835	2.12	903849	25226	1224	Proteobacteria
PZQ_popgen6472835	0.04	15152	0	119065	unclassified Burkholderiales
PZQ_popgen6472835	0.2	86721	354	1239	Firmicutes
PZQ_popgen6472835	0.11	47289	1667	976	Bacteroidetes
PZQ_popgen6472835	0.01	3568	344	1117	Cyanobacteria
PZQ_popgen6472835	0.01	3059	0	1297	Deinococcus-Thermus
PZQ_popgen6472835	1.25	531165	0	33208	Metazoa
PZQ_popgen6472835	1.25	531165	0	7711	Chordata
PZQ_popgen6472835	0.01	3073	0	28890	Euryarchaeota
PZQ_popgen6472836	92.27	41940927	41940927	0	unclassified
PZQ_popgen6472836	3.78	1719586	4977	1224	Proteobacteria
PZQ_popgen6472836	0.17	78657	42	1239	Firmicutes
PZQ_popgen6472836	0.06	29067	1239	976	Bacteroidetes
PZQ_popgen6472836	0.01	6643	0	61432	unclassified Flavobacteriaceae
PZQ_popgen6472836	0.01	3003	0	201174	Actinobacteria
PZQ_popgen6472836	3.29	1495673	0	33208	Metazoa
PZQ_popgen6472836	3.29	1495673	0	7711	Chordata
PZQ_popgen6472836	0.01	3420	1	28890	Euryarchaeota
PZQ_popgen6472837	97.45	43244047	43244047	0	unclassified
PZQ_popgen6472837	1.38	613368	0	33208	Metazoa
PZQ_popgen6472837	1.38	613368	0	7711	Chordata
PZQ_popgen6472837	0.81	359456	1108	1224	Proteobacteria
PZQ_popgen6472837	0.05	20308	745	976	Bacteroidetes
PZQ_popgen6472837	0.01	2850	0	61432	unclassified Flavobacteriaceae
PZQ_popgen6472837	0.03	15296	30	1239	Firmicutes
PZQ_popgen6472837	0.01	2696	0	28890	Euryarchaeota
PZQ_popgen6472838	94.05	41914599	41914599	0	unclassified
PZQ_popgen6472838	4	1780622	12063	1224	Proteobacteria
PZQ_popgen6472838	0.1	44197	2035	976	Bacteroidetes
PZQ_popgen6472838	0.02	8135	0	61432	unclassified Flavobacteriaceae
PZQ_popgen6472838	0.03	13076	50	1239	Firmicutes
PZQ_popgen6472838	1.58	705369	0	33208	Metazoa
PZQ_popgen6472838	1.58	705369	0	7711	Chordata
PZQ_popgen6472839	80.24	40028365	40028365	0	unclassified
PZQ_popgen6472839	15.21	7588492	77142	1224	Proteobacteria
PZQ_popgen6472839	0.24	117918	5216	976	Bacteroidetes
PZQ_popgen6472839	0.05	25284	0	61432	unclassified Flavobacteriaceae
PZQ_popgen6472839	0.06	31352	245	1239	Firmicutes
PZQ_popgen6472839	3.82	1907606	0	33208	Metazoa
PZQ_popgen6472839	3.82	1907606	0	7711	Chordata
PZQ_popgen6472839	0.01	2940	0	28890	Euryarchaeota
PZQ_popgen6472840	95.3	44809976	44809976	0	unclassified
PZQ_popgen6472840	2.26	1061702	5366	1224	Proteobacteria
PZQ_popgen6472840	0.04	20904	938	976	Bacteroidetes
PZQ_popgen6472840	0.01	3536	0	61432	unclassified Flavobacteriaceae
PZQ_popgen6472840	0.04	18582	28	1239	Firmicutes
PZQ_popgen6472840	2.14	1006209	0	33208	Metazoa
PZQ_popgen6472840	2.14	1006209	0	7711	Chordata
PZQ_popgen6472841	90.18	35280490	35280490	0	unclassified
PZQ_popgen6472841	1.37	536650	0	33208	Metazoa
PZQ_popgen6472841	1.37	536650	0	7711	Chordata
PZQ_popgen6472841	0.87	340841	4321	1224	Proteobacteria
PZQ_popgen6472841	0.15	58725	1222	976	Bacteroidetes
PZQ_popgen6472841	0.02	6244	0	61432	unclassified Flavobacteriaceae
PZQ_popgen6472841	0.07	28836	70	201174	Actinobacteria
PZQ_popgen6472841	0.04	13992	279	1239	Firmicutes
PZQ_popgen6472841	0.03	9921	0	28890	Euryarchaeota
PZQ_popgen6472842	83.45	36133314	36133314	0	unclassified
PZQ_popgen6472842	10.18	4408064	0	33208	Metazoa
PZQ_popgen6472842	10.18	4408064	0	7711	Chordata
PZQ_popgen6472842	2.49	1079178	28086	1224	Proteobacteria
PZQ_popgen6472842	0.05	20049	0	119065	unclassified Burkholderiales
PZQ_popgen6472842	0.21	91241	1551	1239	Firmicutes
PZQ_popgen6472842	0.13	55379	1973	976	Bacteroidetes
PZQ_popgen6472842	0.01	5456	0	61432	unclassified Flavobacteriaceae
PZQ_popgen6472842	0.08	35138	153	201174	Actinobacteria
PZQ_popgen6472842	0.05	23625	0	203691	Spirochaetes
PZQ_popgen6472843	93.65	44657604	44657604	0	unclassified
PZQ_popgen6472843	1.71	814058	6357	1224	Proteobacteria
PZQ_popgen6472843	1.32	627816	0	203691	Spirochaetes
PZQ_popgen6472843	0.44	210858	12318	976	Bacteroidetes
PZQ_popgen6472843	0.07	32677	0	61432	unclassified Flavobacteriaceae
PZQ_popgen6472843	0.01	3123	0	1134404	Ignavibacteriae
PZQ_popgen6472843	0.15	71198	904	1239	Firmicutes
PZQ_popgen6472843	0.01	2835	207	1117	Cyanobacteria
PZQ_popgen6472843	2.49	1186561	0	33208	Metazoa
PZQ_popgen6472843	2.49	1186561	0	7711	Chordata
PZQ_popgen6472844	97.62	48811767	48811767	0	unclassified
PZQ_popgen6472844	1.85	924687	0	33208	Metazoa
PZQ_popgen6472844	1.85	924687	0	7711	Chordata
PZQ_popgen6472844	0.18	91415	271	1224	Proteobacteria
PZQ_popgen6472844	0.07	32627	1891	976	Bacteroidetes
PZQ_popgen6472844	0.01	5739	0	61432	unclassified Flavobacteriaceae
PZQ_popgen6472844	0.04	21195	380	1239	Firmicutes
PZQ_popgen6472844	0.04	19428	0	203691	Spirochaetes
PZQ_popgen6472845	98.36	40456846	40456846	0	unclassified
PZQ_popgen6472845	1.07	438034	0	33208	Metazoa
PZQ_popgen6472845	1.07	438034	0	7711	Chordata
PZQ_popgen6472845	0.25	102034	266	1224	Proteobacteria
PZQ_popgen6472845	0.08	30885	0	203691	Spirochaetes
PZQ_popgen6472845	0.04	15395	530	976	Bacteroidetes
PZQ_popgen6472845	0.01	2903	0	61432	unclassified Flavobacteriaceae
PZQ_popgen6472845	0.03	13875	311	1239	Firmicutes
PZQ_popgen6472846	96.46	44857752	44857752	0	unclassified
PZQ_popgen6472846	1.79	831559	0	33208	Metazoa
PZQ_popgen6472846	1.79	831559	0	7711	Chordata
PZQ_popgen6472846	1.03	480278	908	1224	Proteobacteria
PZQ_popgen6472846	0.18	85108	4005	976	Bacteroidetes
PZQ_popgen6472846	0.04	17610	0	61432	unclassified Flavobacteriaceae
PZQ_popgen6472846	0.17	79126	356	1239	Firmicutes
PZQ_popgen6472846	0.01	2941	6	201174	Actinobacteria
PZQ_popgen6472847	96.44	35396728	35396728	0	unclassified
PZQ_popgen6472847	2.77	1015773	0	33208	Metazoa
PZQ_popgen6472847	2.77	1015773	0	7711	Chordata
PZQ_popgen6472847	0.29	107766	304	1224	Proteobacteria
PZQ_popgen6472847	0.05	19925	140	1239	Firmicutes
PZQ_popgen6472847	0.05	17344	866	976	Bacteroidetes
PZQ_popgen6472847	0.01	3314	0	61432	unclassified Flavobacteriaceae
PZQ_popgen6472848	97.29	42852638	42852638	0	unclassified
PZQ_popgen6472848	1.11	488480	674	1224	Proteobacteria
PZQ_popgen6472848	0.17	74027	3629	976	Bacteroidetes
PZQ_popgen6472848	0.04	17342	0	61432	unclassified Flavobacteriaceae
PZQ_popgen6472848	0.1	43361	692	1239	Firmicutes
PZQ_popgen6472848	1.11	488383	0	33208	Metazoa
PZQ_popgen6472848	1.11	488383	0	7711	Chordata
PZQ_popgen6472849	87.39	35071903	35071903	0	unclassified
PZQ_popgen6472849	2.24	897493	27515	1224	Proteobacteria
PZQ_popgen6472849	0.08	30996	0	119065	unclassified Burkholderiales
PZQ_popgen6472849	0.36	142483	1495	1239	Firmicutes
PZQ_popgen6472849	0.18	73444	1164	976	Bacteroidetes
PZQ_popgen6472849	0.01	5474	0	61432	unclassified Flavobacteriaceae
PZQ_popgen6472849	0.11	43901	286	201174	Actinobacteria
PZQ_popgen6472849	0.03	13651	0	203691	Spirochaetes
PZQ_popgen6472849	0.01	2276	0	1297	Deinococcus-Thermus
PZQ_popgen6472849	1.49	596650	0	33208	Metazoa
PZQ_popgen6472849	1.49	596650	0	7711	Chordata
PZQ_popgen6472850	94.41	40043584	40043584	0	unclassified
PZQ_popgen6472850	2.42	1027793	766	1224	Proteobacteria
PZQ_popgen6472850	0.81	344734	1426	1239	Firmicutes
PZQ_popgen6472850	0.12	52353	1008	976	Bacteroidetes
PZQ_popgen6472850	0.02	6580	0	61432	unclassified Flavobacteriaceae
PZQ_popgen6472850	1.89	800951	0	33208	Metazoa
PZQ_popgen6472850	1.89	800951	0	7711	Chordata
PZQ_popgen6472851	95.79	42164487	42164487	0	unclassified
PZQ_popgen6472851	1.62	714772	552	1224	Proteobacteria
PZQ_popgen6472851	0.63	279119	1917	1239	Firmicutes
PZQ_popgen6472851	0.09	40153	1190	976	Bacteroidetes
PZQ_popgen6472851	0.01	6048	0	61432	unclassified Flavobacteriaceae
PZQ_popgen6472851	0.01	2890	0	203691	Spirochaetes
PZQ_popgen6472851	1.6	704148	0	33208	Metazoa
PZQ_popgen6472851	1.6	704148	0	7711	Chordata
PZQ_popgen6472852	89.95	38575948	38575948	0	unclassified
PZQ_popgen6472852	4.7	2014839	5208	1224	Proteobacteria
PZQ_popgen6472852	0.01	4349	0	191675	unclassified Enterobacteriaceae
PZQ_popgen6472852	0.01	4282	1	36866	unclassified Enterobacteriaceae (miscellaneous)
PZQ_popgen6472852	2.93	1254687	507	1239	Firmicutes
PZQ_popgen6472852	0.25	106913	3107	976	Bacteroidetes
PZQ_popgen6472852	0.02	6888	0	61432	unclassified Flavobacteriaceae
PZQ_popgen6472852	0.05	22359	0	203691	Spirochaetes
PZQ_popgen6472852	1.69	723708	0	33208	Metazoa
PZQ_popgen6472852	1.69	723708	0	7711	Chordata
PZQ_popgen6472852	0.07	29740	75	196896	unclassified Myoviridae
PZQ_popgen6472853	79.3	50764219	50764219	0	unclassified
PZQ_popgen6472853	7.1	4542422	14415	1224	Proteobacteria
PZQ_popgen6472853	0.01	6002	0	191675	unclassified Enterobacteriaceae
PZQ_popgen6472853	6.17	3947313	5288	1239	Firmicutes
PZQ_popgen6472853	0.33	210627	4089	976	Bacteroidetes
PZQ_popgen6472853	0.03	19844	0	61432	unclassified Flavobacteriaceae
PZQ_popgen6472853	0.05	29053	0	203691	Spirochaetes
PZQ_popgen6472853	0.01	4044	3	1117	Cyanobacteria
PZQ_popgen6472853	6.44	4120161	0	33208	Metazoa
PZQ_popgen6472853	6.44	4120161	0	7711	Chordata
PZQ_popgen6472853	0.02	13612	6	196896	unclassified Myoviridae
PZQ_popgen6472853	0.01	3416	509	196894	unclassified Siphoviridae
PZQ_popgen6472854	80.12	36075276	36075276	0	unclassified
PZQ_popgen6472854	11.42	5143844	13803	1224	Proteobacteria
PZQ_popgen6472854	5.36	2413826	1573	1239	Firmicutes
PZQ_popgen6472854	0.22	100476	2410	976	Bacteroidetes
PZQ_popgen6472854	0.02	10346	0	61432	unclassified Flavobacteriaceae
PZQ_popgen6472854	0.08	37008	0	203691	Spirochaetes
PZQ_popgen6472854	0.01	3824	10	1117	Cyanobacteria
PZQ_popgen6472854	1.9	854511	0	33208	Metazoa
PZQ_popgen6472854	1.9	854511	0	7711	Chordata
PZQ_popgen6472854	0.02	10994	0	28890	Euryarchaeota
PZQ_popgen6472854	0.06	27968	21	196896	unclassified Myoviridae
PZQ_popgen6472855	68.38	30985789	30985789	0	unclassified
PZQ_popgen6472855	27.54	12480388	40031	1224	Proteobacteria
PZQ_popgen6472855	0.01	2648	0	191675	unclassified Enterobacteriaceae
PZQ_popgen6472855	2.11	956371	82	1239	Firmicutes
PZQ_popgen6472855	0.13	57626	2475	976	Bacteroidetes
PZQ_popgen6472855	0.02	11208	0	61432	unclassified Flavobacteriaceae
PZQ_popgen6472855	0.01	6093	0	2323	unclassified Bacteria
PZQ_popgen6472855	0.01	6090	0	49928	unclassified Bacteria (miscellaneous)
PZQ_popgen6472855	0.88	397114	0	33208	Metazoa
PZQ_popgen6472855	0.88	397114	0	7711	Chordata
PZQ_popgen6472855	0.01	4360	954	481851	unclassified N4likevirus
PZQ_popgen6472856	39.4	15391907	15391907	0	unclassified
PZQ_popgen6472856	52.66	20568453	57882	1224	Proteobacteria
PZQ_popgen6472856	0.01	2411	0	191675	unclassified Enterobacteriaceae
PZQ_popgen6472856	4.65	1817392	153	1239	Firmicutes
PZQ_popgen6472856	0.31	120319	5238	976	Bacteroidetes
PZQ_popgen6472856	0.06	22383	0	61432	unclassified Flavobacteriaceae
PZQ_popgen6472856	0.07	26874	0	2323	unclassified Bacteria
PZQ_popgen6472856	0.07	26873	0	49928	unclassified Bacteria (miscellaneous)
PZQ_popgen6472856	1.28	498095	0	33208	Metazoa
PZQ_popgen6472856	1.28	498095	0	7711	Chordata
PZQ_popgen6472856	0.03	10631	2313	481851	unclassified N4likevirus
PZQ_popgen6472856	0.02	6728	228	196894	unclassified Siphoviridae
PZQ_popgen6472857	88.05	36702490	36702490	0	unclassified
PZQ_popgen6472857	1.73	719294	8691	1224	Proteobacteria
PZQ_popgen6472857	0.01	5220	0	191675	unclassified Enterobacteriaceae
PZQ_popgen6472857	0.01	5207	0	36866	unclassified Enterobacteriaceae (miscellaneous)
PZQ_popgen6472857	0.01	5767	0	119065	unclassified Burkholderiales
PZQ_popgen6472857	0.5	207237	1488	1239	Firmicutes
PZQ_popgen6472857	0.17	71674	455	201174	Actinobacteria
PZQ_popgen6472857	0.13	55525	399	976	Bacteroidetes
PZQ_popgen6472857	1.79	747868	0	33208	Metazoa
PZQ_popgen6472857	1.79	747868	0	7711	Chordata
PZQ_popgen6472857	0.01	4961	1	28890	Euryarchaeota
PZQ_popgen6472858	50.12	25634600	25634600	0	unclassified
PZQ_popgen6472858	40.77	20853775	63729	1224	Proteobacteria
PZQ_popgen6472858	0.03	15033	0	191675	unclassified Enterobacteriaceae
PZQ_popgen6472858	4.28	2189043	333	1239	Firmicutes
PZQ_popgen6472858	0.4	207124	5173	976	Bacteroidetes
PZQ_popgen6472858	0.07	36555	0	61432	unclassified Flavobacteriaceae
PZQ_popgen6472858	0.04	22375	9	201174	Actinobacteria
PZQ_popgen6472858	0.02	9443	0	2323	unclassified Bacteria
PZQ_popgen6472858	0.02	9432	0	49928	unclassified Bacteria (miscellaneous)
PZQ_popgen6472858	0.01	3267	4	1117	Cyanobacteria
PZQ_popgen6472858	2.88	1475520	0	33208	Metazoa
PZQ_popgen6472858	2.88	1475520	0	7711	Chordata
PZQ_popgen6472858	0.03	17622	3710	481851	unclassified N4likevirus
PZQ_popgen6472859	77.44	37928347	37928347	0	unclassified
PZQ_popgen6472859	11.66	5711224	2279	1224	Proteobacteria
PZQ_popgen6472859	0.97	473484	1609	1239	Firmicutes
PZQ_popgen6472859	0.34	166606	3900	976	Bacteroidetes
PZQ_popgen6472859	0.07	31966	0	61432	unclassified Flavobacteriaceae
PZQ_popgen6472859	1.47	720966	0	33208	Metazoa
PZQ_popgen6472859	1.47	720966	0	7711	Chordata
PZQ_popgen6472859	0.01	5151	0	28890	Euryarchaeota
PZQ_popgen6472860	91.19	37555719	37555719	0	unclassified
PZQ_popgen6472860	7.17	2953478	0	33208	Metazoa
PZQ_popgen6472860	7.17	2953478	0	7711	Chordata
PZQ_popgen6472860	0.36	148365	144	1224	Proteobacteria
PZQ_popgen6472860	0.05	21382	65	1239	Firmicutes
PZQ_popgen6472860	0.01	4448	120	976	Bacteroidetes
PZQ_popgen6472860	0.01	3823	0	28890	Euryarchaeota
PZQ_popgen6472860	0.02	10235	181	985780	unclassified Mimiviridae
PZQ_popgen6472860	0.02	6992	0	328613	unclassified Ascovirus
PZQ_popgen6472860	0.01	4972	0	455363	unclassified Phycodnaviridae
PZQ_popgen6472861	86.62	40204936	40204936	0	unclassified
PZQ_popgen6472861	8.15	3783013	3146	1224	Proteobacteria
PZQ_popgen6472861	1.46	677085	895	1239	Firmicutes
PZQ_popgen6472861	0.3	139609	6214	976	Bacteroidetes
PZQ_popgen6472861	0.05	21490	0	61432	unclassified Flavobacteriaceae
PZQ_popgen6472861	0.08	39229	9	201174	Actinobacteria
PZQ_popgen6472861	0.01	2689	0	203691	Spirochaetes
PZQ_popgen6472861	2.25	1044856	0	33208	Metazoa
PZQ_popgen6472861	2.25	1044856	0	7711	Chordata
PZQ_popgen6472861	0.03	11700	0	28890	Euryarchaeota
PZQ_popgen6472862	94.24	41673401	41673401	0	unclassified
PZQ_popgen6472862	1.76	779283	1202	1224	Proteobacteria
PZQ_popgen6472862	0.01	2656	0	191675	unclassified Enterobacteriaceae
PZQ_popgen6472862	0.01	2544	4	36866	unclassified Enterobacteriaceae (miscellaneous)
PZQ_popgen6472862	1.69	746691	384	1239	Firmicutes
PZQ_popgen6472862	0.12	51793	2073	976	Bacteroidetes
PZQ_popgen6472862	0.02	8597	0	61432	unclassified Flavobacteriaceae
PZQ_popgen6472862	0.05	21361	0	203691	Spirochaetes
PZQ_popgen6472862	1.79	791610	0	33208	Metazoa
PZQ_popgen6472862	1.79	791610	0	7711	Chordata
PZQ_popgen6472862	0.02	9786	0	28890	Euryarchaeota
PZQ_popgen6472863	94.67	45972273	45972273	0	unclassified
PZQ_popgen6472863	1.9	923254	1839	1224	Proteobacteria
PZQ_popgen6472863	1.57	763689	1004	1239	Firmicutes
PZQ_popgen6472863	0.15	71164	4716	976	Bacteroidetes
PZQ_popgen6472863	0.03	13607	0	61432	unclassified Flavobacteriaceae
PZQ_popgen6472863	0.03	13845	0	203691	Spirochaetes
PZQ_popgen6472863	1.42	691052	0	33208	Metazoa
PZQ_popgen6472863	1.42	691052	0	7711	Chordata
PZQ_popgen6472863	0.02	8000	0	28890	Euryarchaeota
PZQ_popgen6472864	95.11	41134616	41134616	0	unclassified
PZQ_popgen6472864	2.34	1012647	0	33208	Metazoa
PZQ_popgen6472864	2.34	1012647	0	7711	Chordata
PZQ_popgen6472864	1.08	469063	1721	1224	Proteobacteria
PZQ_popgen6472864	0.93	400494	108	1239	Firmicutes
PZQ_popgen6472864	0.09	39838	2335	976	Bacteroidetes
PZQ_popgen6472864	0.02	6875	0	61432	unclassified Flavobacteriaceae
PZQ_popgen6472864	0.04	17503	0	203691	Spirochaetes
PZQ_popgen6472864	0.02	9015	1	28890	Euryarchaeota
PZQ_popgen6472865	91.47	41803155	41803155	0	unclassified
PZQ_popgen6472865	2.96	1351939	7454	1224	Proteobacteria
PZQ_popgen6472865	0.01	4855	0	119065	unclassified Burkholderiales
PZQ_popgen6472865	1.83	837450	1139	1239	Firmicutes
PZQ_popgen6472865	0.31	143038	254	201174	Actinobacteria
PZQ_popgen6472865	0.17	79200	2655	976	Bacteroidetes
PZQ_popgen6472865	0.02	8955	0	61432	unclassified Flavobacteriaceae
PZQ_popgen6472865	0.14	65779	0	203691	Spirochaetes
PZQ_popgen6472865	0.01	5125	0	32066	Fusobacteria
PZQ_popgen6472865	2.56	1170437	0	33208	Metazoa
PZQ_popgen6472865	2.56	1170437	0	7711	Chordata
PZQ_popgen6472865	0.06	25456	3	28890	Euryarchaeota
PZQ_popgen6472866	94.79	40753693	40753693	0	unclassified
PZQ_popgen6472866	1.61	694268	320	1224	Proteobacteria
PZQ_popgen6472866	0.48	208029	836	1239	Firmicutes
PZQ_popgen6472866	0.48	205733	3166	976	Bacteroidetes
PZQ_popgen6472866	0.04	16924	0	61432	unclassified Flavobacteriaceae
PZQ_popgen6472866	0.01	2862	5	201174	Actinobacteria
PZQ_popgen6472866	2.33	1000725	0	33208	Metazoa
PZQ_popgen6472866	2.33	1000725	0	7711	Chordata
PZQ_popgen6472867	96.47	39305869	39305869	0	unclassified
PZQ_popgen6472867	2.52	1027032	0	33208	Metazoa
PZQ_popgen6472867	2.52	1027032	0	7711	Chordata
PZQ_popgen6472867	0.36	147401	283	1224	Proteobacteria
PZQ_popgen6472867	0.15	61042	742	1239	Firmicutes
PZQ_popgen6472867	0.11	42969	1231	976	Bacteroidetes
PZQ_popgen6472867	0.01	2859	0	61432	unclassified Flavobacteriaceae
PZQ_popgen6472867	0.01	2728	0	203691	Spirochaetes
PZQ_popgen6472868	95.86	40418802	40418802	0	unclassified
PZQ_popgen6472868	3.3	1391778	0	33208	Metazoa
PZQ_popgen6472868	3.3	1391778	0	7711	Chordata
PZQ_popgen6472868	0.17	70054	237	1224	Proteobacteria
PZQ_popgen6472868	0.15	65029	520	1239	Firmicutes
PZQ_popgen6472868	0.09	36045	753	976	Bacteroidetes
PZQ_popgen6472868	0.01	3400	0	61432	unclassified Flavobacteriaceae
PZQ_popgen6472868	0.01	2313	0	203691	Spirochaetes
PZQ_popgen6472869	96.75	49934311	49934311	0	unclassified
PZQ_popgen6472869	1.94	1000038	0	33208	Metazoa
PZQ_popgen6472869	1.94	1000038	0	7711	Chordata
PZQ_popgen6472869	0.63	323933	861	1224	Proteobacteria
PZQ_popgen6472869	0.31	161326	739	1239	Firmicutes
PZQ_popgen6472869	0.08	38987	275	976	Bacteroidetes
PZQ_popgen6472869	0.02	8519	0	203691	Spirochaetes
PZQ_popgen6472870	97.78	40724479	40724479	0	unclassified
PZQ_popgen6472870	1.25	522463	0	33208	Metazoa
PZQ_popgen6472870	1.25	522463	0	7711	Chordata
PZQ_popgen6472870	0.44	184967	461	1224	Proteobacteria
PZQ_popgen6472870	0.25	102713	348	1239	Firmicutes
PZQ_popgen6472870	0.03	12623	150	976	Bacteroidetes
PZQ_popgen6472870	0.01	4439	0	203691	Spirochaetes
PZQ_popgen6472871	96.1	44325598	44325598	0	unclassified
PZQ_popgen6472871	1.74	802241	0	33208	Metazoa
PZQ_popgen6472871	1.74	802241	0	7711	Chordata
PZQ_popgen6472871	1.04	477430	3944	1224	Proteobacteria
PZQ_popgen6472871	0.01	2309	0	119065	unclassified Burkholderiales
PZQ_popgen6472871	0.41	189738	1585	1239	Firmicutes
PZQ_popgen6472871	0.08	37460	464	976	Bacteroidetes
PZQ_popgen6472871	0.04	16492	0	203691	Spirochaetes
PZQ_popgen6472871	0.02	8650	75	201174	Actinobacteria
PZQ_popgen6472871	0.01	2628	3	28890	Euryarchaeota
PZQ_popgen6472872	91.83	39027901	39027901	0	unclassified
PZQ_popgen6472872	6.14	2610495	0	33208	Metazoa
PZQ_popgen6472872	6.14	2610495	0	7711	Chordata
PZQ_popgen6472872	1.08	458061	7076	1224	Proteobacteria
PZQ_popgen6472872	0.44	186726	163	1239	Firmicutes
PZQ_popgen6472872	0.3	127854	7049	976	Bacteroidetes
PZQ_popgen6472872	0.05	21315	0	61432	unclassified Flavobacteriaceae
PZQ_popgen6472872	0.01	3320	0	28890	Euryarchaeota
PZQ_popgen6472873	88.8	29829013	29829013	0	unclassified
PZQ_popgen6472873	1.61	539818	0	33208	Metazoa
PZQ_popgen6472873	1.61	539818	0	7711	Chordata
PZQ_popgen6472873	0.84	282280	5694	1224	Proteobacteria
PZQ_popgen6472873	0.01	5004	0	119065	unclassified Burkholderiales
PZQ_popgen6472873	0.39	131975	580	201174	Actinobacteria
PZQ_popgen6472873	0.11	37531	1998	976	Bacteroidetes
PZQ_popgen6472873	0.02	5451	0	61432	unclassified Flavobacteriaceae
PZQ_popgen6472873	0.11	35528	564	1239	Firmicutes
PZQ_popgen6472873	0.02	7322	0	203691	Spirochaetes
PZQ_popgen6472873	0.03	9045	0	28890	Euryarchaeota
PZQ_popgen6472874	91.91	40579404	40579404	0	unclassified
PZQ_popgen6472874	6.2	2736018	0	33208	Metazoa
PZQ_popgen6472874	6.2	2736018	0	7711	Chordata
PZQ_popgen6472874	1.08	476423	10679	1224	Proteobacteria
PZQ_popgen6472874	0.27	121326	10342	976	Bacteroidetes
PZQ_popgen6472874	0.04	18560	0	61432	unclassified Flavobacteriaceae
PZQ_popgen6472874	0.06	28015	93	1239	Firmicutes
PZQ_popgen6472874	0.01	3413	13	201174	Actinobacteria
PZQ_popgen6472875	83.22	31601558	31601558	0	unclassified
PZQ_popgen6472875	14.12	5362978	0	33208	Metazoa
PZQ_popgen6472875	14.12	5362978	0	7711	Chordata
PZQ_popgen6472875	0.09	32564	112	1224	Proteobacteria
PZQ_popgen6472875	0.02	8186	11	1239	Firmicutes
PZQ_popgen6472875	0.01	3409	141	976	Bacteroidetes
PZQ_popgen6472875	0.01	3023	0	203691	Spirochaetes
PZQ_popgen6472875	0.05	19393	190	985780	unclassified Mimiviridae
PZQ_popgen6472875	0.04	13820	0	455363	unclassified Phycodnaviridae
PZQ_popgen6472875	0.03	9938	0	328613	unclassified Ascovirus
PZQ_popgen6472875	0.01	3322	0	336487	unclassified Avipoxvirus
PZQ_popgen6472876	81.69	34838010	34838010	0	unclassified
PZQ_popgen6472876	15.81	6741271	0	33208	Metazoa
PZQ_popgen6472876	15.81	6741271	0	7711	Chordata
PZQ_popgen6472876	0.08	34126	179	1224	Proteobacteria
PZQ_popgen6472876	0.03	13532	15	1239	Firmicutes
PZQ_popgen6472876	0.01	5581	0	203691	Spirochaetes
PZQ_popgen6472876	0.01	2798	123	976	Bacteroidetes
PZQ_popgen6472876	0.03	11291	0	28890	Euryarchaeota
PZQ_popgen6472876	0.06	24793	0	328613	unclassified Ascovirus
PZQ_popgen6472876	0.06	23820	238	985780	unclassified Mimiviridae
PZQ_popgen6472876	0.04	15414	0	455363	unclassified Phycodnaviridae
PZQ_popgen6472876	0.01	4470	0	336487	unclassified Avipoxvirus
PZQ_popgen6472877	86.85	39716014	39716014	0	unclassified
PZQ_popgen6472877	11.63	5318392	0	33208	Metazoa
PZQ_popgen6472877	11.63	5318392	0	7711	Chordata
PZQ_popgen6472877	0.17	77042	138	1224	Proteobacteria
PZQ_popgen6472877	0.03	13553	99	1239	Firmicutes
PZQ_popgen6472877	0.03	11997	677	976	Bacteroidetes
PZQ_popgen6472877	0.01	3173	0	203691	Spirochaetes
PZQ_popgen6472877	0.01	2296	0	28890	Euryarchaeota
PZQ_popgen6472877	0.02	9364	0	455363	unclassified Phycodnaviridae
PZQ_popgen6472877	0.02	8432	132	985780	unclassified Mimiviridae
PZQ_popgen6472877	0.01	6256	0	328613	unclassified Ascovirus
PZQ_popgen6472878	96.16	40853385	40853385	0	unclassified
PZQ_popgen6472878	1.68	711817	219	1224	Proteobacteria
PZQ_popgen6472878	0.16	67593	225	1239	Firmicutes
PZQ_popgen6472878	0.01	4787	59	976	Bacteroidetes
PZQ_popgen6472878	1.74	740506	0	33208	Metazoa
PZQ_popgen6472878	1.74	740506	0	7711	Chordata
PZQ_popgen6472878	0.01	4934	0	28890	Euryarchaeota
PZQ_popgen6472879	95.44	42721546	42721546	0	unclassified
PZQ_popgen6472879	2.12	948690	0	33208	Metazoa
PZQ_popgen6472879	2.12	948690	0	7711	Chordata
PZQ_popgen6472879	1.9	851929	312	1224	Proteobacteria
PZQ_popgen6472879	0.14	63632	320	1239	Firmicutes
PZQ_popgen6472879	0.01	5925	72	976	Bacteroidetes
PZQ_popgen6472879	0.01	3943	0	203691	Spirochaetes
PZQ_popgen6472879	0.02	8197	0	28890	Euryarchaeota
PZQ_popgen6472880	87.19	37253452	37253452	0	unclassified
PZQ_popgen6472880	10.64	4544290	0	33208	Metazoa
PZQ_popgen6472880	10.64	4544290	0	7711	Chordata
PZQ_popgen6472880	0.23	98808	275	1224	Proteobacteria
PZQ_popgen6472880	0.07	27895	132	1239	Firmicutes
PZQ_popgen6472880	0.01	3189	68	976	Bacteroidetes
PZQ_popgen6472880	0.01	2388	0	203691	Spirochaetes
PZQ_popgen6472880	0.02	6790	1	28890	Euryarchaeota
PZQ_popgen6472880	0.02	7014	0	328613	unclassified Ascovirus
PZQ_popgen6472880	0.02	6577	94	985780	unclassified Mimiviridae
PZQ_popgen6472880	0.01	3868	0	455363	unclassified Phycodnaviridae
PZQ_popgen6472881	96.08	46475073	46475073	0	unclassified
PZQ_popgen6472881	2.1	1017397	0	33208	Metazoa
PZQ_popgen6472881	2.1	1017397	0	7711	Chordata
PZQ_popgen6472881	0.66	316932	1143	1224	Proteobacteria
PZQ_popgen6472881	0.62	300916	472	1239	Firmicutes
PZQ_popgen6472881	0.01	3244	27	976	Bacteroidetes
PZQ_popgen6472881	0.01	2848	2	201174	Actinobacteria
PZQ_popgen6472882	95.53	51079825	51079825	0	unclassified
PZQ_popgen6472882	1.59	849603	134	1239	Firmicutes
PZQ_popgen6472882	0.63	334676	911	1224	Proteobacteria
PZQ_popgen6472882	0.01	5091	76	976	Bacteroidetes
PZQ_popgen6472882	1.88	1007624	0	33208	Metazoa
PZQ_popgen6472882	1.88	1007624	0	7711	Chordata
PZQ_popgen6472883	97.44	49072415	49072415	0	unclassified
PZQ_popgen6472883	1.45	730013	0	33208	Metazoa
PZQ_popgen6472883	1.45	730013	0	7711	Chordata
PZQ_popgen6472883	0.44	219108	107	1239	Firmicutes
PZQ_popgen6472883	0.43	216264	591	1224	Proteobacteria
PZQ_popgen6472884	96.65	40630218	40630218	0	unclassified
PZQ_popgen6472884	2.16	907498	0	33208	Metazoa
PZQ_popgen6472884	2.16	907498	0	7711	Chordata
PZQ_popgen6472884	0.55	230519	709	1224	Proteobacteria
PZQ_popgen6472884	0.3	127993	110	1239	Firmicutes
PZQ_popgen6472884	0.01	2390	23	976	Bacteroidetes
PZQ_popgen6472885	98.61	59061489	59061489	0	unclassified
PZQ_popgen6472885	0.91	548043	0	33208	Metazoa
PZQ_popgen6472885	0.91	548043	0	7711	Chordata
PZQ_popgen6472885	0.15	87214	80	1239	Firmicutes
PZQ_popgen6472885	0.13	75720	348	1224	Proteobacteria
PZQ_popgen6472886	94.7	46993330	46993330	0	unclassified
PZQ_popgen6472886	3.29	1633441	0	33208	Metazoa
PZQ_popgen6472886	3.29	1633441	0	7711	Chordata
PZQ_popgen6472886	1.35	672058	279	1224	Proteobacteria
PZQ_popgen6472886	0.14	71070	207	1239	Firmicutes
PZQ_popgen6472886	0.01	3617	49	976	Bacteroidetes
PZQ_popgen6472886	0.02	7871	1	28890	Euryarchaeota
PZQ_popgen6472887	95.16	43053505	43053505	0	unclassified
PZQ_popgen6472887	2.42	1093827	444	1224	Proteobacteria
PZQ_popgen6472887	0.32	144560	587	1239	Firmicutes
PZQ_popgen6472887	0.01	6691	82	976	Bacteroidetes
PZQ_popgen6472887	1.79	810804	0	33208	Metazoa
PZQ_popgen6472887	1.79	810804	0	7711	Chordata
PZQ_popgen6472887	0.02	7350	0	28890	Euryarchaeota
PZQ_popgen6472888	90.13	44798766	44798766	0	unclassified
PZQ_popgen6472888	7.32	3640146	6284	1224	Proteobacteria
PZQ_popgen6472888	0.01	4805	0	191675	unclassified Enterobacteriaceae
PZQ_popgen6472888	0.01	2846	0	36866	unclassified Enterobacteriaceae (miscellaneous)
PZQ_popgen6472888	0.86	429237	521	1239	Firmicutes
PZQ_popgen6472888	0.03	13049	387	976	Bacteroidetes
PZQ_popgen6472888	0.02	8340	0	203691	Spirochaetes
PZQ_popgen6472888	1.25	621585	0	33208	Metazoa
PZQ_popgen6472888	1.25	621585	0	7711	Chordata
PZQ_popgen6472889	93.37	59825551	59825551	0	unclassified
PZQ_popgen6472889	3.08	1971084	18577	1224	Proteobacteria
PZQ_popgen6472889	0.01	8638	0	119065	unclassified Burkholderiales
PZQ_popgen6472889	0.67	428739	4969	1239	Firmicutes
PZQ_popgen6472889	0.22	143757	0	203691	Spirochaetes
PZQ_popgen6472889	0.2	128978	1668	976	Bacteroidetes
PZQ_popgen6472889	0.11	69936	395	201174	Actinobacteria
PZQ_popgen6472889	1.38	884973	0	33208	Metazoa
PZQ_popgen6472889	1.38	884973	0	7711	Chordata
PZQ_popgen6472889	0.02	11666	47	28890	Euryarchaeota
PZQ_popgen6472890	72.1	28205951	28205951	0	unclassified
PZQ_popgen6472890	8.15	3189385	46458	1224	Proteobacteria
PZQ_popgen6472890	0.01	3682	0	191675	unclassified Enterobacteriaceae
PZQ_popgen6472890	0.01	3493	0	36866	unclassified Enterobacteriaceae (miscellaneous)
PZQ_popgen6472890	0.06	23011	0	119065	unclassified Burkholderiales
PZQ_popgen6472890	0.97	378738	1440	201174	Actinobacteria
PZQ_popgen6472890	0.51	198496	5319	1239	Firmicutes
PZQ_popgen6472890	0.44	170463	2171	976	Bacteroidetes
PZQ_popgen6472890	0.22	84246	0	203691	Spirochaetes
PZQ_popgen6472890	0.01	4008	0	1297	Deinococcus-Thermus
PZQ_popgen6472890	0.01	3208	5	1117	Cyanobacteria
PZQ_popgen6472890	2.12	830029	0	33208	Metazoa
PZQ_popgen6472890	2.12	830029	0	7711	Chordata
PZQ_popgen6472890	0.01	3463	0	28890	Euryarchaeota
PZQ_popgen6472890	0.01	1984	0	342107	unclassified Betabaculovirus
PZQ_popgen6472891	83.89	51012874	51012874	0	unclassified
PZQ_popgen6472891	9.25	5625174	10850	1224	Proteobacteria
PZQ_popgen6472891	0.01	7094	0	191675	unclassified Enterobacteriaceae
PZQ_popgen6472891	2.51	1526013	769	1239	Firmicutes
PZQ_popgen6472891	0.05	30413	296	976	Bacteroidetes
PZQ_popgen6472891	0.02	12779	0	203691	Spirochaetes
PZQ_popgen6472891	0.01	4329	16	201174	Actinobacteria
PZQ_popgen6472891	3.77	2290119	0	33208	Metazoa
PZQ_popgen6472891	3.77	2290119	0	7711	Chordata
PZQ_popgen6472892	95.15	44525251	44525251	0	unclassified
PZQ_popgen6472892	2.83	1322479	0	33208	Metazoa
PZQ_popgen6472892	2.83	1322479	0	7711	Chordata
PZQ_popgen6472892	1.16	544867	1073	1224	Proteobacteria
PZQ_popgen6472892	0.33	152243	1228	1239	Firmicutes
PZQ_popgen6472892	0.07	33344	315	976	Bacteroidetes
PZQ_popgen6472892	0.07	31805	0	203691	Spirochaetes
PZQ_popgen6472893	96.07	41636115	41636115	0	unclassified
PZQ_popgen6472893	1.8	779572	973	1224	Proteobacteria
PZQ_popgen6472893	0.3	128848	220	1239	Firmicutes
PZQ_popgen6472893	0.02	7114	99	976	Bacteroidetes
PZQ_popgen6472893	0.01	4484	0	203691	Spirochaetes
PZQ_popgen6472893	1.57	678460	0	33208	Metazoa
PZQ_popgen6472893	1.57	678460	0	7711	Chordata
PZQ_popgen6472894	54.15	22189863	22189863	0	unclassified
PZQ_popgen6472894	9.91	4059988	41853	1224	Proteobacteria
PZQ_popgen6472894	0.04	14344	0	191675	unclassified Enterobacteriaceae
PZQ_popgen6472894	0.03	14291	1	36866	unclassified Enterobacteriaceae (miscellaneous)
PZQ_popgen6472894	0.04	17915	0	119065	unclassified Burkholderiales
PZQ_popgen6472894	1.82	745952	760	201174	Actinobacteria
PZQ_popgen6472894	0.62	252602	956	1239	Firmicutes
PZQ_popgen6472894	0.18	72515	224	976	Bacteroidetes
PZQ_popgen6472894	0.01	3415	0	1297	Deinococcus-Thermus
PZQ_popgen6472894	0.01	3000	78	1117	Cyanobacteria
PZQ_popgen6472894	8.89	3643697	0	33208	Metazoa
PZQ_popgen6472894	8.89	3643697	0	7711	Chordata
PZQ_popgen6472894	0.01	2601	1	28890	Euryarchaeota
PZQ_popgen6472894	0.01	4714	1364	196894	unclassified Siphoviridae
PZQ_popgen6472894	0.01	2233	0	342107	unclassified Betabaculovirus
PZQ_popgen6472895	95.4	47470717	47470717	0	unclassified
PZQ_popgen6472895	2	996036	4763	1224	Proteobacteria
PZQ_popgen6472895	0.69	341457	62	1239	Firmicutes
PZQ_popgen6472895	0.01	3093	53	976	Bacteroidetes
PZQ_popgen6472895	1.53	759789	0	33208	Metazoa
PZQ_popgen6472895	1.53	759789	0	7711	Chordata
PZQ_popgen6472896	94.6	51631466	51631466	0	unclassified
PZQ_popgen6472896	2.96	1613471	0	33208	Metazoa
PZQ_popgen6472896	2.96	1613471	0	7711	Chordata
PZQ_popgen6472896	1.57	858425	3674	1224	Proteobacteria
PZQ_popgen6472896	0.4	219705	158	1239	Firmicutes
PZQ_popgen6472896	0.01	7135	232	976	Bacteroidetes
PZQ_popgen6472896	0.01	3591	0	201174	Actinobacteria
PZQ_popgen6472897	90.58	40054927	40054927	0	unclassified
PZQ_popgen6472897	3.26	1441140	6810	1224	Proteobacteria
PZQ_popgen6472897	0.01	5650	0	191675	unclassified Enterobacteriaceae
PZQ_popgen6472897	0.01	2225	9	36866	unclassified Enterobacteriaceae (miscellaneous)
PZQ_popgen6472897	2.84	1254311	1012	1239	Firmicutes
PZQ_popgen6472897	0.06	27997	154	201174	Actinobacteria
PZQ_popgen6472897	0.06	24857	248	976	Bacteroidetes
PZQ_popgen6472897	2.46	1088060	0	33208	Metazoa
PZQ_popgen6472897	2.46	1088060	0	7711	Chordata
PZQ_popgen6472898	48.57	9556356	9556356	0	unclassified
PZQ_popgen6472898	6.76	1330201	0	33208	Metazoa
PZQ_popgen6472898	6.76	1330201	0	7711	Chordata
PZQ_popgen6472898	4.99	982416	15089	1224	Proteobacteria
PZQ_popgen6472898	0.04	8172	0	119065	unclassified Burkholderiales
PZQ_popgen6472898	1.24	243073	183	201174	Actinobacteria
PZQ_popgen6472898	0.13	25251	288	1239	Firmicutes
PZQ_popgen6472898	0.04	8653	314	976	Bacteroidetes
PZQ_popgen6472898	0.01	1298	0	203691	Spirochaetes
PZQ_popgen6472898	0.01	1178	68	1117	Cyanobacteria
PZQ_popgen6472898	0.01	1134	0	28890	Euryarchaeota
PZQ_popgen6472899	96.61	44313704	44313704	0	unclassified
PZQ_popgen6472899	1.47	673029	2448	1224	Proteobacteria
PZQ_popgen6472899	0.11	51132	86	1239	Firmicutes
PZQ_popgen6472899	0.01	3426	130	976	Bacteroidetes
PZQ_popgen6472899	1.52	695377	0	33208	Metazoa
PZQ_popgen6472899	1.52	695377	0	7711	Chordata
PZQ_popgen6472900	96.63	39603781	39603781	0	unclassified
PZQ_popgen6472900	2.6	1064235	0	33208	Metazoa
PZQ_popgen6472900	2.6	1064235	0	7711	Chordata
PZQ_popgen6472900	0.29	116963	432	1224	Proteobacteria
PZQ_popgen6472900	0.05	18989	14	1239	Firmicutes
PZQ_popgen6472900	0.01	3457	0	28890	Euryarchaeota
PZQ_popgen6472901	96.67	43610934	43610934	0	unclassified
PZQ_popgen6472901	2.68	1208495	0	33208	Metazoa
PZQ_popgen6472901	2.68	1208495	0	7711	Chordata
PZQ_popgen6472901	0.18	80316	385	1224	Proteobacteria
PZQ_popgen6472901	0.02	8089	16	1239	Firmicutes
PZQ_popgen6472901	0.01	4475	1	28890	Euryarchaeota
PZQ_popgen6472902	85.92	48148196	48148196	0	unclassified
PZQ_popgen6472902	7.7	4314598	0	33208	Metazoa
PZQ_popgen6472902	7.7	4314598	0	7711	Chordata
PZQ_popgen6472902	5.32	2978935	2368	1224	Proteobacteria
PZQ_popgen6472902	0.55	306277	249	1239	Firmicutes
PZQ_popgen6472902	0.05	30766	1140	976	Bacteroidetes
PZQ_popgen6472902	0.01	4776	1	201174	Actinobacteria
PZQ_popgen6472902	0.01	5112	0	28890	Euryarchaeota
PZQ_popgen6472903	96.02	37827421	37827421	0	unclassified
PZQ_popgen6472903	1.71	673827	9300	1224	Proteobacteria
PZQ_popgen6472903	0.03	10128	0	119065	unclassified Burkholderiales
PZQ_popgen6472903	0.55	218518	2064	1239	Firmicutes
PZQ_popgen6472903	0.28	109472	1038	976	Bacteroidetes
PZQ_popgen6472903	0.01	2833	0	61432	unclassified Flavobacteriaceae
PZQ_popgen6472903	0.02	6624	56	201174	Actinobacteria
PZQ_popgen6472903	1.03	405461	0	33208	Metazoa
PZQ_popgen6472903	1.03	405461	0	7711	Chordata
PZQ_popgen6472903	0.02	7001	1	28890	Euryarchaeota
PZQ_popgen6472904	98.22	43634693	43634693	0	unclassified
PZQ_popgen6472904	0.61	270100	1012	1224	Proteobacteria
PZQ_popgen6472904	0.16	71963	436	1239	Firmicutes
PZQ_popgen6472904	0.05	23115	585	976	Bacteroidetes
PZQ_popgen6472904	0.78	348008	0	33208	Metazoa
PZQ_popgen6472904	0.78	348008	0	7711	Chordata
PZQ_popgen6472905	92.76	39964410	39964410	0	unclassified
PZQ_popgen6472905	1.85	795544	18855	1224	Proteobacteria
PZQ_popgen6472905	0.06	25522	0	119065	unclassified Burkholderiales
PZQ_popgen6472905	0.52	224510	2567	1239	Firmicutes
PZQ_popgen6472905	0.25	109858	1239	976	Bacteroidetes
PZQ_popgen6472905	0.04	19047	66	201174	Actinobacteria
PZQ_popgen6472905	1.31	563209	0	33208	Metazoa
PZQ_popgen6472905	1.31	563209	0	7711	Chordata
PZQ_popgen6472905	0.02	7415	4	28890	Euryarchaeota
PZQ_popgen6472906	61.5	19217609	19217609	0	unclassified
PZQ_popgen6472906	9.18	2868128	76460	1224	Proteobacteria
PZQ_popgen6472906	0.24	74108	0	119065	unclassified Burkholderiales
PZQ_popgen6472906	0.01	3195	0	119066	unclassified Betaproteobacteria
PZQ_popgen6472906	0.01	1900	0	82117	unclassified Alphaproteobacteria
PZQ_popgen6472906	4.8	1500714	1609	201174	Actinobacteria
PZQ_popgen6472906	1.14	355674	5121	1239	Firmicutes
PZQ_popgen6472906	0.93	290272	0	203691	Spirochaetes
PZQ_popgen6472906	0.24	73930	454	976	Bacteroidetes
PZQ_popgen6472906	0.02	7754	0	1297	Deinococcus-Thermus
PZQ_popgen6472906	0.01	3476	0	32066	Fusobacteria
PZQ_popgen6472906	0.01	2861	1	57723	Acidobacteria
PZQ_popgen6472906	0.01	2780	265	1117	Cyanobacteria
PZQ_popgen6472906	0.01	2704	55	203682	Planctomycetes
PZQ_popgen6472906	0.01	1751	0	544448	Tenericutes
PZQ_popgen6472906	5.47	1710552	0	33208	Metazoa
PZQ_popgen6472906	5.47	1710552	0	7711	Chordata
PZQ_popgen6472906	0.35	110288	2	28890	Euryarchaeota
PZQ_popgen6472906	0.01	1910	739	196894	unclassified Siphoviridae
PZQ_popgen6472907	39.89	18219008	18219008	0	unclassified
PZQ_popgen6472907	59.71	27275094	0	33208	Metazoa
PZQ_popgen6472907	59.71	27275094	0	7711	Chordata
PZQ_popgen6472907	0.15	66976	226	1224	Proteobacteria
PZQ_popgen6472907	0.11	50364	97	1239	Firmicutes
PZQ_popgen6472907	0.03	11762	27	976	Bacteroidetes
PZQ_popgen6472907	0.01	2432	1	28890	Euryarchaeota
PZQ_popgen6472908	96.73	50466035	50466035	0	unclassified
PZQ_popgen6472908	2.13	1108703	0	33208	Metazoa
PZQ_popgen6472908	2.13	1108703	0	7711	Chordata
PZQ_popgen6472908	0.67	351298	1456	1224	Proteobacteria
PZQ_popgen6472908	0.13	69593	213	1239	Firmicutes
PZQ_popgen6472908	0.02	11436	90	976	Bacteroidetes
PZQ_popgen6472908	0.01	4369	24	201174	Actinobacteria
PZQ_popgen6472909	94.33	39871350	39871350	0	unclassified
PZQ_popgen6472909	2	845113	0	33208	Metazoa
PZQ_popgen6472909	2	845113	0	7711	Chordata
PZQ_popgen6472909	1.07	450736	1901	1224	Proteobacteria
PZQ_popgen6472909	0.2	84832	480	1239	Firmicutes
PZQ_popgen6472909	0.03	12628	402	976	Bacteroidetes
PZQ_popgen6472909	0.01	5665	6	201174	Actinobacteria
PZQ_popgen6472910	88.7	40711420	40711420	0	unclassified
PZQ_popgen6472910	0.82	377153	0	33208	Metazoa
PZQ_popgen6472910	0.82	377153	0	7711	Chordata
PZQ_popgen6472910	0.27	124608	529	1224	Proteobacteria
PZQ_popgen6472910	0.09	41349	74	1239	Firmicutes
PZQ_popgen6472910	0.02	8539	262	976	Bacteroidetes
PZQ_popgen6472910	0.01	2612	1	201174	Actinobacteria
PZQ_popgen6472911	85.5	42976313	42976313	0	unclassified
PZQ_popgen6472911	3.07	1544507	0	33208	Metazoa
PZQ_popgen6472911	3.07	1544507	0	7711	Chordata
PZQ_popgen6472911	1.43	720673	2839	1224	Proteobacteria
PZQ_popgen6472911	0.82	412200	364	1239	Firmicutes
PZQ_popgen6472911	0.06	32100	544	976	Bacteroidetes
PZQ_popgen6472911	0.01	2803	0	61432	unclassified Flavobacteriaceae
PZQ_popgen6472911	0.04	18591	38	201174	Actinobacteria
PZQ_popgen6472912	25.04	12330304	12330304	0	unclassified
PZQ_popgen6472912	59.49	29296342	0	33208	Metazoa
PZQ_popgen6472912	59.49	29296342	0	7711	Chordata
PZQ_popgen6472912	3.19	1568519	1122	201174	Actinobacteria
PZQ_popgen6472912	2.51	1237868	3113	1239	Firmicutes
PZQ_popgen6472912	2.31	1138796	13473	1224	Proteobacteria
PZQ_popgen6472912	0.01	2739	0	191675	unclassified Enterobacteriaceae
PZQ_popgen6472912	0.01	2531	0	36866	unclassified Enterobacteriaceae (miscellaneous)
PZQ_popgen6472912	0.01	6664	0	119065	unclassified Burkholderiales
PZQ_popgen6472912	0.14	70250	967	976	Bacteroidetes
PZQ_popgen6472912	0.02	10951	0	32066	Fusobacteria
PZQ_popgen6472912	0.01	3016	445	1117	Cyanobacteria
PZQ_popgen6472912	0.01	2572	0	203691	Spirochaetes
PZQ_popgen6472912	0.01	6264	557	196894	unclassified Siphoviridae
PZQ_popgen6472913	81.76	35750375	35750375	0	unclassified
PZQ_popgen6472913	6.32	2764442	57002	1224	Proteobacteria
PZQ_popgen6472913	0.09	37936	0	119065	unclassified Burkholderiales
PZQ_popgen6472913	0.73	318723	577	201174	Actinobacteria
PZQ_popgen6472913	0.35	153326	837	1117	Cyanobacteria
PZQ_popgen6472913	0.08	36341	745	1239	Firmicutes
PZQ_popgen6472913	0.06	25203	1070	976	Bacteroidetes
PZQ_popgen6472913	0.01	2414	0	61432	unclassified Flavobacteriaceae
PZQ_popgen6472913	0.01	2297	0	1297	Deinococcus-Thermus
PZQ_popgen6472913	2.72	1189788	0	33208	Metazoa
PZQ_popgen6472913	2.72	1189788	0	7711	Chordata
PZQ_popgen6472913	0.01	4295	0	342107	unclassified Betabaculovirus
PZQ_popgen6472915	22.7	2619353	2619353	0	unclassified
PZQ_popgen6472915	2.85	329413	6244	1224	Proteobacteria
PZQ_popgen6472915	0.05	6271	0	119065	unclassified Burkholderiales
PZQ_popgen6472915	1.08	124812	0	201174	Actinobacteria
PZQ_popgen6472915	0.14	16542	183	1239	Firmicutes
PZQ_popgen6472915	0.04	5154	4	976	Bacteroidetes
PZQ_popgen6472915	0.01	857	0	74201	Verrucomicrobia
PZQ_popgen6472915	3.46	399591	0	33208	Metazoa
PZQ_popgen6472915	3.46	399591	0	7711	Chordata
