# Supplementary material for: Whole-genome sequencing of Schistosoma mansoni reveals extensive diversity with limited selection despite mass drug administration
Source: Nat Commun. 2021 Aug 6;12:4776. doi: 10.1038/s41467-021-24958-0 (PMC8346512; doi:10.1038/s41467-021-24958-0)
Supplement: Supplementary file 16 — Supplementary Dataset 13 [file 41467_2021_24958_MOESM16_ESM.xlsx]

## Sheet: Sheet1
sample_ID	Reference homozygous variants (Count)	Non-reference homozygous variants (Count)	Heterozygous variant (Count)	Transitions (Count)	Transversions (Count)	Indels (Count)	Mean depth	Missing variants (Count)
3320Sman229274_2	6079891	276735	232250	360481	144360	43265	44.2	55355
3531Sman231352_5	5660948	328617	592410	659792	255046	68984	36.7	35700
3664Sman229274_1	6177791	334407	64222	280631	114707	35470	43.1	75760
4229Sman229274_2	5039163	526953	1007527	1108545	416956	105283	46.9	6875
PZQ_popgen6431129	4900205	561992	1083285	1185821	450236	111280	15	28977
PZQ_popgen6431130	4958076	540242	1043025	1146563	428085	104752	11.4	39748
PZQ_popgen6431132	4944763	582733	1023217	1160198	436688	108752	17.4	26365
PZQ_popgen6431133	5014194	567895	772407	968091	364929	87045	7.6	244606
PZQ_popgen6431134	4893416	567713	1100166	1204105	454396	113573	16.7	10871
PZQ_popgen6431135	5025804	612095	897715	1091963	409351	101435	21.8	48858
PZQ_popgen6431136	5027978	584058	876935	1058083	395054	95164	7.5	101965
PZQ_popgen6431139	5044751	554034	938865	1084905	400050	97707	10.1	50663
PZQ_popgen6431140	5077110	635717	698016	964874	361248	88901	24.4	186375
PZQ_popgen6431141	4924997	556470	1057060	1165815	438893	107401	9.9	39923
PZQ_popgen6431142	2984608	224315	83554	222812	83637	17087	1.3	3378786
PZQ_popgen6431143	4991089	562330	921105	1075116	400156	97426	9.7	114119
PZQ_popgen6431144	4945249	553618	1063984	1172697	435906	109511	14.2	13521
PZQ_popgen6431148	4944681	567758	1052581	1173154	438107	110260	15.5	10610
PZQ_popgen6431149	4956880	574143	1022853	1155040	433128	107602	11.6	24363
PZQ_popgen6431150	4974068	554945	1000678	1125572	421520	104306	10.3	51883
PZQ_popgen6431155	4901810	566777	624237	861324	323394	76298	6.7	517344
PZQ_popgen6431156	4933320	562912	1040048	1156203	437801	107571	10.4	41955
PZQ_popgen6431157	5007876	560084	665771	887792	331478	78307	5.7	374330
PZQ_popgen6431159	4868123	502384	1177967	1212715	458478	113691	17.7	23572
PZQ_popgen6431160	5037295	536387	945062	1073614	399691	98276	10.2	69131
PZQ_popgen6431163	5066686	524319	872695	1010792	378716	90095	6.8	132230
PZQ_popgen6431164	5157230	501419	643337	826933	311324	77409	13.8	306875
PZQ_popgen6431165	5184872	487784	832667	954239	358593	89853	19	90977
PZQ_popgen6431166	5123177	477376	968447	1044782	392914	99229	29.1	17709
PZQ_popgen6431167	5144867	562032	795085	979660	369605	92659	33.7	91525
PZQ_popgen6431168	5158855	486308	903653	1004298	377483	95755	27.8	41381
PZQ_popgen6431169	4879541	509355	1173633	1218263	455376	112812	12.7	10470
PZQ_popgen6431173	4896603	486403	1177951	1205843	449507	111514	11.8	13265
PZQ_popgen6431174	4965776	621117	975095	1152936	434201	109962	61.5	13913
PZQ_popgen6431175	4942786	536626	1049443	1145751	431500	106425	14.2	50486
PZQ_popgen6431179	4941284	528957	1090879	1174070	436652	109579	17.7	15103
PZQ_popgen6431180	4886459	528132	1149062	1213038	454840	114448	23.8	7533
PZQ_popgen6431181	4991520	516238	959285	1066076	401361	97082	11.5	121837
PZQ_popgen6431185	4865595	496082	1196264	1224640	458482	113830	13.8	13829
PZQ_popgen6431189	4900266	493613	1162979	1199351	448188	110889	11.7	18119
PZQ_popgen6431190	4874457	506366	1181028	1220987	457102	113906	14.5	9982
PZQ_popgen6431191	4901923	532368	1129440	1202521	450163	113268	16	8734
PZQ_popgen6431197	4916449	500553	1137379	1183782	445057	110169	11.4	21202
PZQ_popgen6431199	4900611	549820	1113974	1202881	451463	114306	36.5	6960
PZQ_popgen6431207	4939367	500459	1079488	1145311	426084	104122	8.9	62339
PZQ_popgen6431209	5037039	635770	647503	927040	348842	87809	36.1	278068
PZQ_popgen6431210	5181250	521646	821519	971034	364276	91518	35	70043
PZQ_popgen6431211	5077061	538383	900845	1039804	391163	97996	27.9	71639
PZQ_popgen6431212	3817293	294394	178285	342389	127934	28464	2.8	2369427
PZQ_popgen6431213	5019376	578080	594372	846376	319545	77950	26.4	416573
PZQ_popgen6431214	5078170	592447	584652	849932	320511	78875	27.6	352182
PZQ_popgen6431215	5146124	545573	621781	843597	317047	78121	20.7	294713
PZQ_popgen6431217	5177649	474179	871695	976437	361990	89223	14.8	73284
PZQ_popgen6472731	5000786	502085	466839	699863	263420	65546	11.9	651410
PZQ_popgen6472733	4868698	462255	458553	665100	250451	61644	6.4	835485
PZQ_popgen6472736	4937138	571645	1044131	1168600	438234	110545	24.4	22433
PZQ_popgen6472737	5193081	541628	565841	799933	301164	74499	20.6	311387
PZQ_popgen6472738	5118931	529873	867517	1010320	378959	95991	27	73765
PZQ_popgen6472740	4990686	622422	599527	882135	332760	82492	17.9	391132
PZQ_popgen6472741	4955732	660056	571133	889407	334699	83776	22	415496
PZQ_popgen6472742	5045843	600121	817114	1026135	383093	96102	20	126799
PZQ_popgen6472743	4989993	614649	909852	1101142	414763	104398	24.1	67075
PZQ_popgen6472744	4994627	665361	570494	892502	336273	84415	27.4	371327
PZQ_popgen6472745	5035020	688767	613997	940589	354590	88245	29.5	260134
PZQ_popgen6472747	5063644	616118	815173	1033609	389482	98322	28.5	92738
PZQ_popgen6472748	4975030	630215	583571	877563	329297	81447	17.4	415971
PZQ_popgen6472749	4463452	415972	187650	437065	163429	37297	2	1583283
PZQ_popgen6472750	5004308	642513	591575	891007	335901	83913	23.4	363833
PZQ_popgen6472751	4967045	627541	615445	897657	338284	84218	18.2	391879
PZQ_popgen6472752	5019479	635708	813918	1046396	395001	98845	25.3	117964
PZQ_popgen6472753	4990131	532912	405516	681520	251976	59064	4.2	699241
PZQ_popgen6472754	4139151	435620	192441	453376	171151	40557	4.5	1879609
PZQ_popgen6472756	2945380	265319	68156	238526	92918	21358	9	3387956
PZQ_popgen6472757	4935254	651774	565792	877403	332919	82360	26.3	451078
PZQ_popgen6472758	4973123	610856	941466	1118897	424587	107007	27.7	53369
PZQ_popgen6472759	5036934	645822	773654	1026415	385012	96426	26.4	133028
PZQ_popgen6472760	5010159	606632	555872	843064	312908	77988	21.2	435670
PZQ_popgen6472762	4888754	585879	343204	672265	251812	59919	10.6	809088
PZQ_popgen6472764	3330466	383834	118604	360000	139506	33243	11.8	2821533
PZQ_popgen6472765	5005606	659836	766386	1027979	390104	97356	25.3	156780
PZQ_popgen6472766	4996571	644334	584433	888598	333015	83377	24.6	377372
PZQ_popgen6472767	5007973	621410	869114	1077213	404927	102020	25.7	85426
PZQ_popgen6472768	5047412	618303	829366	1045189	394417	98585	26.3	92266
PZQ_popgen6472769	5040951	667154	565626	890238	335449	82375	23.5	330119
PZQ_popgen6472770	4716111	598556	344504	680822	256833	63161	15.6	964438
PZQ_popgen6472771	4832492	487109	507203	719025	269923	64578	5	795213
PZQ_popgen6472772	4833884	465518	1046347	1092567	410944	100840	13.6	239258
PZQ_popgen6472773	4088306	485168	236143	519342	197737	48573	10.7	1828906
PZQ_popgen6472774	4906073	615756	572274	855806	325463	80518	16.2	511728
PZQ_popgen6472775	5017249	625129	836181	1056485	396474	99342	23	108045
PZQ_popgen6472776	5000230	616908	898691	1094985	411972	103798	22.2	66193
PZQ_popgen6472777	3136986	175105	54627	164897	63716	13406	1	3308303
PZQ_popgen6472778	5024749	654976	554075	875982	326316	80867	27.2	371560
PZQ_popgen6472780	5022157	582364	827361	1022144	379875	95220	18.4	158954
PZQ_popgen6472781	5034365	636272	826104	1057338	396786	99309	25.9	89952
PZQ_popgen6472782	4989341	605278	881505	1074729	403666	101236	21.2	108513
PZQ_popgen6472783	4989089	585484	961843	1118812	420007	104573	19.3	44931
PZQ_popgen6472784	2917749	162348	34494	142167	53682	11314	0.9	3562615
PZQ_popgen6472786	5064356	633029	652860	930531	348081	86746	23	249129
PZQ_popgen6472787	5021491	622371	875198	1082862	406269	102282	23.8	64606
PZQ_popgen6472789	5060310	618201	741408	984088	367903	91275	16.1	174820
PZQ_popgen6472790	3860554	278605	126343	291904	111178	24060	1.7	2398517
PZQ_popgen6472791	4996947	610467	824823	1036128	390973	98735	18.5	155039
PZQ_popgen6472792	5002845	651798	802907	1049225	397173	99458	31.1	128891
PZQ_popgen6472793	4548193	535252	278256	586666	222251	52594	6.9	1272750
PZQ_popgen6472795	5034766	601354	896165	1085477	403631	102253	27.6	51293
PZQ_popgen6472796	4962258	567553	777083	969514	367519	90391	10.9	288810
PZQ_popgen6472797	5023409	602925	871846	1065583	400732	99975	20.1	87708
PZQ_popgen6472798	4960884	578848	756283	964439	363347	88761	8	301326
PZQ_popgen6472799	5059162	598014	869462	1064067	395154	99801	24.4	59376
PZQ_popgen6472800	4999401	671808	559544	891340	332974	83663	26.3	371736
PZQ_popgen6472801	3975920	343250	127415	338897	129424	28603	1.6	2212746
PZQ_popgen6472802	3544819	264971	77353	246568	93989	20367	1.3	2780646
PZQ_popgen6472803	4805636	580580	478375	764682	288429	70023	9.3	751806
PZQ_popgen6472804	5007847	607369	891910	1085271	405663	101478	23.4	77374
PZQ_popgen6472805	4989260	615084	781843	1008701	380232	94589	15.9	205247
PZQ_popgen6472806	4946040	601452	986403	1145905	433089	108239	24.6	43758
PZQ_popgen6472807	4803705	666752	396679	767294	290067	71544	24.6	747921
PZQ_popgen6472808	4838093	671814	407447	779379	293618	72931	29.2	696251
PZQ_popgen6472809	3258568	212965	63264	199376	75503	15911	1.2	3137659
PZQ_popgen6472811	4599514	468219	252042	519638	196806	44617	2.5	1322895
PZQ_popgen6472812	3161664	195496	46549	174045	66822	13779	1	3270951
PZQ_popgen6472813	4954891	673452	487037	838254	315491	78362	25.3	492516
PZQ_popgen6472814	5014274	674747	534110	873498	328350	81959	32.6	381120
PZQ_popgen6472816	5102777	594465	580860	851715	317346	75215	4.5	333041
PZQ_popgen6472819	4875713	540287	337245	634777	238203	54518	2.9	879280
PZQ_popgen6472828	5078533	613033	670207	927880	348202	85015	10.2	239429
PZQ_popgen6472829	5086924	618246	685018	944167	351832	85667	8.8	210352
PZQ_popgen6472830	4108971	375180	147023	374949	144483	31877	1.8	2024696
PZQ_popgen6472831	4593165	431319	218578	470040	176618	39834	2.3	1404563
PZQ_popgen6472832	4365399	398022	174462	413792	155654	34483	2	1715325
PZQ_popgen6472835	3001733	186994	43588	165366	64004	13908	1	3442204
PZQ_popgen6472836	4937748	671435	512962	855040	322646	79825	24	484297
PZQ_popgen6472837	5015856	630856	849827	1070545	401845	100200	23.1	89125
PZQ_popgen6472838	4994650	655221	516404	848195	316811	78507	22.6	441437
PZQ_popgen6472839	4643235	538112	326191	626603	233100	56210	8.3	1123216
PZQ_popgen6472840	5059483	659057	713553	994278	370644	92902	27	160952
PZQ_popgen6472841	4418857	416524	188137	437478	164045	37101	2.1	1626898
PZQ_popgen6472842	5103010	595680	585038	855686	318855	76036	4.6	326598
PZQ_popgen6472843	4145893	523583	233901	545022	208018	50306	15.8	1733520
PZQ_popgen6472844	4918715	543670	1086066	1179892	440850	110190	29.9	27041
PZQ_popgen6472845	5058532	667083	720215	1002843	376618	94252	26.3	146030
PZQ_popgen6472846	4967173	502514	930416	1036524	388559	95120	15.1	190824
PZQ_popgen6472848	5033968	666822	595971	913478	342178	85596	24.7	303924
PZQ_popgen6472849	4031864	323892	118786	320081	120430	26510	1.6	2186907
PZQ_popgen6472850	5019980	651738	588048	894164	338443	82915	14.1	343559
PZQ_popgen6472851	5048229	628590	688065	953807	355458	88877	22.9	232326
PZQ_popgen6472852	4376778	597686	280606	632108	241108	59152	21.8	1372783
PZQ_popgen6472853	4089975	567470	204671	555763	211772	51650	22.8	1773311
PZQ_popgen6472854	4239517	570375	245837	588557	222990	54315	17.2	1576955
PZQ_popgen6472855	4824718	622718	416392	751070	282093	70223	15.5	752482
PZQ_popgen6472857	2915214	165247	35071	143560	55714	11547	0.9	3561504
PZQ_popgen6472859	5104858	607112	560813	846244	315282	76349	13.4	337187
PZQ_popgen6472860	4898552	542288	1073283	1169406	437246	109526	18.4	62122
PZQ_popgen6472861	4905825	623241	511059	820383	307471	76280	18.2	569899
PZQ_popgen6472862	5029842	627926	788890	1026919	381956	95994	23.4	143326
PZQ_popgen6472863	5012413	668457	554095	884327	331249	82897	26.7	368280
PZQ_popgen6472864	4947093	682999	590627	918135	348141	86956	23.2	378512
PZQ_popgen6472865	5064526	583679	515299	795033	298073	70590	4.2	452422
PZQ_popgen6472866	4837076	632535	354411	713898	267531	65541	20.9	797046
PZQ_popgen6472867	5061095	620457	785678	1019706	378547	94629	22.6	124122
PZQ_popgen6472868	5017275	635455	761443	1009209	379767	95281	19.9	176539
PZQ_popgen6472869	5035439	648681	677970	958797	360257	89497	27.5	234381
PZQ_popgen6472870	4932804	700727	562772	909020	347201	86147	25.3	403720
PZQ_popgen6472871	4863763	558509	378517	676376	255676	59311	4.1	826832
PZQ_popgen6472872	4175438	497953	217456	513969	197337	46370	14.2	1749935
PZQ_popgen6472873	2801272	165696	36824	145380	56071	11998	0.9	3672728
PZQ_popgen6472874	5062462	611423	540223	832296	312851	75304	9.8	396873
PZQ_popgen6472875	4939519	574604	628710	870374	326356	79672	9.2	463745
PZQ_popgen6472876	4876023	493578	521626	734235	275274	65964	6.2	729341
PZQ_popgen6472877	4803243	618144	491968	800734	302893	75130	16.3	697899
PZQ_popgen6472878	4983689	614469	923386	1109907	419197	105314	25.4	59039
PZQ_popgen6472879	5024033	606323	880335	1073760	404578	101775	26.3	73395
PZQ_popgen6472880	5030563	573498	896545	1063757	398010	98775	13.5	86496
PZQ_popgen6472881	5062679	624510	834217	1056055	394581	98710	20.9	65882
PZQ_popgen6472882	4918956	491715	1107997	1161047	430043	106730	28.7	60459
PZQ_popgen6472883	5026758	611428	895879	1091884	407005	103141	30.4	48689
PZQ_popgen6472884	5027389	665494	632411	938079	352419	88330	23.6	272452
PZQ_popgen6472885	5063286	673178	731324	1015316	381152	96064	37.4	122255
PZQ_popgen6472886	4993129	623890	906274	1105926	415624	104490	26.9	58038
PZQ_popgen6472887	5009614	608261	891037	1083599	407146	102349	22.7	74687
PZQ_popgen6472888	4995455	675554	500520	849987	319325	79272	22.9	435459
PZQ_popgen6472889	2982926	176318	38531	154100	59635	12704	0.9	3478016
PZQ_popgen6472891	5020415	587454	942764	1107631	414075	103852	19.8	31387
PZQ_popgen6472892	5019311	614234	853665	1061455	398261	99997	21.2	98676
PZQ_popgen6472893	5060071	637147	754490	1007612	376093	94403	25.4	139845
PZQ_popgen6472895	4988600	658015	769801	1028592	391126	98334	27.1	171167
PZQ_popgen6472896	5005732	629532	828047	1052033	397225	99497	27.5	123113
PZQ_popgen6472897	4927963	564297	427845	716875	269859	63548	3.8	703111
PZQ_popgen6472899	5007483	666977	523419	859705	323927	80595	27.9	407779
PZQ_popgen6472900	5003310	640548	823602	1058350	397543	100036	24.5	118426
PZQ_popgen6472901	5010674	616227	893760	1092082	409343	103465	26.5	61771
PZQ_popgen6472902	5108021	653608	658579	951016	353818	87468	24.4	178425
PZQ_popgen6472903	4958050	572448	452943	741058	278925	66427	4.7	636901
PZQ_popgen6472904	5035825	666904	746998	1021515	384383	96417	27.5	139900
PZQ_popgen6472905	5032484	563348	441523	728638	271031	63920	3.6	585416
PZQ_popgen6472907	4701577	581591	374676	689972	260753	63078	11.9	965848
PZQ_popgen6472908	4405223	431545	246115	489437	184552	42579	3.5	1561952
PZQ_popgen6472909	5020391	588427	530758	812016	301181	72738	6.7	474208
PZQ_popgen6472910	5078676	619372	757412	998497	370622	91306	13.1	139264
PZQ_popgen6472911	4981557	591322	551468	825639	310635	75367	9.3	486751
PZQ_popgen6472913	3007492	152059	43286	141022	53414	11155	1	3474584
SmFem3	6261945	168956	175076	242812	98048	35358	35.9	46363
SmG_118-2M_389638	5923158	248678	418430	475209	186962	54056	25.9	42860
SmG_118-5F_389638	5918413	251951	423252	481433	188803	53972	29.4	39627
SmG_118-6F_389638	5937267	275328	375964	464335	182002	52428	19.9	46240
Sman1_266680_4265	4857868	598089	1101762	1226012	464027	117311	43.9	10632
