# Supplementary material for: Whole-genome sequencing of Schistosoma mansoni reveals extensive diversity with limited selection despite mass drug administration
Source: Nat Commun. 2021 Aug 6;12:4776. doi: 10.1038/s41467-021-24958-0 (PMC8346512; doi:10.1038/s41467-021-24958-0)
Supplement: Supplementary file 17 — Supplementary Dataset 14 [file 41467_2021_24958_MOESM17_ESM.xlsx]

## Sheet: Sheet1
Chromosome	Position (bp)	Weir and Cockerham FST
SM_V7_2	46481459	0.914982
SM_V7_2	47121544	0.967553
SM_V7_2	47167857	0.907908
SM_V7_2	47167879	0.909335
SM_V7_2	47169031	0.920478
SM_V7_2	47169073	0.902555
SM_V7_2	47169074	0.902555
SM_V7_2	47170956	0.924087
SM_V7_2	47170992	0.900389
SM_V7_2	47171769	0.920758
SM_V7_2	47171781	0.921171
SM_V7_2	47172019	0.926433
SM_V7_2	47172057	0.917259
SM_V7_2	47172116	0.903883
SM_V7_2	47172202	0.906774
SM_V7_2	47172208	0.907235
SM_V7_2	47172220	0.907804
SM_V7_2	47172297	0.902827
SM_V7_2	47172347	0.92635
SM_V7_2	47172367	0.918661
SM_V7_2	47172377	0.918661
SM_V7_2	47172401	0.918252
SM_V7_2	47172482	0.903807
SM_V7_2	47172484	0.903807
SM_V7_2	47172532	0.925419
SM_V7_2	47172583	0.921163
SM_V7_2	47172593	0.921163
SM_V7_2	47172596	0.921163
SM_V7_2	47172603	0.921564
SM_V7_2	47190262	0.905298
SM_V7_2	47190334	0.932079
SM_V7_2	47190337	0.932079
SM_V7_2	47190341	0.931744
SM_V7_2	47197633	0.912679
SM_V7_2	47202352	0.942952
SM_V7_2	47202575	0.92211
SM_V7_2	47202589	0.932978
SM_V7_2	47202594	0.932978
SM_V7_2	47202595	0.932978
SM_V7_2	47202605	0.933675
SM_V7_2	47202624	0.924484
SM_V7_2	47202632	0.924091
SM_V7_2	47202633	0.924091
SM_V7_2	47202686	0.900339
SM_V7_2	47202736	0.929208
SM_V7_2	47202744	0.920279
SM_V7_2	47202783	0.919341
SM_V7_2	47202803	0.918066
SM_V7_2	47202824	0.928081
SM_V7_2	47202826	0.918183
SM_V7_2	47202832	0.907637
SM_V7_2	47203022	0.925772
SM_V7_2	47207218	0.92828
SM_V7_2	47207280	0.902248
SM_V7_2	47207586	0.910626
SM_V7_2	47207930	0.907064
SM_V7_2	47207933	0.906575
SM_V7_2	47207954	0.917601
SM_V7_2	47207961	0.928661
SM_V7_2	47207965	0.928661
SM_V7_2	47207995	0.919687
SM_V7_2	47208031	0.906898
SM_V7_2	47208095	0.91716
SM_V7_2	47208138	0.945472
SM_V7_2	47208140	0.945768
SM_V7_2	47208167	0.936172
SM_V7_2	47208181	0.945108
SM_V7_2	47208197	0.927344
SM_V7_2	47208203	0.918581
SM_V7_2	47208264	0.910625
SM_V7_2	47208305	0.922209
SM_V7_2	47208413	0.905667
SM_V7_2	47208417	0.917696
SM_V7_2	47208421	0.918539
SM_V7_2	47208423	0.917696
SM_V7_2	47208432	0.917268
SM_V7_2	47208438	0.917268
SM_V7_2	47208544	0.909842
SM_V7_2	47208562	0.910311
SM_V7_2	47208593	0.919796
SM_V7_2	47208615	0.912147
SM_V7_2	47208627	0.910775
SM_V7_2	47208637	0.910775
SM_V7_2	47208733	0.928836
SM_V7_2	47208740	0.928836
SM_V7_2	47268171	0.91224
SM_V7_2	47268245	0.908076
SM_V7_2	47271545	0.909321
SM_V7_2	47271591	0.907562
SM_V7_2	47272825	0.933802
SM_V7_2	47274749	0.911804
SM_V7_2	47285711	0.909014
SM_V7_2	47323832	0.904377
SM_V7_2	47323837	0.904377
SM_V7_2	47323856	0.903053
SM_V7_2	47323888	0.90133
SM_V7_2	47325836	0.904141
SM_V7_2	47326567	0.922415
SM_V7_2	47327145	0.903921
SM_V7_2	47327229	0.904259
SM_V7_2	47327233	0.904259
SM_V7_2	47327293	0.957224
SM_V7_2	47327954	0.902557
SM_V7_2	47328722	0.916995
SM_V7_2	47328808	0.903832
SM_V7_2	47330420	0.914324
SM_V7_2	47330481	0.904259
SM_V7_2	47366871	0.922375
SM_V7_2	47366936	0.920795
SM_V7_2	47367197	0.912953
SM_V7_2	47367235	0.932293
SM_V7_2	47367673	0.920775
SM_V7_2	47367719	0.905266
SM_V7_2	47367985	0.901091
SM_V7_2	47368014	0.904446
SM_V7_2	47368018	0.904446
SM_V7_2	47368020	0.904446
SM_V7_5	17426956	0.910561
SM_V7_5	17427338	0.902764
