# Supplementary material for: Whole-genome sequencing of Schistosoma mansoni reveals extensive diversity with limited selection despite mass drug administration
Source: Nat Commun. 2021 Aug 6;12:4776. doi: 10.1038/s41467-021-24958-0 (PMC8346512; doi:10.1038/s41467-021-24958-0)
Supplement: Supplementary file 19 — Source Data [file 41467_2021_24958_MOESM19_ESM.zip]

Archive with 2 entries (2 files):
- source_data.xlsx.zip
- SOURCE FOLDER 2.zip
